# Supplementary material for: RNA-binding deficient TDP-43 drives cognitive decline in a mouse model of TDP-43 proteinopathy
Source: eLife. 2023 Oct 11;12:RP85921. doi: 10.7554/eLife.85921 (PMC10567115; doi:10.7554/eLife.85921)
Supplement: Figure 2—figure supplement 1—source data 1. [file elife-85921-fig2-figsupp1-data1.zip]

Archive with 2 entries (2 files):
- Fig 2 Supp Fig 1 Source Data/Fig2_SuppFig1_SourceData1_A.tif
- Fig 2 Supp Fig 1 Source Data/Fig2_SuppFig1_SourceData1_B.png
