# Supplementary material for: RNA-binding deficient TDP-43 drives cognitive decline in a mouse model of TDP-43 proteinopathy
Source: eLife. 2023 Oct 11;12:RP85921. doi: 10.7554/eLife.85921 (PMC10567115; doi:10.7554/eLife.85921)
Supplement: Figure 4—figure supplement 2—source data 1. [file elife-85921-fig4-figsupp2-data1.xlsx]

## Sheet: S6A
Figure S6 Source Data: Statistical analysis results (12mo old - acoustic startle response, prepulse inhibition over time)
Table Analyzed	12mo ASR ppi
Two-way RM ANOVA	Matching: Stacked
Assume sphericity?	No
Alpha	0.05
Source of Variation	% of total variation	P value	P value summary	Significant?	Geisser-Greenhouse's epsilon
Decibel x Genotype	3.175	0.0216	*	Yes
Decibel	32.48	<0.0001	****	Yes	0.6278
Genotype	17.12	0.0002	***	Yes
Animal	17.2	<0.0001	****	Yes
ANOVA table	SS	DF	MS	F (DFn	DFd)	P value
Decibel x Genotype	5649	4	1412	F (4	80) = 3.049	P=0.0216
Decibel	57796	4	14449	F (2.511	50.22) = 31.20	P<0.0001
Genotype	30462	1	30462	F (1	20) = 19.90	P=0.0002
Animal	30609	20	1530	F (20	80) = 3.305	P<0.0001
Residual	37049	80	463.1
Difference between column means
Mean of TDP-43wt	55.28
Mean of TDP-43KQ/KQ	19.55
Difference between means	35.73
SE of difference	8.008
95% CI of difference	19.02 to 52.43
Data summary
Number of columns (Genotype)	2
Number of rows (Decibel)	5
Number of subjects (Animal)	22
Number of missing values	0
Multiple Comparisons Testing:
Compare each cell mean with the other cell mean in that row
Number of families	1
Number of comparisons per family	5
Alpha	0.05
Šídák's multiple comparisons test	Mean Diff.	95.00% CI of diff.	Below threshold?	Summary	Adjusted P Value
TDP-43wt - TDP-43KQ/KQ
74	9.066	-26.32 to 44.45	No	ns	0.9562
78	52.81	9.128 to 96.49	Yes	*	0.0172
82	48.66	9.672 to 87.64	Yes	*	0.012
86	36.07	-7.174 to 79.32	No	ns	0.107
90	32.04	-22.51 to 86.58	No	ns	0.3244
Test details	Mean 1	Mean 2	Mean Diff.	SE of diff.	N1	N2	t	DF
TDP-43wt - TDP-43KQ/KQ
74	1.38	-7.686	9.066	12.1	15	7	0.7489	15.5
78	50.95	-1.857	52.81	13.67	15	7	3.863	9.494
82	66.31	17.66	48.66	13.04	15	7	3.733	13.29
86	79.39	43.31	36.07	12.16	15	7	2.966	6.606
90	78.38	46.34	32.04	15.06	15	7	2.127	6.295

## Sheet: S6B
Figure S6 Source Data: Statistical analysis results (18mo old - acoustic startle response, prepulse inhibition over time)
Table Analyzed	16mo ASR ppi
Two-way RM ANOVA	Matching: Stacked
Assume sphericity?	No
Alpha	0.05
Source of Variation	% of total variation	P value	P value summary	Significant?	Geisser-Greenhouse's epsilon
Decibel x Genotype	1.301	0.5981	ns	No
Decibel	15.47	0.0002	***	Yes	0.7182
Genotype	0.1142	0.8475	ns	No
Animal	50.93	<0.0001	****	Yes
ANOVA table	SS	DF	MS	F (DFn	DFd)	P value
Decibel x Genotype	2344	4	586	F (4	68) = 0.6949	P=0.5981
Decibel	27875	4	6969	F (2.873	48.84) = 8.263	P=0.0002
Genotype	205.6	1	205.6	F (1	17) = 0.03810	P=0.8475
Animal	91749	17	5397	F (17	68) = 6.399	P<0.0001
Residual	57349	68	843.4
Difference between column means
Mean of TDP-43wt	7.74
Mean of TDP-43KQ/KQ	10.69
Difference between means	-2.947
SE of difference	15.1
95% CI of difference	-34.80 to 28.90
Data summary
Number of columns (Genotype)	2
Number of rows (Decibel)	5
Number of subjects (Animal)	19
Number of missing values	0
Multiple Comparisons Testing:
Compare each cell mean with the other cell mean in that row
Number of families	1
Number of comparisons per family	5
Alpha	0.05
Šídák's multiple comparisons test	Mean Diff.	95.00% CI of diff.	Below threshold?	Summary	Adjusted P Value
TDP-43wt - TDP-43KQ/KQ
74	-15.46	-64.35 to 33.42	No	ns	0.9015
78	-13.35	-68.54 to 41.83	No	ns	0.9668
82	3.858	-49.19 to 56.91	No	ns	0.9999
86	10.29	-58.81 to 79.40	No	ns	0.996
90	-0.06556	-50.16 to 50.03	No	ns	>0.9999
Test details	Mean 1	Mean 2	Mean Diff.	SE of diff.	N1	N2	t	DF
TDP-43wt - TDP-43KQ/KQ
74	-13.83	1.633	-15.46	16.8	10	9	0.9204	16.06
78	-15.01	-1.656	-13.35	19.1	10	9	0.6991	17
82	7.48	3.622	3.858	17.9	10	9	0.2156	14.07
86	21.47	11.18	10.29	23.62	10	9	0.4358	15.4
90	38.59	38.66	-0.06556	17.34	10	9	0.003781	16.98

## Sheet: S6C
Figure S6D Source Data: Statistical analysis results (12-months, all genotypes - acoustic startle response, prepulse inhibition over time)
Table Analyzed	12mo- Startle PPI
Two-way RM ANOVA	Matching: Stacked
Assume sphericity?	No
Alpha	0.05
Source of Variation	% of total variation	P value	P value summary	Significant?	Geisser-Greenhouse's epsilon
Time point x Genotype	2.984	0.1124	ns	No
Time point	37.71	<0.0001	****	Yes	0.6336
Genotype	12.26	0.0003	***	Yes
Animal ID	15.95	0.0003	***	Yes
ANOVA table	SS	DF	MS	F (DFn	DFd)	P value
Time point x Genotype	7485	8	935.6	F (8	112) = 1.674	P=0.1124
Time point	94589	4	23647	F (2.535	70.97) = 42.31	P<0.0001
Genotype	30764	2	15382	F (2	28) = 10.77	P=0.0003
Animal ID	40001	28	1429	F (28	112) = 2.556	P=0.0003
Residual	62599	112	558.9
Data summary
Number of columns (Genotype)	3
Number of rows (Time point)	5
Number of subjects (Animal ID)	31
Number of missing values	0
Multiple comparisons:
Within each row	compare columns (simple effects within rows)
Number of families	5
Number of comparisons per family	3
Alpha	0.05
Tukey's multiple comparisons test	Mean Diff.	95.00% CI of diff.	Below threshold?	Summary	Adjusted P Value
74
TDP-43wt vs. TDP-43wt/KQ	3.524	-27.66 to 34.71	No	ns	0.9556
TDP-43wt vs. TDP-43KQ/KQ	9.066	-22.27 to 40.40	No	ns	0.7387
TDP-43wt/KQ vs. TDP-43KQ/KQ	5.541	-28.07 to 39.15	No	ns	0.9028
78
TDP-43wt vs. TDP-43wt/KQ	28.06	-11.89 to 68.02	No	ns	0.1875
TDP-43wt vs. TDP-43KQ/KQ	52.81	15.00 to 90.62	Yes	**	0.0088
TDP-43wt/KQ vs. TDP-43KQ/KQ	24.75	-22.66 to 72.15	No	ns	0.3841
82
TDP-43wt vs. TDP-43wt/KQ	27.51	-14.12 to 69.15	No	ns	0.2277
TDP-43wt vs. TDP-43KQ/KQ	48.66	14.33 to 82.98	Yes	**	0.0064
TDP-43wt/KQ vs. TDP-43KQ/KQ	21.14	-23.78 to 66.07	No	ns	0.4538
86
TDP-43wt vs. TDP-43wt/KQ	10.81	-3.705 to 25.32	No	ns	0.1598
TDP-43wt vs. TDP-43KQ/KQ	36.07	-0.2712 to 72.42	No	ns	0.0515
TDP-43wt/KQ vs. TDP-43KQ/KQ	25.26	-11.36 to 61.89	No	ns	0.1813
90
TDP-43wt vs. TDP-43wt/KQ	2.302	-7.447 to 12.05	No	ns	0.8188
TDP-43wt vs. TDP-43KQ/KQ	32.04	-13.57 to 77.64	No	ns	0.1609
TDP-43wt/KQ vs. TDP-43KQ/KQ	29.73	-15.85 to 75.32	No	ns	0.1979
Test details	Mean 1	Mean 2	Mean Diff.	SE of diff.	N1	N2	q	DF
74
TDP-43wt vs. TDP-43wt/KQ	1.38	-2.144	3.524	12.27	15	9	0.4062	18.88
TDP-43wt vs. TDP-43KQ/KQ	1.38	-7.686	9.066	12.1	15	7	1.059	15.5
TDP-43wt/KQ vs. TDP-43KQ/KQ	-2.144	-7.686	5.541	12.82	9	7	0.6113	13.8
78
TDP-43wt vs. TDP-43wt/KQ	50.95	22.89	28.06	14.92	15	9	2.661	11.65
TDP-43wt vs. TDP-43KQ/KQ	50.95	-1.857	52.81	13.67	15	7	5.463	9.494
TDP-43wt/KQ vs. TDP-43KQ/KQ	22.89	-1.857	24.75	18.11	9	7	1.932	13.98
82
TDP-43wt vs. TDP-43wt/KQ	66.31	38.8	27.51	15.84	15	9	2.457	13.48
TDP-43wt vs. TDP-43KQ/KQ	66.31	17.66	48.66	13.04	15	7	5.279	13.29
TDP-43wt/KQ vs. TDP-43KQ/KQ	38.8	17.66	21.14	17.13	9	7	1.746	13.75
86
TDP-43wt vs. TDP-43wt/KQ	79.39	68.58	10.81	5.492	15	9	2.783	12.91
TDP-43wt vs. TDP-43KQ/KQ	79.39	43.31	36.07	12.16	15	7	4.195	6.606
TDP-43wt/KQ vs. TDP-43KQ/KQ	68.58	43.31	25.26	12.81	9	7	2.79	7.972
90
TDP-43wt vs. TDP-43wt/KQ	78.38	76.08	2.302	3.8	15	9	0.8569	16.97
TDP-43wt vs. TDP-43KQ/KQ	78.38	46.34	32.04	15.06	15	7	3.007	6.295
TDP-43wt/KQ vs. TDP-43KQ/KQ	76.08	46.34	29.73	15.18	9	7	2.769	6.491

## Sheet: S6D
Figure S6D Source Data: Statistical analysis results (18-months, all genotypes - acoustic startle response, prepulse inhibition over time)
Table Analyzed	18mo- Startle PPI
Two-way RM ANOVA	Matching: Stacked
Assume sphericity?	No
Alpha	0.05
Source of Variation	% of total variation	P value	P value summary	Significant?	Geisser-Greenhouse's epsilon
Time point x Genotype	1.996	0.3475	ns	No
Time point	19.16	<0.0001	****	Yes	0.7135
Genotype	3.603	0.2572	ns	No
Animal ID	42	<0.0001	****	Yes
ANOVA table	SS	DF	MS	F (DFn	DFd)	P value
Time point x Genotype	6658	8	832.3	F (8	132) = 1.130	P=0.3475
Time point	63921	4	15980	F (2.854	94.18) = 21.69	P<0.0001
Genotype	12019	2	6010	F (2	33) = 1.415	P=0.2572
Animal ID	140108	33	4246	F (33	132) = 5.763	P<0.0001
Residual	97241	132	736.7
Data summary
Number of columns (Genotype)	3
Number of rows (Time point)	5
Number of subjects (Animal ID)	36
Number of missing values	0
Multiple Comparisons Testing:
Within each row	compare columns (simple effects within rows)
Number of families	5
Number of comparisons per family	3
Alpha	0.05
Tukey's multiple comparisons test	Mean Diff.	95.00% CI of diff.	Below threshold?	Summary	Adjusted P Value
74
TDP-43wt vs. TDP-43wt/KQ	-4.871	-44.91 to 35.17	No	ns	0.9459
TDP-43wt vs. TDP-43KQ/KQ	-15.46	-58.80 to 27.87	No	ns	0.6356
TDP-43wt/KQ vs. TDP-43KQ/KQ	-10.59	-42.10 to 20.92	No	ns	0.6684
78
TDP-43wt vs. TDP-43wt/KQ	-24.45	-66.09 to 17.19	No	ns	0.3074
TDP-43wt vs. TDP-43KQ/KQ	-13.35	-62.36 to 35.65	No	ns	0.7672
TDP-43wt/KQ vs. TDP-43KQ/KQ	11.1	-28.96 to 51.15	No	ns	0.7531
82
TDP-43wt vs. TDP-43wt/KQ	-15.73	-60.98 to 29.53	No	ns	0.6383
TDP-43wt vs. TDP-43KQ/KQ	3.858	-42.95 to 50.67	No	ns	0.9748
TDP-43wt/KQ vs. TDP-43KQ/KQ	19.58	-9.301 to 48.47	No	ns	0.2213
86
TDP-43wt vs. TDP-43wt/KQ	-17.21	-62.63 to 28.21	No	ns	0.6075
TDP-43wt vs. TDP-43KQ/KQ	10.29	-50.89 to 71.47	No	ns	0.9013
TDP-43wt/KQ vs. TDP-43KQ/KQ	27.5	-29.29 to 84.28	No	ns	0.4322
90
TDP-43wt vs. TDP-43wt/KQ	-25.86	-62.88 to 11.16	No	ns	0.1979
TDP-43wt vs. TDP-43KQ/KQ	-0.06556	-44.55 to 44.42	No	ns	>0.9999
TDP-43wt/KQ vs. TDP-43KQ/KQ	25.8	-10.90 to 62.50	No	ns	0.1916
Test details	Mean 1	Mean 2	Mean Diff.	SE of diff.	N1	N2	q	DF
74
TDP-43wt vs. TDP-43wt/KQ	-13.83	-8.959	-4.871	15.3	10	17	0.4501	14.06
TDP-43wt vs. TDP-43KQ/KQ	-13.83	1.633	-15.46	16.8	10	9	1.302	16.06
TDP-43wt/KQ vs. TDP-43KQ/KQ	-8.959	1.633	-10.59	12.23	17	9	1.225	16.19
78
TDP-43wt vs. TDP-43wt/KQ	-15.01	9.441	-24.45	16.02	10	17	2.158	14.92
TDP-43wt vs. TDP-43KQ/KQ	-15.01	-1.656	-13.35	19.1	10	9	0.9886	17
TDP-43wt/KQ vs. TDP-43KQ/KQ	9.441	-1.656	11.1	15.31	17	9	1.025	14.02
82
TDP-43wt vs. TDP-43wt/KQ	7.48	23.21	-15.73	17.11	10	17	1.3	12.8
TDP-43wt vs. TDP-43KQ/KQ	7.48	3.622	3.858	17.9	10	9	0.3049	14.07
TDP-43wt/KQ vs. TDP-43KQ/KQ	23.21	3.622	19.58	11.31	17	9	2.448	17.92
86
TDP-43wt vs. TDP-43wt/KQ	21.47	38.68	-17.21	17.83	10	17	1.365	18.43
TDP-43wt vs. TDP-43KQ/KQ	21.47	11.18	10.29	23.62	10	9	0.6163	15.4
TDP-43wt/KQ vs. TDP-43KQ/KQ	38.68	11.18	27.5	21.56	17	9	1.804	13.25
90
TDP-43wt vs. TDP-43wt/KQ	38.59	64.45	-25.86	14.22	10	17	2.572	14.69
TDP-43wt vs. TDP-43KQ/KQ	38.59	38.66	-0.06556	17.34	10	9	0.005347	16.98
TDP-43wt/KQ vs. TDP-43KQ/KQ	64.45	38.66	25.8	13.95	17	9	2.615	13.39
