# Supplementary material for: RNA-binding deficient TDP-43 drives cognitive decline in a mouse model of TDP-43 proteinopathy
Source: eLife. 2023 Oct 11;12:RP85921. doi: 10.7554/eLife.85921 (PMC10567115; doi:10.7554/eLife.85921)
Supplement: Figure 6—source data 3. [file elife-85921-fig6-data3.zip]

Archive with 20 entries (20 files):
- Fig6_SourceData2/Fig6_SourceData2_A.png
- Fig6_SourceData2/Fig6_SourceData2_D.png
- Fig6_SourceData2/Fig6_SourceData2_G.png
- Fig6_SourceData2/Fig6_SourceData2_J.png
- Fig6_SourceData3/Fig6A_CTX_RIPAsol_Ponceau-TTP_sourceblot.tif
- Fig6_SourceData3/Fig6A_CTX_RIPAsol_TDP43_sourceblot.tif
- Fig6_SourceData3/Fig6A_CTX_Urea-Insol_pTDP43_sourceblot.tif
- Fig6_SourceData3/Fig6A_CTX_Urea-Insol_TDP43_sourceblot.tif
- Fig6_SourceData3/Fig6D_Hipp_RIPAsol_Ponceau-TTP_sourceblot.tif
- Fig6_SourceData3/Fig6D_Hipp_RIPAsolTDP43_sourceblot.tif
- Fig6_SourceData3/Fig6D_Hipp_Urea-Insol_pTDP43_sourceblot.tif
- Fig6_SourceData3/Fig6D_Hipp_Urea-Insol_TDP43_sourceblot.tif
- Fig6_SourceData3/Fig6G_CTX_GAPDH_sourceblot.tif
- Fig6_SourceData3/Fig6G_CTX_Ponceau-TTP_sourceblot.tif
- Fig6_SourceData3/Fig6G_CTX_Sp1_sourceblot.tif
- Fig6_SourceData3/Fig6G_CTX_TDP43_sourceblot.tif
- Fig6_SourceData3/Fig6J_Hipp_GAPDH_sourceblot.tif
- Fig6_SourceData3/Fig6J_Hipp_Ponceau-TTP_sourceblot.tif
- Fig6_SourceData3/Fig6J_Hipp_Sp1_sourceblot.tif
- Fig6_SourceData3/Fig6J_Hipp_TDP43_sourceblot.tif
