# Supplementary material for: RNA-binding deficient TDP-43 drives cognitive decline in a mouse model of TDP-43 proteinopathy
Source: eLife. 2023 Oct 11;12:RP85921. doi: 10.7554/eLife.85921 (PMC10567115; doi:10.7554/eLife.85921)
Supplement: Figure 6—figure supplement 1—source data 3. [file elife-85921-fig6-figsupp1-data3.zip]

Archive with 10 entries (10 files):
- Fig6_SuppFig1_SourceData5/Fig6_SuppFig1A_Hipp_Insolp409.410TDP43_sourceblot.tif
- Fig6_SuppFig1_SourceData5/Fig6_SuppFig1A_Hipp_InsolTDP43_sourceblot.tif
- Fig6_SuppFig1_SourceData5/Fig6_SuppFig1A_Hipp_TDP43_sourceblot.tif
- Fig6_SuppFig1_SourceData5/Fig6_SuppFig1A_Hipp_TTP_sourceblot.tif
- Fig6_SuppFig1_SourceData5/Fig6_SuppFig1D_Hipp_GAPDH_sourceblot.tif
- Fig6_SuppFig1_SourceData5/Fig6_SuppFig1D_Hipp_Sp1_sourceblot.tif
- Fig6_SuppFig1_SourceData5/Fig6_SuppFig1D_Hipp_TDP43_sourceblot.tif
- Fig6_SuppFig1_SourceData5/Fig6_SuppFig1G_Hipp_GAPDH_sourceblot.tif
- Fig6_SuppFig1_SourceData5/Fig6_SuppFig1G_Hipp_Sp1_sourceblot.tif
- Fig6_SuppFig1_SourceData5/Fig6_SuppFig1G_Hipp_TDP43_sourceblot.tif
