# Supplementary material for: RNA-binding deficient TDP-43 drives cognitive decline in a mouse model of TDP-43 proteinopathy
Source: eLife. 2023 Oct 11;12:RP85921. doi: 10.7554/eLife.85921 (PMC10567115; doi:10.7554/eLife.85921)
Supplement: Figure 6—figure supplement 2—source data 2. [file elife-85921-fig6-figsupp2-data2.zip]

Archive with 3 entries (3 files):
- Fig6_SuppFig2_SourceData2/Fig6_SuppFig2_SourceData2_A.png
- Fig6_SuppFig2_SourceData2/Fig6_SuppFig2_SourceData2_D.png
- Fig6_SuppFig2_SourceData2/Fig6_SuppFig2_SourceData2_G.png
