# Supplementary material for: RNA-binding deficient TDP-43 drives cognitive decline in a mouse model of TDP-43 proteinopathy
Source: eLife. 2023 Oct 11;12:RP85921. doi: 10.7554/eLife.85921 (PMC10567115; doi:10.7554/eLife.85921)
Supplement: Figure 6—figure supplement 3—source data 3. [file elife-85921-fig6-figsupp3-data3.zip]

Archive with 7 entries (7 files):
- Fig6_SuppFig3_SourceData4/Fig6_SuppFig3A_SC_Insolp409.410TDP43_sourceblot.tif
- Fig6_SuppFig3_SourceData4/Fig6_SuppFig3A_SC_InsolTDP43_sourceblot.tif
- Fig6_SuppFig3_SourceData4/Fig6_SuppFig3A_SC_RIPAsol_Ponceau-TTP_sourceblot.tif
- Fig6_SuppFig3_SourceData4/Fig6_SuppFig3A_SC_RIPAsol_TDP43_sourceblot.tif
- Fig6_SuppFig3_SourceData4/Fig6_SuppFig3D_SC_GAPDH_sourceblot.tif
- Fig6_SuppFig3_SourceData4/Fig6_SuppFig3D_SC_Sp1_sourceblot.tif
- Fig6_SuppFig3_SourceData4/Fig6_SuppFig3D_SC_TDP43_sourceblot.tif
