# Supplementary material for: RNA-binding deficient TDP-43 drives cognitive decline in a mouse model of TDP-43 proteinopathy
Source: eLife. 2023 Oct 11;12:RP85921. doi: 10.7554/eLife.85921 (PMC10567115; doi:10.7554/eLife.85921)
Supplement: Figure 8—source data 3. [file elife-85921-fig8-data3.zip]

Archive with 4 entries (4 files):
- Fig8_SourceData4/Fig8D_CTX_RIPAsol_Ponceau-TTP_sourceblot.tif
- Fig8_SourceData4/Fig8D_CTX_RIPAsol_SORT1_sourceblot.tif
- Fig8_SourceData4/Fig8E_Hipp_RIPAsol_Ponceau-TTP_sourceblot.tif
- Fig8_SourceData4/Fig8E_Hipp_RIPAsol_SORT1_sourceblot.tif
