# Supplementary material for: RNA-binding deficient TDP-43 drives cognitive decline in a mouse model of TDP-43 proteinopathy
Source: eLife. 2023 Oct 11;12:RP85921. doi: 10.7554/eLife.85921 (PMC10567115; doi:10.7554/eLife.85921)
Supplement: Supplementary file 1. — (a) Differentially expressed genes (DEGs) in the neocortex of 18-month TDP-43KQ/KQ mice compared to WT. (b) DEGs in the hippocampus of 18-month TDP-43KQ/KQ mice compared to WT. (c) Gene Ontology terms enriched in each of the six groups of DEGs in TDP-43KQ/KQ animals compared to TDP-43wt at 18 months old. (d) Intersections between DEGs in TDP-43KQ/KQ micec compared to DEGs in FTLD-TDP cortex and mouse TDP-43 knockdown. (e) List of clusters within differentially spliced genes (analysis by LeafCutter, LeafViz) in the cortex of TDP-43KQ/KQ mice compared to WT at 18 months of age. (f) List of clusters within differentially spliced genes (analysis by LeafCutter, LeafViz) in the hippocampus of TDP-43KQ/KQ mice compared to WT at 18 months of age. [file elife-85921-supp1.xlsx]

## Sheet: SFile1a
Supplementary File 1a: Differentially expressed genes in the neocortex of 18-month TDP-43KQ/KQ mice compared to WT
Gene	log2FoldChange	lfcSE	p-adj
Zfp180	-0.515899	0.0405949	5.83831e-34
Tardbp	0.976404	0.0984265	7.45505e-24
Gid4	-0.563671	0.0580716	5.46614e-20
Spsb1	0.654842	0.075918	2.3818e-16
Spop	-0.395504	0.0452969	3.5098e-16
Sema5b	-0.92807	0.131541	3.34899e-13
Synrg	-0.178403	0.0273978	2.52649e-09
Klf15	0.474717	0.078167	7.90876e-08
1700001L05Rik	0.64675	0.112552	1.2574e-07
Scg2	-0.388943	0.0712122	3.16063e-07
Islr2	0.55183	0.0971434	4.04993e-07
Elmsan1	0.457553	0.0821244	5.88678e-07
Clec5a	-1.42244	0.313922	3.75207e-06
Man1a	-0.259798	0.063295	1.06326e-05
Arid5b	0.315982	0.0756934	1.0732e-05
Xrn1	0.349737	0.0815344	1.28244e-05
Trp53inp1	0.521299	0.109494	1.63371e-05
Ahsa2	0.268313	0.0701931	3.06788e-05
Smad3	0.264161	0.0701042	3.86111e-05
Btaf1	0.365003	0.090618	4.09157e-05
Pdpk1	-0.170559	0.0368123	4.85014e-05
Penk	-0.586062	0.136444	4.99451e-05
Aacs	0.250464	0.0678646	5.45169e-05
Pbx3	-0.317106	0.0856429	5.62657e-05
Hs3st1	-0.32509	0.0875983	5.85448e-05
Zfp189	0.561494	0.132963	5.9201e-05
Rhou	0.315661	0.0869049	6.6232e-05
Ccl28	-1.36434	0.423957	6.97736e-05
Mlph	0.618126	0.158305	9.55603e-05
Sh3bp5	0.203868	0.0524336	9.90199e-05
Tef	0.202663	0.0518248	9.90199e-05
Meis2	-0.42128	0.110335	0.000116024
Cdc42ep1	-0.486127	0.129932	0.000196243
Gm20187	1.54397	0.626516	0.000229867
Plekho2	-0.428327	0.120309	0.000245847
C2cd4c	0.478306	0.132369	0.000250538
Zfp783	0.449161	0.127385	0.000284982
Tle3	0.262748	0.083717	0.000326415
Sgk1	0.472326	0.137103	0.000356238
Bcat1	-0.16943	0.0422381	0.00038541
Mmp21	2.91478	1.78231	0.00040228
Myo18b	0.562424	0.171303	0.00040228
Per1	0.299207	0.098147	0.00040228
Mtmr12	0.227332	0.0709509	0.000410727
Zfp36l2	-0.293753	0.097855	0.000455033
AU040320	0.166497	0.0419589	0.000462357
Adcyap1	-0.488852	0.149578	0.000462357
Synpo	0.162349	0.0405438	0.000500197
Sept5	-0.159733	0.0396482	0.000515642
Aarsd1	-0.297494	0.102244	0.000594105
Olfml2b	0.371096	0.125398	0.000629773
Abca8b	0.219186	0.0709588	0.000629773
Tmem8b	0.194352	0.0569592	0.000629773
Sema6b	0.173213	0.0465747	0.000629773
Sept9	0.150734	0.0372441	0.000629773
Pde7b	-0.217292	0.0700809	0.000629773
Fbxo32	-0.243732	0.0829516	0.000629773
Cdc42ep2	-0.332325	0.114909	0.000629773
Sox2	-0.376482	0.125342	0.000629773
Trim59	-0.512904	0.168405	0.000629773
Gpr68	0.466111	0.154592	0.000656253
Adamts9	0.508503	0.172076	0.000673229
Hibadh	-0.237303	0.0822517	0.000789093
Aff1	0.449731	0.156974	0.000901377
Polr3e	0.328864	0.119746	0.00092931
Hrk	0.216537	0.0730456	0.000965374
Gng7	-0.278266	0.102838	0.000979592
Sntb2	0.432716	0.155431	0.000989002
Neurod2	0.295099	0.110171	0.000989002
Foxk1	0.216967	0.0740279	0.000989002
Fam117b	0.141007	0.0351556	0.000989002
Pon2	-0.21808	0.0744575	0.000989002
Spg7	0.185341	0.0561605	0.00107862
Gnl2	-0.220125	0.0774773	0.00120759
Gse1	0.305552	0.117016	0.00122131
Lrrc10b	-0.394646	0.148373	0.00125204
Pom121	0.213701	0.0749094	0.00135798
Plekhf1	0.465266	0.186142	0.00159553
Ralgps2	0.178318	0.0551622	0.00183147
Lmo3	-0.191167	0.0633772	0.00186581
Rmdn3	-0.145077	0.0387589	0.00198142
Nol4l	0.218876	0.0816825	0.00200754
Cpeb1	0.311161	0.128096	0.00207751
Arrdc2	0.544011	0.281536	0.00219909
Nipal4	-0.421694	0.178346	0.00225853
Neurl1b	0.285512	0.118853	0.0022815
Glp2r	0.50362	0.24123	0.00234053
Nrros	0.3784	0.161055	0.00246029
Brinp1	-0.169667	0.0521279	0.00246029
Sesn1	0.161852	0.0478024	0.00249901
Thg1l	-0.279231	0.118241	0.00251754
Nkx6-2	-0.458739	0.209155	0.00251754
Nfe2l3	-0.374843	0.162342	0.0026059
Nnt	0.168855	0.0523427	0.00266831
Lmo2	-0.243953	0.100991	0.00269065
Gpr84	-0.639199	0.60403	0.00270608
Plat	0.26804	0.114558	0.00273598
Tac1	-0.437561	0.204382	0.00290182
Nostrin	0.412428	0.190367	0.00307845
Pou3f4	-0.304692	0.135227	0.00310175
Tmem267	-0.45316	0.225752	0.00322498
Rapgefl1	0.162674	0.0501196	0.00327476
Alox5	-0.552556	0.488234	0.00342724
Lrrc55	-0.221334	0.0912245	0.00354355
Nkx2-2	-0.379355	0.178167	0.00357146
Tlr2	-0.490259	0.29941	0.00358042
Fam198b	-0.401679	0.196969	0.0038918
Pmaip1	0.405403	0.202256	0.00401652
Gpsm1	0.181228	0.0641733	0.00401652
St8sia4	-0.212747	0.0876429	0.0041179
Nts	-0.501095	0.423779	0.00413829
Grk3	0.235058	0.103614	0.00431587
Mpnd	-0.175176	0.0608537	0.00443271
Pkp2	0.425139	0.231067	0.00445504
Errfi1	0.265844	0.123521	0.00445504
Plekhg5	0.231044	0.10225	0.00454723
Ccdc6	0.18208	0.0666615	0.00454723
Rassf5	0.174491	0.0609403	0.00454723
St7	0.164208	0.053737	0.00454723
Tssc1	-0.162043	0.052282	0.00454723
Ak4	0.209326	0.0876001	0.00462974
Rilpl1	0.17036	0.0591852	0.00526605
Sort1	0.106486	0.0283451	0.005375
Erbb3	-0.373709	0.198753	0.00538029
Fam160b1	0.143696	0.0429858	0.00545388
Cyth4	-0.267208	0.130666	0.00571476
Lfng	0.218395	0.0978512	0.005823
Fuca2	-0.18423	0.0718475	0.00622085
Nudt12	-0.230727	0.108292	0.00630795
Csf1	0.183105	0.0714488	0.00644866
Cmklr1	0.302533	0.159057	0.00690357
Irs2	0.22971	0.109833	0.00709518
Trafd1	0.165805	0.0589491	0.00727459
Sox10	-0.245098	0.121668	0.00727459
Rgs4	-0.204563	0.0909987	0.00727902
Pcp4l1	-0.258045	0.131339	0.00734089
Tmcc1	0.125534	0.0365151	0.0081511
Napepld	0.195298	0.0855214	0.00843121
Rasal1	0.177974	0.0706151	0.00843526
Nsun6	0.275221	0.148147	0.00850713
Dpy19l3	-0.175602	0.0688872	0.00850713
Igsf6	-0.358332	0.467357	0.00850713
Amer3	0.168069	0.0627896	0.00867872
Dok7	0.208072	0.0991155	0.00964474
Rnf169	0.157626	0.0555123	0.00964474
Npas3	0.229803	0.117574	0.00977607
Gnal	-0.162627	0.0601796	0.0104094
Nfkbia	0.297571	0.175147	0.0104711
9430021M05Rik	0.27704	0.15792	0.0104711
Cyb5d2	-0.178684	0.0744039	0.0104711
Cdh9	-0.198587	0.0927562	0.0104711
Plek	-0.236298	0.124841	0.0104711
Unkl	0.148522	0.0503264	0.0110392
Arhgap27	0.174753	0.0722042	0.0113201
Csf3r	-0.279699	0.163708	0.0113618
Ppm1f	0.163469	0.0623695	0.0115158
Ada	0.333411	0.342203	0.0115633
A830082N09Rik	0.163529	0.0625825	0.0115633
Spata2l	0.169688	0.0684243	0.0116987
Cap1	-0.137276	0.0440704	0.0116987
Tll1	-0.301974	0.187621	0.0116987
Klhl6	-0.336326	0.242668	0.0119523
Gm6402	0.234401	0.507106	0.0124174
Flrt2	-0.153733	0.0554785	0.0124174
2900052N01Rik	-0.220733	0.117414	0.0124174
Crhbp	-0.235969	0.13156	0.0126927
Rarb	-0.246095	0.140791	0.0127677
Ahdc1	0.196481	0.0962035	0.0129947
Elfn2	0.192384	0.0924721	0.0130884
BC030500	-0.21668	0.115622	0.0131358
Zfp704	0.209082	0.108758	0.0131759
Rbm3	0.270791	0.166767	0.0134956
Tmem63c	0.180441	0.0817388	0.0134956
Fnip2	0.166982	0.0683977	0.0134956
Arhgap11a	-0.209389	0.109972	0.0134956
4933412O06Rik	0.305607	0.330541	0.0135768
Tbcd	0.161663	0.0638327	0.0137348
Itga8	0.290957	0.191549	0.0139483
Prpf18	-0.11884	0.0363021	0.0139811
Adamts4	-0.229564	0.130417	0.0139811
Prkd2	0.312868	0.230863	0.0140913
Tspan14	0.168574	0.0716913	0.0147966
Cnnm4	0.179731	0.0832136	0.0148825
Cyth1	0.206778	0.111886	0.0157173
Ptpn6	-0.267723	0.173423	0.0157257
1700021F05Rik	-0.175296	0.0807477	0.0167822
Actr1a	-0.119414	0.0375318	0.0176731
Myo1f	-0.28336	0.203326	0.0176731
Hif3a	0.294171	0.263819	0.0180134
Slc2a3	0.109418	0.0334115	0.0182664
Mccc1os	-0.266444	0.182213	0.0183276
Dram1	0.287331	0.274934	0.018397
Coro2a	0.15862	0.0652841	0.018397
Slc7a8	0.137155	0.0474506	0.018397
Icosl	0.227965	0.141196	0.0190947
Rnf149	0.130224	0.0436122	0.0190947
Ubash3b	-0.134298	0.0459839	0.0190947
Tmem74	-0.191047	0.101356	0.0190947
Gal3st4	-0.274539	0.200602	0.0190947
Rnd2	-0.171943	0.0809507	0.0197326
Ptpn1	0.149557	0.0579462	0.0199229
Inf2	-0.188985	0.100454	0.0199229
Txnip	0.221253	0.136963	0.0203331
Krt10	-0.218059	0.133287	0.0203331
Samd14	0.172115	0.0829407	0.021129
Syt7	0.152675	0.0617619	0.021129
Ubxn2b	-0.156605	0.0656561	0.021129
Jpx	0.274519	0.242784	0.0214912
R3hcc1l	-0.149131	0.0586662	0.0214912
Irf8	-0.21467	0.132574	0.0216249
Xlr3b	-0.207941	0.341153	0.0216914
Sestd1	0.144442	0.0548494	0.0218431
Shisa2	-0.212913	0.131369	0.0218505
Rbm12	0.166796	0.0783887	0.0223609
Clrn1	0.26695	0.251331	0.0224563
Psg16	0.227212	0.149812	0.0224563
Park2	0.268639	0.230418	0.0224587
Dyrk3	0.196979	0.115125	0.0229436
Spg11	0.169564	0.0825097	0.0229436
Ppp4r1	0.211985	0.133447	0.0232219
Slc38a1	-0.106362	0.0334371	0.0236687
Npy	-0.141856	0.0539891	0.0241595
Mrps9	-0.149405	0.06109	0.0243678
Zfp948	0.176325	0.0927266	0.024792
Smurf1	0.172058	0.0878579	0.0251282
BC065397	0.23275	0.277476	0.0259381
Trim36	-0.219019	0.148127	0.0260656
D630003M21Rik	0.164977	0.0802548	0.0262441
Lss	0.140978	0.05436	0.0264671
Irf9	0.205833	0.132496	0.0265123
Rdh1	0.131016	0.357805	0.0265123
Celf4	-0.116789	0.0387643	0.0265123
Larp7	-0.157084	0.0712724	0.0265123
Fam160a2	0.136773	0.0511303	0.0265814
Sh3bp2	0.236005	0.177584	0.0269271
Sh2b2	0.244943	0.208372	0.0277518
Rgs16	0.214948	0.148703	0.0277518
Zfp607b	0.159283	0.0752316	0.0277518
Pcdh1	0.148306	0.0623266	0.0277518
Dcaf7	0.116955	0.0392027	0.0277518
Gad1	-0.145822	0.0598464	0.0277518
Anp32b	-0.147003	0.0609119	0.0277518
Tmco1	-0.159228	0.0754349	0.0277518
C030006K11Rik	-0.161523	0.0782651	0.0277518
Dyrk2	0.136652	0.0518382	0.0279693
Gm5124	-0.135098	0.0507453	0.0283317
Ctr9	-0.101659	0.0324521	0.0286892
Gm15446	-0.0923021	0.40921	0.0292009
Apc2	0.15304	0.0692361	0.0294579
Bhlhe40	0.177046	0.100737	0.0295185
Mknk2	0.145064	0.0603713	0.0295185
Zfp955a	0.189832	0.118804	0.0295657
Sh3pxd2b	0.186408	0.113998	0.0295657
Synm	0.15587	0.0734543	0.0295657
Xkr4	0.152858	0.0698475	0.0295657
Dpp8	-0.119418	0.0411107	0.0295657
Rcan2	-0.147659	0.0633742	0.0295657
Slc40a1	-0.184546	0.11207	0.0295657
S1pr5	-0.18711	0.11451	0.0295657
Klhl13	-0.20022	0.133081	0.0295657
Ccr5	-0.236466	0.204713	0.0295657
Pcmtd1	-0.128009	0.0464127	0.0296393
Tomm40l	-0.144572	0.0607798	0.0302346
Pdlim7	0.180944	0.108271	0.0302967
Spag5	0.22689	0.23762	0.0311167
Rab40c	0.144571	0.0612991	0.0311167
Neto2	-0.154329	0.0730286	0.0312051
Hes1	0.190679	0.123907	0.0315319
Vgf	-0.174705	0.101307	0.0315319
Fam53c	0.131652	0.0498508	0.0320479
Dhcr24	0.1254	0.0454569	0.0320479
Kctd10	0.119465	0.0418752	0.0320479
Sst	-0.141066	0.0583181	0.0320479
Hadhb	-0.153873	0.0733835	0.0320479
Apaf1	0.173061	0.100846	0.0328361
Foxo3	0.139423	0.057075	0.0328361
C1qb	-0.150255	0.0696455	0.0332963
Cdh11	-0.140211	0.0584382	0.0341981
Ccm2	-0.133543	0.0522278	0.0343141
Cbfa2t3	0.206956	0.156591	0.0345536
A930017M01Rik	0.149255	0.0695364	0.0347047
Crkl	0.114505	0.0397308	0.0347047
Ahsa1	-0.12075	0.0432497	0.0347047
Cldn12	-0.130037	0.0495408	0.0347047
Faap100	0.180026	0.114046	0.0347275
Banp	0.217202	0.206224	0.0354968
Zfp651	0.144772	0.0648058	0.0354968
Prr3	0.141341	0.0605637	0.0354968
Rnf38	0.140349	0.0596118	0.0354968
Tob2	0.139284	0.0583457	0.0354968
Atg16l1	0.137943	0.0572612	0.0354968
Klf13	0.132728	0.052366	0.0354968
Susd6	0.127703	0.0484641	0.0354968
Lrrc57	0.124598	0.0460297	0.0354968
Fasn	0.116202	0.0410219	0.0354968
G6pdx	-0.135296	0.0548536	0.0354968
Vti1b	-0.140583	0.0599196	0.0354968
Inpp5f	-0.141729	0.0612587	0.0354968
Lrrn3	-0.146067	0.0667541	0.0354968
Mfsd3	-0.200733	0.151225	0.0354968
Phb	-0.135878	0.0556087	0.0359834
Capn5	0.1225	0.0450261	0.0360952
Casp9	0.120051	0.0434805	0.0360952
Trim44	-0.109446	0.037612	0.0360952
Arl4d	0.18983	0.134341	0.0362392
Upk1b	0.211914	0.213386	0.0368827
Mkl1	0.143472	0.0645795	0.0368827
Bsn	0.174224	0.110358	0.0371712
Bcl2l1	0.122263	0.0451894	0.0372188
Trak1	0.127956	0.0493355	0.0373742
Ano3	-0.124966	0.0471474	0.0374277
Clec7a	-0.189168	0.240853	0.0374277
Papss2	-0.157143	0.0845364	0.0376431
Fbln2	0.205764	0.21934	0.0380033
Wnt4	0.178129	0.11863	0.0380773
Olig2	-0.142601	0.0644828	0.0380773
1810055G02Rik	0.131217	0.0524552	0.038231
Bcas1	-0.176452	0.116732	0.0386103
Mthfr	0.196198	0.15296	0.0386348
Iffo2	0.158178	0.0878987	0.039204
Mrpl17	-0.126241	0.0486847	0.039204
Smc6	-0.141468	0.0638561	0.0392186
Ndn	0.178782	0.122472	0.0395167
Ctdspl	0.160602	0.0922747	0.0395167
Pcsk4	0.202185	0.213912	0.0397184
Ypel1	0.140703	0.0633586	0.0397184
Sema3c	-0.144361	0.0680916	0.0397184
Arvcf	0.15487	0.0837452	0.0398391
Gh	0.0884333	0.645598	0.0399113
Pdk4	0.18942	0.143758	0.0399116
Ube2v2	-0.148301	0.07401	0.0399116
Lmna	0.147278	0.072844	0.0403957
Adgra1	0.135081	0.0574156	0.0404572
Gad2	-0.15857	0.0906177	0.0404572
Tinagl1	0.2002	0.20759	0.0409253
Ufm1	-0.125801	0.049085	0.04097
Ippk	0.131387	0.0539782	0.0410411
Nptx1	0.157751	0.0907417	0.0416948
1190002N15Rik	-0.158222	0.0915604	0.0416948
Gm15663	-0.164046	0.101462	0.0416948
Sox9	-0.182809	0.13514	0.0416948
Gnpda2	-0.147597	0.0747142	0.0417615
Cyp4f13	-0.191899	0.156293	0.0419273
2500004C02Rik	0.174725	0.121713	0.0426138
Morn2	-0.167159	0.108841	0.0433234
Snx18	-0.111275	0.040164	0.0439053
Zmym3	0.136881	0.0611937	0.0439562
Jmjd1c	0.133413	0.0574341	0.0444653
Appl2	0.126199	0.0505003	0.0444653
Plcl1	-0.135369	0.0596436	0.0444653
Zfpm2	0.145521	0.0736304	0.0445265
Gnb5	-0.11936	0.0454569	0.0452085
Kcnk6	0.145015	0.073582	0.0456306
Ubl3	-0.11721	0.0441326	0.0456306
Map6d1	-0.121808	0.0473464	0.0456306
Rrp8	0.14026	0.0667153	0.0456528
Tsc22d3	0.165156	0.109015	0.0458307
D930015E06Rik	0.165845	0.110821	0.0459802
Chid1	0.129735	0.0543281	0.0459802
Gtf3c6	-0.14198	0.0695265	0.0459802
Evc	0.173135	0.125271	0.0459814
Tmed5	-0.143886	0.0725698	0.0459814
Abhd15	0.188858	0.169739	0.0467738
Parvb	0.141649	0.069849	0.0467738
Oxt	-0.083626	0.25611	0.0467738
Fbxw7	-0.12813	0.0531734	0.0467738
Dtx3l	-0.144722	0.0746188	0.0467738
Pik3ip1	0.130507	0.0556621	0.0468256
Maoa	-0.155182	0.092804	0.0468282
Abat	-0.127817	0.0533278	0.0480743
Stag3	0.113569	0.242156	0.0481774
Tbc1d24	0.131182	0.057241	0.0494166
BC003965	-0.124207	0.0505001	0.0499306

## Sheet: SFile1b
Supplementary File 1b: Differentially expressed genes in the hippocampus of 18-month TDP-43KQ/KQ mice compared to WT
Gene	log2FoldChange	lfcSE	p-adj
Gid4	-0.659491	0.0625668	7.14008e-23
Spop	-0.49643	0.0480622	9.94451e-22
Synrg	-0.256416	0.0336822	2.81146e-15
Zfp180	-0.388771	0.0458003	1.22935e-14
Tardbp	0.789884	0.0981833	7.60698e-14
Sema5b	-0.96718	0.131084	3.04239e-12
Camk2b	-0.293177	0.0450201	3.94282e-11
Fbxo32	-0.538501	0.0738463	1.03456e-10
Npy	-0.470223	0.068194	1.73554e-09
Sst	-0.439018	0.0697918	5.26254e-08
Txnip	0.707514	0.118498	1.58777e-07
Herpud1	0.448459	0.0766377	5.14007e-07
Trp53inp1	0.637893	0.111001	7.99548e-07
Cdc42ep2	-0.567784	0.0997631	1.40221e-06
Adamts4	-0.622745	0.111343	1.74033e-06
Plat	0.508053	0.0959707	8.05857e-06
Sox10	-0.545972	0.102999	8.05857e-06
Mlph	0.774745	0.156063	1.16647e-05
6030419C18Rik	-0.193116	0.0452164	1.73239e-05
Nkx2-2	-0.704122	0.144759	2.45463e-05
Nipal4	-0.704676	0.144734	2.45463e-05
Lrrc10b	-0.590488	0.124161	5.58323e-05
Mpnd	-0.310853	0.0826976	6.18921e-05
Crhbp	-0.543508	0.115598	6.18921e-05
Cdc42ep1	-0.585026	0.125969	7.35138e-05
Kcnab2	-0.201405	0.0535272	7.36475e-05
Irf9	0.577947	0.126309	8.63103e-05
Nfe2l3	-0.605914	0.135821	0.000115677
Nkx6-2	-0.730265	0.170019	0.000115677
Trappc12	-0.18953	0.050312	0.000128653
Timp3	0.544974	0.126373	0.000167982
Fmo1	0.501295	0.118124	0.000172278
Ceacam2	0.977491	0.390735	0.000197928
Hpca	-0.270767	0.0843113	0.000227923
Lynx1	-0.257974	0.0814975	0.000252251
Klf15	0.367326	0.10338	0.000279583
Celf4	-0.175991	0.0471775	0.000311496
Pdpk1	-0.159887	0.0396133	0.000320652
Ahsa2	0.249998	0.0810537	0.000323561
Pdk4	0.593033	0.149639	0.000342842
Sbf1	-0.156456	0.0387783	0.000387105
Serpine1	0.870058	0.30231	0.000397561
Epb41l1	-0.146518	0.03502	0.0004113
Spsb1	0.342057	0.105768	0.000449235
Numbl	-0.274648	0.0916965	0.000450938
F3	0.250719	0.0846063	0.000465625
Crybb1	-0.62241	0.16622	0.000467108
Dpy19l3	-0.286064	0.0964283	0.000516122
S1pr5	-0.470709	0.129951	0.000516122
Wfikkn2	0.831434	0.659397	0.000564206
Pmaip1	0.647527	0.180602	0.000564345
Sgk1	0.513943	0.142511	0.000600737
Mapt	-0.13638	0.032711	0.000651334
Gstm2	0.762134	0.247247	0.000681033
Clmp	-0.256494	0.0918899	0.000807627
Aph1b	0.227321	0.0808456	0.000885064
Fndc3a	0.190307	0.0616896	0.000900525
Actr3b	-0.238291	0.0859847	0.000900525
Creb5	-0.630233	0.190211	0.000900525
Sept5	-0.158317	0.0434838	0.000971518
Ccl28	-0.777931	0.397933	0.000971518
Ubxn4	0.137063	0.0342234	0.00101877
Tbc1d16	-0.174447	0.0530944	0.00101877
Rrp8	0.306203	0.111402	0.00112124
Zbtb18	-0.213358	0.0769054	0.00116049
Erbb3	-0.581042	0.181997	0.00116049
Nostrin	0.577725	0.181867	0.00118727
Ggta1	0.431275	0.141766	0.00124296
Prkce	-0.14296	0.0373025	0.00124296
Bin1	-0.148354	0.0397402	0.00124296
Ano3	-0.189222	0.0642811	0.00131349
9430021M05Rik	0.50631	0.167739	0.00159845
Lrp11	-0.144968	0.0391549	0.00164253
Lum	0.67947	0.261738	0.00169901
Tsc22d3	0.425682	0.147771	0.00169901
Kcnmb4	-0.289565	0.113396	0.00171699
St8sia4	-0.279578	0.1106	0.00177433
Apold1	0.641654	0.238681	0.00183619
Coq2	-0.157778	0.0466824	0.00183619
Aarsd1	-0.300169	0.118759	0.00191729
Errfi1	0.36138	0.137198	0.00207878
Nsmf	-0.196454	0.0732612	0.00216161
Spry2	-0.388433	0.146173	0.00224922
Haghl	-0.245426	0.101006	0.00234964
1810011O10Rik	0.640095	0.264353	0.00241978
Polr3e	0.339382	0.136005	0.00258558
Bmp7	0.562891	0.215091	0.00262254
Mettl24	-0.660152	0.312029	0.00263113
Arhgap11a	-0.369853	0.14579	0.00264789
Fzd4	0.549711	0.211457	0.00272114
Zfp36l2	-0.266131	0.112757	0.0027475
Wnt9a	-0.477989	0.18167	0.00277422
Dbndd2	-0.171662	0.0590687	0.00280252
Cd59a	0.592338	0.245965	0.00295761
Ppef2	0.4295	0.514842	0.0030374
Ptgs2	-0.452137	0.176377	0.0030374
Brinp1	-0.171808	0.0600663	0.00306742
Trim59	-0.494779	0.194452	0.00308375
Ston1	0.503992	0.199321	0.00311268
Slitrk3	-0.168668	0.0586936	0.00340483
Cnih2	-0.208841	0.0870188	0.00342958
Grin2c	-0.242991	0.106899	0.00354684
Cyth4	-0.347004	0.147818	0.00354684
Arid5b	0.19829	0.080953	0.00363003
C1qb	-0.244732	0.10852	0.00368821
Hs3st4	-0.226481	0.0999612	0.00404517
Clstn2	-0.221881	0.0974716	0.00407326
Btbd3	-0.278232	0.126014	0.00412399
Map6d1	-0.170143	0.0619223	0.00418206
Stau1	0.121531	0.0330385	0.00427895
Tmcc2	-0.145043	0.044761	0.00470844
Antxr1	0.357202	0.160805	0.00489224
Csnk1g2	-0.174249	0.0666963	0.00489224
Smad7	-0.159361	0.0553835	0.00494413
Slain1	-0.185739	0.0761372	0.00494413
Cdh9	-0.25417	0.118779	0.00494413
Vgf	-0.31463	0.145647	0.00494413
Irf8	-0.383069	0.172125	0.00494413
Nnt	0.164609	0.060046	0.00521467
Alox5	-0.501178	0.420416	0.00521467
Kcna6	-0.138465	0.0418365	0.00533109
Xrn1	0.203166	0.0910814	0.0057642
Camta2	-0.142529	0.0446734	0.0057642
Emb	0.445987	0.20854	0.00578716
2810403A07Rik	0.22796	0.108049	0.00593849
C1qc	-0.323036	0.154973	0.00593849
Kcnh5	-0.262122	0.127636	0.00607804
Epha7	-0.156672	0.0555998	0.00624449
Gpr84	-0.415675	0.429627	0.00624449
Ppp1r3f	-0.20202	0.092207	0.00636567
Homer3	-0.385949	0.185342	0.00636567
Rph3a	-0.17252	0.0695587	0.00664852
Arhgap27	0.212128	0.100426	0.00669068
Inf2	-0.274883	0.137038	0.00669068
Csf3r	-0.393251	0.191447	0.00669068
Tecpr1	-0.148252	0.0501167	0.00684315
Gpr62	-0.372764	0.183511	0.00686618
Gal3st1	-0.309721	0.155151	0.00695654
2810021J22Rik	0.184479	0.0811062	0.00730012
Wdsub1	0.225135	0.111841	0.00771795
Tgm2	0.372396	0.190236	0.00804009
Arhgef4	-0.136933	0.0438418	0.00851866
Tinagl1	0.491587	0.297715	0.00868625
Capn2	0.126847	0.0383495	0.00868625
Gm15446	-0.163493	0.6618	0.00868625
Kcnk13	-0.341268	0.180383	0.00918993
Cpxm2	0.478298	0.353945	0.00963199
Ptpn6	-0.391538	0.212297	0.00983932
Il13ra1	0.284608	0.153874	0.0100213
Ythdc1	0.142103	0.0486301	0.0100213
Gp1bb	-0.154353	0.0588411	0.0100213
Gjc2	-0.38528	0.212201	0.0103255
Epdr1	-0.212697	0.109588	0.0104356
Nrros	0.34196	0.187546	0.010486
Btaf1	0.202298	0.102011	0.0105405
Tmem267	-0.433963	0.253794	0.0105671
Aff1	0.348307	0.193056	0.0107038
Arhgef3	0.140777	0.0484121	0.0107038
Ptpdc1	0.240757	0.130608	0.0108674
Them6	-0.193246	0.0964273	0.0114456
Clec5a	-0.43694	0.365782	0.0114722
Col1a2	0.453267	0.334882	0.0116609
Ms4a6b	0.446114	0.35046	0.0116609
Hapln4	-0.286839	0.161599	0.0116609
Mrc1	0.439669	0.281334	0.0118291
St3gal2	-0.114579	0.0343131	0.0119667
Ppp1r16b	-0.171959	0.0784787	0.0119667
Sesn1	0.141726	0.0504372	0.0120383
Jph3	-0.12529	0.0397126	0.0125415
Tspan17	-0.258983	0.147179	0.0125415
Rcsd1	0.291552	0.169625	0.012977
Arf3	-0.134877	0.0459675	0.012977
Ttbk1	-0.155274	0.0637498	0.012977
Map3k10	-0.165776	0.0741397	0.012977
Sox2	-0.256136	0.147092	0.012977
Ada	0.405652	0.365806	0.0130204
Zfp783	0.281442	0.164235	0.0130204
Nwd2	-0.153627	0.0624964	0.0130204
Mccc1os	-0.382996	0.234169	0.0130204
Fgf10	-0.254	0.146612	0.013085
Mmp17	-0.174152	0.0832948	0.0133061
Gjc3	-0.246644	0.142314	0.0133119
Cdkn1a	0.427924	0.318609	0.0133558
Pln	0.424663	0.33173	0.0133558
Frat1	-0.17944	0.0887082	0.0133558
Senp3	-0.121738	0.0385505	0.0135772
Sgsm2	-0.124272	0.0399422	0.01359
Slc44a1	-0.153135	0.0632532	0.0138418
Nedd9	0.188349	0.0981527	0.0138486
Nefl	-0.159461	0.0698767	0.0138486
Galnt6	-0.28888	0.173032	0.0138486
Dnlz	-0.145512	0.0560801	0.0138819
Slc19a2	0.155637	0.0668062	0.0146685
Car4	-0.205944	0.11508	0.0147118
Fbxo31	-0.128914	0.0434708	0.0150277
Shisa4	-0.167011	0.0792048	0.0150797
Arl4d	0.304667	0.188626	0.0151104
Olig2	-0.173036	0.0858428	0.0153911
Dpp8	-0.129299	0.0441549	0.0157615
Enpp4	-0.152304	0.0646441	0.0157615
Mag	-0.213983	0.124094	0.015796
Kcnk6	0.214353	0.125091	0.0161982
Cort	-0.371457	0.352875	0.0163453
Spag6	-0.365064	0.247899	0.0165612
Trnp1	-0.227255	0.139135	0.0183106
Tssc1	-0.142718	0.0571671	0.0187842
Col18a1	0.372638	0.330701	0.0188014
Elmsan1	0.183377	0.101176	0.0191947
2810468N07Rik	-0.181982	0.0998433	0.0191947
Tgfbr3	0.315084	0.212897	0.0193097
Rai14	0.288437	0.190034	0.0193097
Pou3f4	-0.252755	0.16204	0.0193097
Gpc1	-0.156111	0.0731141	0.0201667
Rab15	-0.136565	0.052342	0.0202363
Ms4a6c	0.32228	0.351775	0.0202417
Ralgps2	0.138349	0.0541249	0.0202417
Vcl	0.190436	0.110634	0.0205733
Tomm40l	-0.157427	0.0752892	0.0205733
Bcas1	-0.247211	0.161183	0.0206776
Bcl2l1	0.13275	0.0496056	0.0212399
2610507B11Rik	-0.100535	0.0311865	0.021563
Jup	-0.138672	0.0560317	0.0228423
Prr5l	-0.221361	0.142839	0.0228423
Cyfip2	-0.10414	0.0329475	0.0229999
Mrfap1	-0.155832	0.0760279	0.0231971
Rcan2	-0.155947	0.0761218	0.0231971
Mc4r	0.281049	0.19673	0.0232845
Tmod3	0.161226	0.0826405	0.0233277
Mafk	0.188302	0.112602	0.0233837
Slc2a4	0.342884	0.309224	0.0236757
Cbx6	-0.109574	0.0356312	0.0236757
Slc2a3	0.109741	0.0357956	0.0238923
Cntnap1	-0.148684	0.0684657	0.0238923
Tubb4a	-0.134426	0.0528944	0.0241062
Clcn4	-0.119509	0.0413448	0.0247278
Mobp	-0.158608	0.0813581	0.0248528
D330050G23Rik	0.331655	0.300388	0.0256778
Mmab	0.170891	0.0973431	0.0256778
Adam17	0.169545	0.0956463	0.0256778
Rundc3a	-0.120344	0.0421843	0.0256778
Tbc1d5	-0.12872	0.0485589	0.0256778
Pkp4	-0.129432	0.0492902	0.0256778
Rnd2	-0.174283	0.101152	0.0256778
C1qa	-0.203714	0.131811	0.0256778
Sox21	-0.293689	0.218535	0.0256778
Ranbp9	0.132046	0.0518306	0.0259238
Lepr	0.258746	0.335065	0.0260187
Tma16	0.246327	0.174186	0.0260187
Srgap3	-0.130789	0.0509622	0.0264753
Tlr2	-0.324602	0.299677	0.0264863
Slc25a13	0.320728	0.273432	0.0266532
Erf	-0.135158	0.0556061	0.0266532
Myrf	-0.165178	0.0920574	0.0266532
Scrg1	-0.201244	0.132133	0.0266532
Pik3ip1	0.143973	0.0662313	0.0270625
Blnk	-0.265523	0.196405	0.0270625
Lrrc55	-0.17448	0.104592	0.0278941
Vstm4	0.297137	0.236799	0.0279363
C1qtnf1	0.277645	0.213817	0.0283799
Kdm3a	0.133801	0.0551716	0.0283799
Lfng	0.169551	0.100507	0.0292539
Camk2a	-0.13681	0.05918	0.0292539
Olig1	-0.141877	0.0653181	0.0292539
A230009B12Rik	-0.290724	0.319825	0.0292539
Rin3	0.301638	0.254519	0.0293803
Ndn	0.22464	0.161705	0.0299089
Prr13	-0.156442	0.0849068	0.0299358
Rhpn2	0.17634	0.109773	0.0300431
Tmem132b	-0.114846	0.0404687	0.0307872
Rbp1	0.299675	0.294464	0.0313998
Ifi207	0.214962	0.315624	0.0314625
Katnal1	-0.0984447	0.0322612	0.0314625
Borcs6	-0.161817	0.09343	0.0314625
Rtn2	-0.172818	0.107309	0.0314625
Arl4a	0.14743	0.0747357	0.0316156
Chgb	-0.163457	0.0960573	0.0316961
Coro2a	0.146842	0.0742884	0.0319389
Jund	-0.148045	0.0761447	0.0321921
Zfp931	0.211807	0.153857	0.0328468
Emp1	0.290726	0.267908	0.03334
Mrps9	-0.142097	0.0690093	0.03334
Kcnk10	-0.182144	0.121129	0.03334
Sorl1	-0.117175	0.0428016	0.0333947
9030624J02Rik	-0.107124	0.0368037	0.0334345
Stat5b	0.144945	0.073406	0.0338092
Tmem125	-0.275797	0.238466	0.0343779
Abca8b	0.135882	0.0617427	0.0344181
Ugdh	0.1328	0.0578772	0.0344181
Klk8	-0.254244	0.207159	0.0344241
Cxadr	0.206624	0.152103	0.0349014
Slc16a9	0.275924	0.297697	0.0353144
Gm20187	0.176743	0.295228	0.0355103
Ifitm2	0.271628	0.241194	0.0359099
Slc7a11	0.214537	0.163265	0.0359099
Enc1	-0.125225	0.0504841	0.0359099
Lgi3	-0.14877	0.0808914	0.0359099
Ptprc	-0.227386	0.178231	0.0359099
Btbd17	-0.215747	0.165307	0.0360993
Pttg1ip	0.116034	0.0429235	0.0361438
Plcl1	-0.139712	0.0684656	0.0361438
Ampd3	0.182936	0.126966	0.0361649
Fbll1	-0.16438	0.103259	0.0361649
Prr18	-0.1962	0.143074	0.0361649
Plekho2	-0.190063	0.136006	0.0362699
Ppp1r9b	-0.122554	0.048441	0.0367199
Tsc22d4	-0.132921	0.0601297	0.0371775
Rcc1l	-0.171968	0.114653	0.0373465
Pigq	-0.0987638	0.033514	0.0374225
Svop	-0.122815	0.0490426	0.0374768
Rims1	-0.125554	0.0517461	0.0374768
Marveld2	0.26652	0.284085	0.038366
Hs3st1	-0.145359	0.0787028	0.038366
Tbp	0.138955	0.0697991	0.0391046
Slc2a1	0.221592	0.179539	0.039107
Xist	0.0883466	0.230883	0.039107
Crtap	0.257917	0.235256	0.0391395
Scube1	-0.181536	0.129719	0.0391395
Il6st	0.111545	0.0409162	0.0396342
Slc25a23	-0.110274	0.0401145	0.0396342
Hspa5	0.19667	0.150037	0.0398895
Plek	-0.179229	0.128052	0.0400698
Hs6st2	0.16003	0.102156	0.0402168
Rmi1	0.137754	0.0695056	0.0405348
Tmem151b	-0.141214	0.0746545	0.0405348
Ppp1r14a	-0.244376	0.220849	0.0419022
Zfp970	0.144031	0.0799753	0.0420176
5730409E04Rik	-0.11443	0.0435925	0.0426204
Atp11c	0.228556	0.198029	0.0427583
Sdc2	0.13568	0.067846	0.0427583
Hdac5	-0.136418	0.0691035	0.0428962
Mpzl2	0.213056	0.295355	0.0430429
Col6a2	0.251598	0.249698	0.0430809
Cast	0.162689	0.109217	0.0430809
Ccdc6	0.131989	0.062884	0.0430809
Prkca	-0.134526	0.0666462	0.0430809
Hook1	0.157324	0.102099	0.0434177
Large1	-0.112921	0.0428913	0.0434177
Mon1a	-0.129486	0.0597887	0.0434177
Arhgap30	-0.193802	0.152801	0.0434177
Bcat1	-0.110755	0.0414609	0.043786
Rgmb	-0.116137	0.0455124	0.0439333
Dab2	0.248102	0.266098	0.0441374
Gnl2	-0.134336	0.0674468	0.0441374
Dpf3	-0.216687	0.186174	0.0441374
D930015E06Rik	0.181299	0.1381	0.0445227
Gpsm1	0.130924	0.0627088	0.0445227
Slc25a34	-0.177204	0.132228	0.0445227
Rell2	-0.139126	0.0757462	0.0451309
Lmo2	-0.152638	0.0972183	0.0451309
Zfp607b	0.144656	0.084834	0.0452966
Cdh11	-0.130692	0.0630204	0.0454935
March2	-0.119507	0.0492249	0.0456039
Pnrc2	0.133554	0.0675249	0.0456377
Mcmdc2	0.242547	0.26081	0.0457814
Selenow	-0.134669	0.0694617	0.0457814
Maff	0.230133	0.281562	0.0460083
Proser2	0.238428	0.243113	0.046946
Ccnd3	0.172821	0.129899	0.046946
Rbms1	0.171339	0.127867	0.046946
Zeb2	-0.153103	0.1003	0.046946
Itgax	-0.178847	0.281953	0.046946
Ifit1	0.235633	0.264858	0.0475576
Atoh8	0.227522	0.218222	0.0475576
Plekhf1	0.214092	0.193094	0.0475576
Thoc1	0.133678	0.0695396	0.0475576
Mapk8ip2	-0.08685	0.0297623	0.0475576
Ptk2b	-0.114291	0.0452819	0.0475576
Tmem88b	-0.179285	0.140444	0.0475576
Cyp26b1	-0.236097	0.248597	0.0475576
Rasl10b	-0.131768	0.0667629	0.047746
Particl	-0.151556	0.0993876	0.0478305
Col14a1	0.22297	0.275937	0.0483569
Mx2	0.181146	0.280128	0.0483569
Bcl2l2	-0.109644	0.0420896	0.0483569
Medag	-0.160894	0.114706	0.0483569
Thbs4	-0.188614	0.156501	0.0483569
Exph5	-0.191364	0.159938	0.0483569
Arrdc2	0.231939	0.253106	0.0488739
Palld	0.149337	0.0974069	0.0488739
Atp1a3	-0.0919867	0.0322986	0.0488739
B3gat3	-0.138201	0.0786609	0.0488739
Kcnv1	-0.179937	0.145144	0.049144
Notch2	0.190557	0.161212	0.0491471
Tob2	0.128465	0.0630802	0.0492812
Pkib	-0.146747	0.0938132	0.0493946

## Sheet: SFile1c
Supplementary File 1c: Gene Ontology terms enriched in each of the six groups of differentially expressed genes (DEGs) in TDP-43KQ/KQ animals compared to TDP-43WT at 18-months-old
Group Name	Term Name	p-value	GO Term ID	Term source	Genes in pathway
Cortex Down	neurotransmitter metabolic process	0.00344559	GO:0042133	GO:BP	Gad1,Gad2,Maoa,Abat
Cortex Down	catabolic process	0.0040721	GO:0009056	GO:BP	Man1a,Pde7b,Hibadh,Pon2,Fuca2,Nudt12,Prpf18,Tmem74,Ubxn2b,Hadhb,Inpp5f,Phb,Ube2v2,Gad2,Ufm1,Sox9,Gnpda2,Snx18,Dtx3l,Fbxw7,Maoa,Abat
Cortex Down	positive regulation of synapse assembly	0.0040721	GO:0051965	GO:BP	Flrt2,Xlr3b,Lrrn3,Ube2v2,Oxt
Cortex Down	negative regulation of cell differentiation	0.00417082	GO:0045596	GO:BP	Meis2,Adcyap1,Rgs4,Rarb,Ubash3b,Anp32b,Ctr9,Ccr5,G6pdx,Sema3c,Sox9,Fbxw7
Cortex Down	behavior	0.00665446	GO:0007610	GO:BP	Penk,Pbx3,Meis2,Adcyap1,Gng7,Tac1,Nts,Gad1,Inpp5f,Oxt,Abat
Cortex Down	regulation of multicellular organismal development	0.00665446	GO:2000026	GO:BP	Meis2,Adcyap1,Rgs4,Flrt2,Rarb,Ubash3b,Xlr3b,Ctr9,Ccr5,G6pdx,Lrrn3,Sema3c,Ube2v2,Sox9,Fbxw7,Oxt
Cortex Down	negative regulation of developmental process	0.00665446	GO:0051093	GO:BP	Meis2,Adcyap1,Rgs4,Rarb,Ubash3b,Anp32b,Ctr9,Ccr5,G6pdx,Inpp5f,Sema3c,Sox9,Fbxw7
Cortex Down	regulation of adenylate cyclase activity	0.00665446	GO:0045761	GO:BP	Adcyap1,Gng7,Gnal,Cap1
Cortex Down	cellular catabolic process	0.00671952	GO:0044248	GO:BP	Man1a,Pde7b,Hibadh,Pon2,Nudt12,Prpf18,Tmem74,Ubxn2b,Hadhb,Inpp5f,Ube2v2,Gad2,Ufm1,Gnpda2,Snx18,Dtx3l,Fbxw7,Maoa,Abat
Cortex Down	regulation of localization	0.00674842	GO:0032879	GO:BP	Adcyap1,Tac1,Rgs4,Flrt2,Ubash3b,Ubxn2b,Larp7,Anp32b,Ccr5,Neto2,G6pdx,Inpp5f,Vti1b,Clec7a,Sema3c,Ufm1,Sox9,Gnb5,Dtx3l,Fbxw7,Oxt,Abat
Cortex Down	gamma-aminobutyric acid biosynthetic process	0.00674842	GO:0009449	GO:BP	Gad1,Abat
Cortex Down	cAMP-mediated signaling	0.00674842	GO:0019933	GO:BP	Adcyap1,Pde7b,Cap1,Sox9
Cortex Down	regulation of cyclase activity	0.00674842	GO:0031279	GO:BP	Adcyap1,Gng7,Gnal,Cap1
Cortex Down	response to alkaloid	0.00674842	GO:0043279	GO:BP	Penk,Rgs4,Gnal,Oxt,Abat
Cortex Down	positive regulation of cellular component biogenesis	0.00674842	GO:0044089	GO:BP	Tac1,Flrt2,Xlr3b,Lrrn3,Clec7a,Ube2v2,Sox9,Snx18,Oxt
Cortex Down	positive regulation of cell junction assembly	0.00674842	GO:1901890	GO:BP	Flrt2,Xlr3b,Lrrn3,Ube2v2,Oxt
Cortex Down	negative regulation of blood pressure	0.00674842	GO:0045776	GO:BP	Tac1,G6pdx,Oxt,Abat
Cortex Down	regulation of developmental process	0.00674842	GO:0050793	GO:BP	Meis2,Adcyap1,Lmo3,Rgs4,Cyb5d2,Flrt2,Rarb,Ubash3b,Xlr3b,Anp32b,Ctr9,Ccr5,G6pdx,Inpp5f,Lrrn3,Clec7a,Sema3c,Ube2v2,Sox9,Fbxw7,Oxt
Cortex Down	organic substance catabolic process	0.00674842	GO:1901575	GO:BP	Man1a,Pde7b,Hibadh,Fuca2,Nudt12,Prpf18,Ubxn2b,Hadhb,Inpp5f,Phb,Ube2v2,Gad2,Sox9,Gnpda2,Dtx3l,Fbxw7,Maoa,Abat
Cortex Down	organonitrogen compound catabolic process	0.00674842	GO:1901565	GO:BP	Man1a,Pde7b,Hibadh,Nudt12,Ubxn2b,Phb,Ube2v2,Gad2,Sox9,Gnpda2,Dtx3l,Fbxw7,Maoa,Abat
Cortex Down	regulation of synapse assembly	0.00674842	GO:0051963	GO:BP	Flrt2,Xlr3b,Lrrn3,Ube2v2,Oxt
Cortex Down	regulation of multicellular organismal process	0.00674842	GO:0051239	GO:BP	Penk,Pbx3,Meis2,Adcyap1,Tac1,Rgs4,Flrt2,Rarb,Ubash3b,Xlr3b,Ctr9,Ccr5,G6pdx,Lrrn3,Phb,Clec7a,Sema3c,Ube2v2,Sox9,Fbxw7,Oxt,Abat
Cortex Down	regulation of lyase activity	0.00674842	GO:0051339	GO:BP	Adcyap1,Gng7,Gnal,Cap1
Cortex Down	regulation of nervous system development	0.00674842	GO:0051960	GO:BP	Adcyap1,Flrt2,Rarb,Xlr3b,Ccr5,Lrrn3,Sema3c,Ube2v2,Oxt
Cortex Down	killing of cells of another organism	0.00719524	GO:0031640	GO:BP	Tac1,Nts,Ccr5,Clec7a
Cortex Down	regulation of cell differentiation	0.00778606	GO:0045595	GO:BP	Meis2,Adcyap1,Lmo3,Rgs4,Cyb5d2,Rarb,Ubash3b,Xlr3b,Anp32b,Ctr9,Ccr5,G6pdx,Clec7a,Sema3c,Sox9,Fbxw7
Cortex Down	locomotory behavior	0.0121724	GO:0007626	GO:BP	Penk,Pbx3,Gng7,Gad1,Inpp5f,Abat
Cortex Down	regulation of cellular component organization	0.0121724	GO:0051128	GO:BP	Adcyap1,Tac1,Rgs4,Flrt2,Xlr3b,Trim36,Ctr9,Ccr5,G6pdx,Inpp5f,Lrrn3,Phb,Clec7a,Sema3c,Ube2v2,Sox9,Snx18,Fbxw7,Oxt
Cortex Down	negative regulation of multicellular organismal process	0.0121724	GO:0051241	GO:BP	Adcyap1,Tac1,Rgs4,Rarb,Ubash3b,Ccr5,G6pdx,Sema3c,Sox9,Fbxw7,Oxt,Abat
Cortex Down	gamma-aminobutyric acid metabolic process	0.0131043	GO:0009448	GO:BP	Gad1,Abat
Cortex Down	response to alcohol	0.0135712	GO:0097305	GO:BP	Penk,Adcyap1,Rgs4,Ccr5,G6pdx,Oxt,Abat
Cortex Down	response to external stimulus	0.01392	GO:0009605	GO:BP	Scg2,Penk,Meis2,Adcyap1,Tac1,Nts,Fuca2,Klhl6,Flrt2,Ubash3b,Ctr9,Ccr5,Hadhb,Inpp5f,Phb,Trim44,Clec7a,Sema3c,Sox9,Dtx3l,Oxt,Abat
Cortex Down	regulation of response to external stimulus	0.01392	GO:0032101	GO:BP	Scg2,Adcyap1,Tac1,Ubash3b,Ccr5,Inpp5f,Trim44,Clec7a,Sema3c,Dtx3l,Abat
Cortex Down	response to ethanol	0.01392	GO:0045471	GO:BP	Penk,Adcyap1,Rgs4,G6pdx,Abat
Cortex Down	response to amphetamine	0.0140194	GO:0001975	GO:BP	Rgs4,Gnal,Oxt
Cortex Down	positive regulation of cellular process	0.0140548	GO:0048522	GO:BP	Scg2,Pbx3,Meis2,Adcyap1,Lmo3,Tac1,Nts,Rgs4,Cyb5d2,Flrt2,Rarb,Ubxn2b,Xlr3b,Larp7,Anp32b,Ctr9,Ccr5,Slc40a1,G6pdx,Inpp5f,Lrrn3,Phb,Trim44,Clec7a,Smc6,Sema3c,Ube2v2,Sox9,Snx18,Dtx3l,Fbxw7,Oxt,Maoa,Abat
Cortex Down	nervous system development	0.0140548	GO:0007399	GO:BP	Penk,Pbx3,Meis2,Adcyap1,Rgs4,Cyb5d2,Flrt2,Rarb,Xlr3b,Anp32b,Ccr5,Inpp5f,Lrrn3,Sema3c,Ube2v2,Ufm1,Sox9,Oxt,Abat
Cortex Down	exploration behavior	0.0140548	GO:0035640	GO:BP	Penk,Gad1,Abat
Cortex Down	positive regulation of biological process	0.0142501	GO:0048518	GO:BP	Scg2,Penk,Pbx3,Meis2,Adcyap1,Lmo3,Tac1,Nts,Rgs4,Cyb5d2,Klhl6,Flrt2,Rarb,Ubxn2b,Xlr3b,Larp7,Anp32b,Ctr9,Ccr5,Slc40a1,G6pdx,Inpp5f,Lrrn3,Phb,Trim44,Clec7a,Smc6,Sema3c,Ube2v2,Sox9,Snx18,Dtx3l,Fbxw7,Oxt,Maoa,Abat
Cortex Down	dopamine receptor signaling pathway	0.0144975	GO:0007212	GO:BP	Rgs4,Gnal,Gnb5
Cortex Down	cyclic-nucleotide-mediated signaling	0.0151903	GO:0019935	GO:BP	Adcyap1,Pde7b,Cap1,Sox9
Cortex Down	multicellular organismal response to stress	0.0180496	GO:0033555	GO:BP	Penk,Adcyap1,Gng7,Tac1
Cortex Down	regulation of response to stimulus	0.0183447	GO:0048583	GO:BP	Scg2,Penk,Adcyap1,Lmo3,Tac1,Nts,Rgs4,Klhl6,Ubash3b,Shisa2,Ccr5,Neto2,G6pdx,Inpp5f,Phb,Trim44,Clec7a,Sema3c,Ube2v2,Ufm1,Sox9,Dtx3l,Fbxw7,Maoa,Abat
Cortex Down	negative regulation of myeloid cell differentiation	0.0192888	GO:0045638	GO:BP	Meis2,Ubash3b,Ctr9,Fbxw7
Cortex Down	synapse assembly	0.0195276	GO:0007416	GO:BP	Flrt2,Xlr3b,Lrrn3,Ube2v2,Oxt
Cortex Down	positive regulation of uterine smooth muscle contraction	0.0203863	GO:0070474	GO:BP	Oxt,Abat
Cortex Down	response to catecholamine	0.0207475	GO:0071869	GO:BP	Penk,Rgs4,Gnal,Gnb5
Cortex Down	response to monoamine	0.0207475	GO:0071867	GO:BP	Penk,Rgs4,Gnal,Gnb5
Cortex Down	neuropeptide signaling pathway	0.0207475	GO:0007218	GO:BP	Penk,Adcyap1,Tac1,Nts
Cortex Down	positive regulation of killing of cells of another organism	0.020942	GO:0051712	GO:BP	Ccr5,Clec7a
Cortex Down	regulation of acute inflammatory response	0.020942	GO:0002673	GO:BP	Adcyap1,Tac1,Ccr5
Cortex Down	positive regulation of multicellular organismal process	0.020942	GO:0051240	GO:BP	Penk,Adcyap1,Tac1,Rgs4,Flrt2,Xlr3b,Ccr5,Lrrn3,Phb,Clec7a,Ube2v2,Sox9,Oxt,Abat
Cortex Down	second-messenger-mediated signaling	0.020942	GO:0019932	GO:BP	Adcyap1,Pde7b,Cap1,Ccr5,Clec7a,Sox9
Cortex Down	aggressive behavior	0.020942	GO:0002118	GO:BP	Penk,Oxt
Cortex Down	negative regulation of cell growth	0.020942	GO:0030308	GO:BP	Rgs4,Ccr5,G6pdx,Phb,Sema3c
Cortex Down	limb bud formation	0.020942	GO:0060174	GO:BP	Sema3c,Sox9
Cortex Down	regulation of biological quality	0.020942	GO:0065008	GO:BP	Adcyap1,Rmdn3,Tac1,Rgs4,Gnal,Flrt2,Ubash3b,Xlr3b,Gad1,Tmco1,Ccr5,Slc40a1,G6pdx,Lrrn3,Phb,Trim44,Papss2,Sema3c,Ube2v2,Gad2,Sox9,Fbxw7,Oxt,Maoa,Abat
Cortex Down	system development	0.0213055	GO:0048731	GO:BP	Scg2,Penk,Pbx3,Meis2,Adcyap1,Rgs4,Cyb5d2,Flrt2,Rarb,Ubash3b,Xlr3b,Anp32b,Ctr9,Ccr5,Slc40a1,Ccm2,G6pdx,Inpp5f,Lrrn3,Papss2,Sema3c,Ube2v2,Ufm1,Sox9,Fbxw7,Oxt,Abat
Cortex Down	neurotransmitter biosynthetic process	0.0222558	GO:0042136	GO:BP	Gad1,Gad2
Cortex Down	regulation of cell junction assembly	0.0222558	GO:1901888	GO:BP	Flrt2,Xlr3b,Lrrn3,Ube2v2,Oxt
Cortex Down	response to amine	0.0222558	GO:0014075	GO:BP	Rgs4,Gnal,Oxt
Cortex Down	regulation of glucocorticoid receptor signaling pathway	0.0222558	GO:2000322	GO:BP	Lmo3,Phb
Cortex Down	cellular response to lipid	0.0222558	GO:0071396	GO:BP	Penk,Adcyap1,Lmo3,Ctr9,Ccr5,Hadhb,Phb,Ufm1,Sox9
Cortex Down	regulation of killing of cells of another organism	0.0222558	GO:0051709	GO:BP	Ccr5,Clec7a
Cortex Down	negative regulation of developmental growth	0.0222558	GO:0048640	GO:BP	Rgs4,Ccr5,G6pdx,Sema3c
Cortex Down	metal ion transport	0.0222558	GO:0030001	GO:BP	Adcyap1,Rgs4,Ubash3b,Slc38a1,Tmco1,Ccr5,Slc40a1,Neto2,G6pdx,Gnb5
Cortex Down	neurotransmitter catabolic process	0.0222558	GO:0042135	GO:BP	Maoa,Abat
Cortex Down	behavioral fear response	0.0222558	GO:0001662	GO:BP	Penk,Adcyap1,Gng7
Cortex Down	positive regulation of response to stimulus	0.0222558	GO:0048584	GO:BP	Scg2,Penk,Adcyap1,Lmo3,Tac1,Nts,Rgs4,Klhl6,Ccr5,Phb,Trim44,Clec7a,Ube2v2,Sox9,Dtx3l,Fbxw7,Maoa
Cortex Down	behavioral defense response	0.0227803	GO:0002209	GO:BP	Penk,Adcyap1,Gng7
Cortex Down	negative regulation of cell growth involved in cardiac muscle cell development	0.0230919	GO:0061052	GO:BP	Rgs4,G6pdx
Cortex Down	positive regulation of heat generation	0.0230919	GO:0031652	GO:BP	Ccr5,Abat
Cortex Down	histone H2B ubiquitination	0.0230919	GO:0033523	GO:BP	Ctr9,Dtx3l
Cortex Down	regulation of uterine smooth muscle contraction	0.0230919	GO:0070472	GO:BP	Oxt,Abat
Cortex Down	cellular response to endogenous stimulus	0.0231979	GO:0071495	GO:BP	Penk,Adcyap1,Lmo3,Tac1,Rgs4,Gnal,Flrt2,Rarb,Shisa2,Phb,Ufm1,Sox9,Gnb5
Cortex Down	regulation of protein ubiquitination	0.0237925	GO:0031396	GO:BP	Ctr9,Trim44,Ube2v2,Dtx3l,Fbxw7
Cortex Down	negative regulation of cellular process	0.0237925	GO:0048523	GO:BP	Scg2,Meis2,Adcyap1,Lmo3,Tac1,Rgs4,Gnal,Rarb,Prpf18,Ubash3b,Ubxn2b,Shisa2,Larp7,Anp32b,Ctr9,Ccr5,Slc40a1,G6pdx,Inpp5f,Phb,Trim44,Sema3c,Ube2v2,Ufm1,Sox9,Gnb5,Dtx3l,Fbxw7,Abat
Cortex Down	organonitrogen compound metabolic process	0.0247694	GO:1901564	GO:BP	Man1a,Adcyap1,Pde7b,Hibadh,Nudt12,Tll1,Prpf18,Gal3st4,Ubash3b,Krt10,Ubxn2b,Trim36,Anp32b,Gad1,Ctr9,Klhl13,Pcmtd1,G6pdx,Inpp5f,Lrrn3,Phb,Trim44,Clec7a,Papss2,Mrpl17,Ube2v2,Gad2,Ufm1,Sox9,Gnpda2,Dtx3l,Fbxw7,Maoa,Abat
Cortex Down	heart development	0.0247694	GO:0007507	GO:BP	Rgs4,Flrt2,Rarb,Ccm2,G6pdx,Sema3c,Sox9,Oxt
Cortex Down	response to organic cyclic compound	0.0247694	GO:0014070	GO:BP	Penk,Adcyap1,Lmo3,Rgs4,Gnal,Ccr5,Phb,Ufm1,Gnb5,Oxt,Abat
Cortex Down	uterine smooth muscle contraction	0.0247694	GO:0070471	GO:BP	Oxt,Abat
Cortex Down	developmental process	0.0247694	GO:0032502	GO:BP	Scg2,Penk,Pbx3,Meis2,Adcyap1,Lmo3,Rmdn3,Rgs4,Cyb5d2,Cap1,Klhl6,Flrt2,Rarb,Ubash3b,Krt10,Xlr3b,Larp7,Anp32b,Ctr9,Ccr5,Slc40a1,Ccm2,G6pdx,Inpp5f,Lrrn3,Clec7a,Papss2,Sema3c,Ube2v2,Ufm1,Sox9,Morn2,Fbxw7,Oxt,Abat
Cortex Down	response to stress	0.0247694	GO:0006950	GO:BP	Man1a,Penk,Adcyap1,Gng7,Pon2,Thg1l,Tac1,Nts,Ubash3b,Tmco1,Ccr5,G6pdx,Inpp5f,Phb,Trim44,Clec7a,Papss2,Smc6,Ube2v2,Ufm1,Dtx3l,Fbxw7,Oxt,Abat
Cortex Down	fear response	0.0247694	GO:0042596	GO:BP	Penk,Adcyap1,Gng7
Cortex Down	negative regulation of platelet aggregation	0.0247694	GO:0090331	GO:BP	Ubash3b,Abat
Cortex Down	negative regulation of biological process	0.0249141	GO:0048519	GO:BP	Scg2,Meis2,Adcyap1,Lmo3,Tac1,Nts,Nudt12,Rgs4,Gnal,Rarb,Prpf18,Ubash3b,Ubxn2b,Shisa2,Larp7,Anp32b,Ctr9,Ccr5,Slc40a1,G6pdx,Inpp5f,Phb,Trim44,Sema3c,Ube2v2,Ufm1,Sox9,Gnb5,Dtx3l,Fbxw7,Oxt,Abat
Cortex Down	regulation of response to stress	0.0249141	GO:0080134	GO:BP	Penk,Adcyap1,Tac1,Ubash3b,Ccr5,Inpp5f,Trim44,Clec7a,Ube2v2,Dtx3l,Fbxw7,Abat
Cortex Down	response to cocaine	0.0275582	GO:0042220	GO:BP	Rgs4,Oxt,Abat
Cortex Down	response to organic substance	0.0284886	GO:0010033	GO:BP	Man1a,Penk,Meis2,Adcyap1,Lmo3,Tac1,Rgs4,Gnal,Flrt2,Rarb,Shisa2,Ctr9,Ccr5,Hadhb,G6pdx,Phb,Trim44,Clec7a,Ufm1,Sox9,Gnb5,Oxt,Abat
Cortex Down	positive regulation of renal sodium excretion	0.02937	GO:0035815	GO:BP	Tac1,Oxt
Cortex Down	head development	0.02937	GO:0060322	GO:BP	Pbx3,Meis2,Adcyap1,Rgs4,Rarb,Anp32b,Ufm1,Sox9,Abat
Cortex Down	regulation of heat generation	0.02937	GO:0031650	GO:BP	Ccr5,Abat
Cortex Down	carboxylic acid catabolic process	0.0294617	GO:0046395	GO:BP	Hibadh,Hadhb,Gad2,Gnpda2,Abat
Cortex Down	regulation of cellular component biogenesis	0.0295507	GO:0044087	GO:BP	Tac1,Flrt2,Xlr3b,Ctr9,Lrrn3,Clec7a,Ube2v2,Sox9,Snx18,Oxt
Cortex Down	organic acid catabolic process	0.0299126	GO:0016054	GO:BP	Hibadh,Hadhb,Gad2,Gnpda2,Abat
Cortex Down	cation transport	0.0311991	GO:0006812	GO:BP	Adcyap1,Rgs4,Ubash3b,Slc38a1,Tmco1,Ccr5,Slc40a1,Neto2,G6pdx,Gnb5,Abat
Cortex Down	circulatory system development	0.0311991	GO:0072359	GO:BP	Scg2,Rgs4,Flrt2,Rarb,Anp32b,Ccm2,G6pdx,Sema3c,Sox9,Fbxw7,Oxt
Cortex Down	regulation of protein modification process	0.0311991	GO:0031399	GO:BP	Adcyap1,Ubash3b,Ctr9,G6pdx,Inpp5f,Lrrn3,Phb,Trim44,Clec7a,Ube2v2,Sox9,Dtx3l,Fbxw7
Cortex Down	regulation of synapse organization	0.0311991	GO:0050807	GO:BP	Flrt2,Xlr3b,Lrrn3,Ube2v2,Oxt
Cortex Down	glucocorticoid receptor signaling pathway	0.0311991	GO:0042921	GO:BP	Lmo3,Phb
Cortex Down	sensory perception of pain	0.0311991	GO:0019233	GO:BP	Penk,Adcyap1,Tac1,Oxt
Cortex Down	response to endogenous stimulus	0.0311991	GO:0009719	GO:BP	Penk,Adcyap1,Lmo3,Tac1,Rgs4,Gnal,Flrt2,Rarb,Shisa2,Phb,Ufm1,Sox9,Gnb5,Oxt
Cortex Down	response to biotic stimulus	0.0314812	GO:0009607	GO:BP	Penk,Tac1,Nts,Fuca2,Klhl6,Tmco1,Ctr9,Ccr5,Hadhb,Phb,Trim44,Clec7a,Dtx3l,Oxt
Cortex Down	regulation of protein modification by small protein conjugation or removal	0.032065	GO:1903320	GO:BP	Ctr9,Trim44,Ube2v2,Dtx3l,Fbxw7
Cortex Down	response to yeast	0.0321903	GO:0001878	GO:BP	Tac1,Clec7a
Cortex Down	negative regulation of growth	0.0321903	GO:0045926	GO:BP	Rgs4,Ccr5,G6pdx,Phb,Sema3c
Cortex Down	metal ion homeostasis	0.0321903	GO:0055065	GO:BP	Rmdn3,Tac1,Ubash3b,Tmco1,Ccr5,Slc40a1,Oxt
Cortex Down	regulation of synapse structure or activity	0.0321903	GO:0050803	GO:BP	Flrt2,Xlr3b,Lrrn3,Ube2v2,Oxt
Cortex Down	corticosteroid receptor signaling pathway	0.0321903	GO:0031958	GO:BP	Lmo3,Phb
Cortex Down	regulation of cell death	0.0321903	GO:0010941	GO:BP	Scg2,Adcyap1,Tac1,Rarb,Anp32b,Ccr5,Slc40a1,G6pdx,Phb,Clec7a,Ube2v2,Ufm1,Sox9,Fbxw7
Cortex Down	negative regulation of platelet activation	0.0321903	GO:0010544	GO:BP	Ubash3b,Abat
Cortex Down	multicellular organismal homeostasis	0.0344235	GO:0048871	GO:BP	Adcyap1,Ubash3b,Ccr5,Slc40a1,Sox9,Oxt,Abat
Cortex Down	negative regulation of homotypic cell-cell adhesion	0.0346315	GO:0034111	GO:BP	Ubash3b,Abat
Cortex Down	biological regulation	0.0348952	GO:0065007	GO:BP	Scg2,Penk,Pbx3,Meis2,Adcyap1,Pde7b,Gng7,Lmo3,Rmdn3,Thg1l,Tac1,Nts,Fuca2,Nudt12,Rgs4,Gnal,Cyb5d2,Cap1,Klhl6,Flrt2,Rarb,Prpf18,Ubash3b,Ubxn2b,Xlr3b,Shisa2,Trim36,Larp7,Anp32b,Gad1,Tmco1,Ctr9,Ccr5,Klhl13,Slc40a1,Neto2,Ahsa1,G6pdx,Inpp5f,Lrrn3,Vti1b,Phb,Trim44,Clec7a,Papss2,Smc6,Sema3c,Ube2v2,Gad2,Ufm1,Sox9,Snx18,Gnb5,Dtx3l,Fbxw7,Oxt,Maoa,Abat
Cortex Down	developmental cell growth	0.0349587	GO:0048588	GO:BP	Rgs4,Ccr5,G6pdx,Sema3c,Sox9
Cortex Down	cellular response to organic cyclic compound	0.036089	GO:0071407	GO:BP	Penk,Adcyap1,Lmo3,Rgs4,Gnal,Phb,Ufm1,Gnb5
Cortex Down	cell differentiation	0.0361859	GO:0030154	GO:BP	Penk,Pbx3,Meis2,Adcyap1,Lmo3,Rmdn3,Rgs4,Cyb5d2,Flrt2,Rarb,Ubash3b,Krt10,Xlr3b,Larp7,Anp32b,Ctr9,Ccr5,Ccm2,G6pdx,Inpp5f,Clec7a,Sema3c,Ube2v2,Sox9,Morn2,Fbxw7
Cortex Down	locomotory exploration behavior	0.0366798	GO:0035641	GO:BP	Penk,Gad1
Cortex Down	regulation of programmed cell death	0.0366798	GO:0043067	GO:BP	Scg2,Adcyap1,Rarb,Anp32b,Ccr5,Slc40a1,G6pdx,Phb,Clec7a,Ube2v2,Ufm1,Sox9,Fbxw7
Cortex Down	carbohydrate derivative catabolic process	0.0367625	GO:1901136	GO:BP	Man1a,Pde7b,Fuca2,Gnpda2
Cortex Down	positive regulation of hydrolase activity	0.0369303	GO:0051345	GO:BP	Adcyap1,Rgs4,Anp32b,Phb,Clec7a,Snx18,Gnb5
Cortex Down	cellular developmental process	0.0383895	GO:0048869	GO:BP	Penk,Pbx3,Meis2,Adcyap1,Lmo3,Rmdn3,Rgs4,Cyb5d2,Flrt2,Rarb,Ubash3b,Krt10,Xlr3b,Larp7,Anp32b,Ctr9,Ccr5,Ccm2,G6pdx,Inpp5f,Clec7a,Sema3c,Ube2v2,Sox9,Morn2,Fbxw7
Cortex Down	negative regulation of amino acid transport	0.0390328	GO:0051956	GO:BP	Rgs4,Abat
Cortex Down	venous blood vessel development	0.0390328	GO:0060841	GO:BP	Ccm2,Sema3c
Cortex Down	regulation of response to wounding	0.0394926	GO:1903034	GO:BP	Ubash3b,Inpp5f,Clec7a,Abat
Cortex Down	cellular response to chemical stimulus	0.0402346	GO:0070887	GO:BP	Scg2,Penk,Adcyap1,Lmo3,Tac1,Rgs4,Gnal,Flrt2,Rarb,Shisa2,Ctr9,Ccr5,Slc40a1,Hadhb,G6pdx,Phb,Trim44,Ufm1,Sox9,Gnb5,Fbxw7
Cortex Down	activation of adenylate cyclase activity	0.0407535	GO:0007190	GO:BP	Adcyap1,Gnal
Cortex Down	negative regulation of ion transport	0.0407535	GO:0043271	GO:BP	Adcyap1,Rgs4,Gnb5,Abat
Cortex Down	regulation of transport	0.0407535	GO:0051049	GO:BP	Adcyap1,Tac1,Rgs4,Ubash3b,Anp32b,Neto2,G6pdx,Inpp5f,Clec7a,Ufm1,Gnb5,Fbxw7,Oxt,Abat
Cortex Down	regulation of ion transport	0.0407535	GO:0043269	GO:BP	Adcyap1,Rgs4,Ubash3b,Neto2,G6pdx,Gnb5,Oxt,Abat
Cortex Down	growth plate cartilage development	0.0407535	GO:0003417	GO:BP	Rarb,Sox9
Cortex Down	regulation of intracellular steroid hormone receptor signaling pathway	0.0421744	GO:0033143	GO:BP	Lmo3,Phb,Ufm1
Cortex Down	copulation	0.0437365	GO:0007620	GO:BP	Oxt,Abat
Cortex Down	positive regulation of digestive system process	0.0437365	GO:0060456	GO:BP	Tac1,Oxt
Cortex Down	regulation of metal ion transport	0.0441714	GO:0010959	GO:BP	Adcyap1,Rgs4,Ubash3b,Neto2,G6pdx,Gnb5
Cortex Down	positive regulation of signaling	0.0441714	GO:0023056	GO:BP	Adcyap1,Lmo3,Tac1,Nts,Rgs4,Inpp5f,Phb,Trim44,Clec7a,Sox9,Fbxw7,Oxt,Maoa,Abat
Cortex Down	cardiocyte differentiation	0.0441714	GO:0035051	GO:BP	Rgs4,Rarb,G6pdx,Sema3c
Cortex Down	negative regulation of response to wounding	0.0441714	GO:1903035	GO:BP	Ubash3b,Inpp5f,Abat
Cortex Down	regulation of organic acid transport	0.0441714	GO:0032890	GO:BP	Rgs4,Oxt,Abat
Cortex Down	establishment of localization	0.0441714	GO:0051234	GO:BP	Man1a,Adcyap1,Tac1,Rgs4,Cap1,Ubash3b,Ubxn2b,Slc38a1,Anp32b,Tmco1,Ccr5,Slc40a1,Neto2,G6pdx,Inpp5f,Mfsd3,Vti1b,Clec7a,Ufm1,Snx18,Gnb5,Tmed5,Dtx3l,Fbxw7,Oxt,Abat
Cortex Down	response to lipid	0.0442138	GO:0033993	GO:BP	Penk,Adcyap1,Lmo3,Ctr9,Ccr5,Hadhb,Phb,Ufm1,Sox9,Oxt
Cortex Down	multicellular organism development	0.0454049	GO:0007275	GO:BP	Scg2,Penk,Pbx3,Meis2,Adcyap1,Rgs4,Cyb5d2,Flrt2,Rarb,Ubash3b,Xlr3b,Anp32b,Ctr9,Ccr5,Slc40a1,Ccm2,G6pdx,Inpp5f,Lrrn3,Papss2,Sema3c,Ube2v2,Ufm1,Sox9,Fbxw7,Oxt,Abat
Cortex Down	cell surface receptor signaling pathway	0.0454049	GO:0007166	GO:BP	Scg2,Gng7,Rgs4,Klhl6,Flrt2,Ubash3b,Shisa2,Ctr9,Ccr5,Inpp5f,Phb,Trim44,Clec7a,Sema3c,Sox9,Dtx3l,Fbxw7,Abat
Cortex Down	regulation of protein localization	0.0454049	GO:0032880	GO:BP	Adcyap1,Ubxn2b,Larp7,Anp32b,Vti1b,Ufm1,Dtx3l,Fbxw7,Abat
Cortex Down	hormone-mediated signaling pathway	0.045758	GO:0009755	GO:BP	Lmo3,Rarb,Phb,Ufm1
Cortex Down	temperature homeostasis	0.0463682	GO:0001659	GO:BP	Adcyap1,Ccr5,Oxt,Abat
Cortex Down	negative regulation of chondrocyte differentiation	0.0474427	GO:0032331	GO:BP	Rarb,Sox9
Cortex Down	calcium ion transport	0.0482559	GO:0006816	GO:BP	Rgs4,Ubash3b,Tmco1,Ccr5,G6pdx,Gnb5
Cortex Down	brain development	0.0483674	GO:0007420	GO:BP	Pbx3,Meis2,Adcyap1,Rgs4,Rarb,Anp32b,Ufm1,Abat
Cortex Down	positive regulation of catalytic activity	0.0483674	GO:0043085	GO:BP	Adcyap1,Rgs4,Gnal,Anp32b,Phb,Clec7a,Snx18,Gnb5,Dtx3l,Fbxw7
Cortex Down	cellular response to dopamine	0.0483674	GO:1903351	GO:BP	Rgs4,Gnal,Gnb5
Cortex Down	regulation of chromatin binding	0.0483706	GO:0035561	GO:BP	Larp7,Dtx3l
Cortex Down	glutamate decarboxylation to succinate	0.0483706	GO:0006540	GO:BP	Gad2
Cortex Down	negative regulation of acute inflammatory response to non-antigenic stimulus	0.0483706	GO:0002878	GO:BP	Adcyap1
Cortex Down	inorganic cation transmembrane transport	0.0483706	GO:0098662	GO:BP	Rgs4,Ubash3b,Tmco1,Ccr5,Slc40a1,Neto2,G6pdx,Gnb5
Cortex Down	inorganic ion homeostasis	0.0483706	GO:0098771	GO:BP	Rmdn3,Tac1,Ubash3b,Tmco1,Ccr5,Slc40a1,Oxt
Cortex Down	snRNA methylation	0.0483706	GO:0106349	GO:BP	Larp7
Cortex Down	regulation of nervous system process	0.0483706	GO:0031644	GO:BP	Tac1,Rgs4,Oxt,Abat
Cortex Down	regulation of aspartate secretion	0.0483706	GO:1904448	GO:BP	Abat
Cortex Down	positive regulation of aspartate secretion	0.0483706	GO:1904450	GO:BP	Abat
Cortex Down	snRNA 2'-O-methylation	0.0483706	GO:1990437	GO:BP	Larp7
Cortex Down	U6 2'-O-snRNA methylation	0.0483706	GO:1990438	GO:BP	Larp7
Cortex Down	aspartate secretion	0.0483706	GO:0061528	GO:BP	Abat
Cortex Down	regulation of cell proliferation involved in tissue homeostasis	0.0483706	GO:0060784	GO:BP	Sox9
Cortex Down	response to dopamine	0.0483706	GO:1903350	GO:BP	Rgs4,Gnal,Gnb5
Cortex Down	epithelial cell proliferation involved in prostatic bud elongation	0.0483706	GO:0060517	GO:BP	Sox9
Cortex Down	transport	0.0483706	GO:0006810	GO:BP	Man1a,Adcyap1,Tac1,Rgs4,Cap1,Ubash3b,Slc38a1,Anp32b,Tmco1,Ccr5,Slc40a1,Neto2,G6pdx,Inpp5f,Mfsd3,Vti1b,Clec7a,Ufm1,Snx18,Gnb5,Tmed5,Dtx3l,Fbxw7,Oxt,Abat
Cortex Down	regulation of renal sodium excretion	0.0483706	GO:0035813	GO:BP	Tac1,Oxt
Cortex Down	response to external biotic stimulus	0.0483706	GO:0043207	GO:BP	Penk,Tac1,Nts,Fuca2,Klhl6,Ctr9,Ccr5,Hadhb,Phb,Trim44,Clec7a,Dtx3l,Oxt
Cortex Down	oxoacid metabolic process	0.0483706	GO:0043436	GO:BP	Hibadh,Gad1,Hadhb,Papss2,Gad2,Sox9,Gnpda2,Cyp4f13,Abat
Cortex Down	positive regulation of molecular function	0.0483706	GO:0044093	GO:BP	Adcyap1,Nts,Rgs4,Gnal,Anp32b,Ahsa1,Phb,Clec7a,Snx18,Gnb5,Dtx3l,Fbxw7
Cortex Down	developmental growth	0.0483706	GO:0048589	GO:BP	Rgs4,Rarb,Ctr9,Ccr5,Ccm2,G6pdx,Sema3c,Sox9
Cortex Down	phenylethylamine metabolic process	0.0483706	GO:0042443	GO:BP	Maoa
Cortex Down	positive regulation of cellular component organization	0.0483706	GO:0051130	GO:BP	Adcyap1,Tac1,Flrt2,Xlr3b,Lrrn3,Clec7a,Ube2v2,Sox9,Snx18,Oxt
Cortex Down	cation homeostasis	0.0483706	GO:0055080	GO:BP	Rmdn3,Tac1,Ubash3b,Tmco1,Ccr5,Slc40a1,Oxt
Cortex Down	anatomical structure development	0.0483706	GO:0048856	GO:BP	Scg2,Penk,Pbx3,Meis2,Adcyap1,Rgs4,Cyb5d2,Cap1,Klhl6,Flrt2,Rarb,Ubash3b,Krt10,Xlr3b,Anp32b,Ctr9,Ccr5,Slc40a1,Ccm2,G6pdx,Inpp5f,Lrrn3,Clec7a,Papss2,Sema3c,Ube2v2,Ufm1,Sox9,Fbxw7,Oxt,Abat
Cortex Down	spleen trabecula formation	0.0483706	GO:0060345	GO:BP	Slc40a1
Cortex Down	cellular response to stimulus	0.0486097	GO:0051716	GO:BP	Scg2,Man1a,Penk,Adcyap1,Pde7b,Gng7,Lmo3,Thg1l,Tac1,Nts,Rgs4,Gnal,Cap1,Klhl6,Flrt2,Rarb,Ubash3b,Shisa2,Tmco1,Ctr9,Ccr5,Slc40a1,Neto2,Hadhb,G6pdx,Inpp5f,Phb,Trim44,Clec7a,Smc6,Sema3c,Ube2v2,Ufm1,Sox9,Gnb5,Dtx3l,Fbxw7,Oxt,Maoa,Abat
Cortex Down	regulation of defense response	0.0490901	GO:0031347	GO:BP	Penk,Adcyap1,Tac1,Ccr5,Trim44,Clec7a,Dtx3l
Cortex Down	positive regulation of acute inflammatory response	0.0490901	GO:0002675	GO:BP	Tac1,Ccr5
Cortex Down	cell death	0.0497762	GO:0008219	GO:BP	Scg2,Adcyap1,Rmdn3,Tac1,Rarb,Anp32b,Ccr5,Slc40a1,G6pdx,Phb,Clec7a,Ube2v2,Ufm1,Sox9,Fbxw7
Cortex Down	intracellular vesicle	0.000658991	GO:0097708	GO:CC	Scg2,Man1a,Penk,Nts,Actr1a,Tmem74,Trim36,Gad1,Ccr5,Slc40a1,Inpp5f,Vti1b,Phb,Gad2,Morn2,Snx18,Tmed5,Dtx3l,Oxt
Cortex Down	cytoplasmic vesicle	0.000658991	GO:0031410	GO:CC	Scg2,Man1a,Penk,Nts,Actr1a,Tmem74,Trim36,Gad1,Ccr5,Slc40a1,Inpp5f,Vti1b,Phb,Gad2,Morn2,Snx18,Tmed5,Dtx3l,Oxt
Cortex Down	clathrin-sculpted gamma-aminobutyric acid transport vesicle	0.000658991	GO:0061200	GO:CC	Gad1,Gad2
Cortex Down	clathrin-sculpted gamma-aminobutyric acid transport vesicle membrane	0.000658991	GO:0061202	GO:CC	Gad1,Gad2
Cortex Down	cytoplasm	0.000880118	GO:0005737	GO:CC	Scg2,Man1a,Penk,Meis2,Hibadh,Pon2,Lmo3,Rmdn3,Thg1l,Nts,Fuca2,Nudt12,Rgs4,Cap1,Flrt2,Rarb,Actr1a,Myo1f,Tmem74,Ubash3b,Krt10,Ubxn2b,Shisa2,Trim36,Larp7,Anp32b,C030006K11Rik,Gad1,Tmco1,Ccr5,Slc40a1,Pcmtd1,Hadhb,Ccm2,Ahsa1,G6pdx,Inpp5f,Lrrn3,Vti1b,Phb,Clec7a,Mrpl17,Gad2,Ufm1,Gnpda2,Morn2,Snx18,Gnb5,Tmed5,Dtx3l,Fbxw7,Oxt,Maoa,Abat
Cortex Down	presynapse	0.000880118	GO:0098793	GO:CC	Penk,Adcyap1,Nts,Gad1,Slc40a1,Vti1b,Phb,Gad2,Gnb5,Oxt
Cortex Down	vesicle	0.000937217	GO:0031982	GO:CC	Scg2,Man1a,Penk,Nts,Actr1a,Tmem74,Trim36,Gad1,Ccr5,Slc40a1,Inpp5f,Vti1b,Phb,Gad2,Morn2,Snx18,Tmed5,Dtx3l,Oxt
Cortex Down	coated vesicle	0.00202135	GO:0030135	GO:CC	Actr1a,Gad1,Inpp5f,Gad2,Snx18,Tmed5
Cortex Down	heterotrimeric G-protein complex	0.00519116	GO:0005834	GO:CC	Gng7,Gnal,Gnb5
Cortex Down	cytoplasmic side of plasma membrane	0.00519116	GO:0009898	GO:CC	Gng7,Gnal,G6pdx,Snx18,Gnb5
Cortex Down	axon terminus	0.00528415	GO:0043679	GO:CC	Penk,Adcyap1,Nts,Gad1,Oxt
Cortex Down	GTPase complex	0.00528415	GO:1905360	GO:CC	Gng7,Gnal,Gnb5
Cortex Down	extrinsic component of plasma membrane	0.00536927	GO:0019897	GO:CC	Gng7,Gnal,Phb,Snx18,Gnb5
Cortex Down	extrinsic component of cytoplasmic side of plasma membrane	0.00536927	GO:0031234	GO:CC	Gng7,Gnal,Snx18,Gnb5
Cortex Down	clathrin-sculpted vesicle	0.00536927	GO:0060198	GO:CC	Gad1,Gad2
Cortex Down	cytoplasmic side of membrane	0.00574485	GO:0098562	GO:CC	Gng7,Gnal,G6pdx,Snx18,Gnb5
Cortex Down	neuron projection terminus	0.00607637	GO:0044306	GO:CC	Penk,Adcyap1,Nts,Gad1,Oxt
Cortex Down	endomembrane system	0.00716895	GO:0012505	GO:CC	Scg2,Man1a,Penk,Nts,Cyb5d2,Flrt2,Ubxn2b,Shisa2,Trim36,Tmco1,Ccr5,Slc40a1,Hadhb,Ahsa1,Inpp5f,Vti1b,Phb,Gad2,Ufm1,Morn2,Snx18,Tmed5,Dtx3l,Fbxw7,Oxt
Cortex Down	synapse	0.00861457	GO:0045202	GO:CC	Penk,Adcyap1,Tac1,Nts,Flrt2,Gad1,Slc40a1,Neto2,Vti1b,Phb,Gad2,Gnb5,Oxt
Cortex Down	axon	0.00876481	GO:0030424	GO:CC	Penk,Adcyap1,Tac1,Nts,Slc38a1,Gad1,Inpp5f,Gad2,Oxt
Cortex Down	clathrin-coated vesicle	0.00953	GO:0030136	GO:CC	Gad1,Inpp5f,Gad2,Snx18
Cortex Down	neuronal dense core vesicle	0.0106478	GO:0098992	GO:CC	Scg2,Penk
Cortex Down	secretory vesicle	0.0107941	GO:0099503	GO:CC	Scg2,Penk,Trim36,Slc40a1,Vti1b,Gad2,Morn2,Oxt
Cortex Down	cellular anatomical entity	0.0115841	GO:0110165	GO:CC	Scg2,Man1a,Penk,Pbx3,Meis2,Adcyap1,Hibadh,Gng7,Pon2,Lmo3,Rmdn3,Thg1l,Tac1,Nts,Fuca2,Nudt12,Rgs4,Igsf6,Gnal,Cyb5d2,Cap1,Flrt2,Rarb,Prpf18,Actr1a,Myo1f,Gal3st4,Tmem74,Ubash3b,Krt10,Ubxn2b,R3hcc1l,Xlr3b,Shisa2,Slc38a1,Trim36,Larp7,Anp32b,C030006K11Rik,Gad1,Tmco1,Ctr9,Ccr5,Klhl13,Slc40a1,Pcmtd1,Neto2,Hadhb,Ccm2,Ahsa1,Cldn12,G6pdx,Inpp5f,Lrrn3,Mfsd3,Vti1b,Phb,Clec7a,Mrpl17,Smc6,Sema3c,Ube2v2,Gad2,Ufm1…
Cortex Down	membrane	0.0169459	GO:0016020	GO:CC	Man1a,Penk,Gng7,Pon2,Rmdn3,Tac1,Rgs4,Igsf6,Gnal,Cyb5d2,Cap1,Flrt2,Prpf18,Gal3st4,Tmem74,Krt10,Shisa2,Slc38a1,Gad1,Tmco1,Ccr5,Slc40a1,Pcmtd1,Neto2,Hadhb,Cldn12,G6pdx,Inpp5f,Lrrn3,Mfsd3,Vti1b,Phb,Clec7a,Mrpl17,Sema3c,Gad2,Cyp4f13,Snx18,Gnb5,Ubl3,Tmed5,Dtx3l,Fbxw7,Maoa,BC003965
Cortex Down	bounding membrane of organelle	0.0169528	GO:0098588	GO:CC	Man1a,Rmdn3,Tmem74,Gad1,Tmco1,Hadhb,Vti1b,Phb,Gad2,Snx18,Tmed5,Dtx3l,Maoa
Cortex Down	synaptic vesicle lumen	0.0283257	GO:0034592	GO:CC	Penk
Cortex Down	inhibitory synapse	0.0283257	GO:0060077	GO:CC	Gad1,Gad2
Cortex Down	U2-type post-spliceosomal complex	0.0283257	GO:0071021	GO:CC	Prpf18
Cortex Down	mitochondrial outer membrane	0.0283257	GO:0005741	GO:CC	Rmdn3,Hadhb,Phb,Maoa
Cortex Down	4-aminobutyrate transaminase complex	0.0283257	GO:0032144	GO:CC	Abat
Cortex Down	cell body	0.0283925	GO:0044297	GO:CC	Penk,Adcyap1,Tac1,Nts,Slc38a1,Inpp5f,Vti1b,Gnb5
Cortex Down	extrinsic component of membrane	0.0313576	GO:0019898	GO:CC	Gng7,Gnal,Phb,Snx18,Gnb5
Cortex Down	dense core granule	0.0362445	GO:0031045	GO:CC	Scg2,Penk
Cortex Down	outer membrane	0.0363394	GO:0019867	GO:CC	Rmdn3,Hadhb,Phb,Maoa
Cortex Down	organelle outer membrane	0.0363394	GO:0031968	GO:CC	Rmdn3,Hadhb,Phb,Maoa
Cortex Down	cell junction	0.0363394	GO:0030054	GO:CC	Penk,Adcyap1,Tac1,Nts,Flrt2,Gad1,Slc40a1,Neto2,Cldn12,Vti1b,Phb,Gad2,Gnb5,Oxt
Cortex Down	synaptic vesicle	0.0372491	GO:0008021	GO:CC	Penk,Slc40a1,Vti1b,Gad2
Cortex Down	mitochondrion	0.0372491	GO:0005739	GO:CC	Hibadh,Pon2,Rmdn3,Thg1l,C030006K11Rik,Gad1,Hadhb,Ccm2,Phb,Mrpl17,Fbxw7,Maoa,Abat
Cortex Down	UBC13-MMS2 complex	0.0372491	GO:0031372	GO:CC	Ube2v2
Cortex Down	neuronal cell body	0.0372491	GO:0043025	GO:CC	Penk,Adcyap1,Tac1,Nts,Slc38a1,Inpp5f,Vti1b
Cortex Down	dense core granule lumen	0.0372491	GO:0098898	GO:CC	Penk
Cortex Down	mitochondrial fatty acid beta-oxidation multienzyme complex	0.0372491	GO:0016507	GO:CC	Hadhb
Cortex Down	neuronal dense core vesicle lumen	0.0372491	GO:0099013	GO:CC	Penk
Cortex Down	mitochondrial prohibitin complex	0.0372491	GO:0035632	GO:CC	Phb
Cortex Down	chromaffin granule lumen	0.0372491	GO:0034466	GO:CC	Penk
Cortex Down	distal axon	0.0372491	GO:0150034	GO:CC	Penk,Adcyap1,Nts,Gad1,Oxt
Cortex Down	fatty acid beta-oxidation multienzyme complex	0.0372491	GO:0036125	GO:CC	Hadhb
Cortex Down	mitotic spindle pole	0.0372491	GO:0097431	GO:CC	Rmdn3,Smc6
Cortex Down	transport vesicle	0.0382504	GO:0030133	GO:CC	Penk,Nts,Slc40a1,Vti1b,Gad2
Cortex Down	exocytic vesicle	0.0450695	GO:0070382	GO:CC	Penk,Slc40a1,Vti1b,Gad2
Cortex Down	neuron projection	0.0450695	GO:0043005	GO:CC	Penk,Adcyap1,Tac1,Nts,Flrt2,Slc38a1,Gad1,Inpp5f,Gad2,Oxt,Abat
Cortex Down	Parkin-FBXW7-Cul1 ubiquitin ligase complex	0.0460771	GO:1990452	GO:CC	Fbxw7
Cortex Down	7SK snRNP	0.0460771	GO:0120259	GO:CC	Larp7
Cortex Down	extrinsic component of presynaptic active zone membrane	0.0460771	GO:0098891	GO:CC	Phb
Cortex Down	post-spliceosomal complex	0.0460771	GO:0071020	GO:CC	Prpf18
Cortex Down	intracellular membrane-bounded organelle	0.0460771	GO:0043231	GO:CC	Scg2,Man1a,Penk,Pbx3,Meis2,Hibadh,Pon2,Rmdn3,Thg1l,Nts,Fuca2,Nudt12,Rgs4,Flrt2,Rarb,Prpf18,Actr1a,Tmem74,Ubash3b,Ubxn2b,R3hcc1l,Xlr3b,Shisa2,Trim36,Larp7,Anp32b,C030006K11Rik,Gad1,Tmco1,Ctr9,Ccr5,Slc40a1,Hadhb,Ccm2,Ahsa1,G6pdx,Inpp5f,Vti1b,Phb,Mrpl17,Smc6,Ube2v2,Gad2,Ufm1,Sox9,Morn2,Snx18,Gnb5,Gtf3c6,Tmed5,Dtx3l,Fbxw7,Oxt,Maoa,Abat
Cortex Down	glutamate decarboxylase activity	0.00211123	GO:0004351	GO:MF	Gad1,Gad2
Cortex Down	protein binding	0.00211123	GO:0005515	GO:MF	Scg2,Penk,Pbx3,Meis2,Adcyap1,Gng7,Pon2,Rmdn3,Thg1l,Tac1,Nts,Nudt12,Rgs4,Pcp4l1,Gnal,Cap1,Klhl6,Flrt2,Rarb,Myo1f,Ubash3b,Krt10,Ubxn2b,Trim36,Anp32b,Gad1,Ctr9,Ccr5,Klhl13,Slc40a1,Neto2,Hadhb,Ccm2,Ahsa1,Cldn12,G6pdx,Inpp5f,Lrrn3,Vti1b,Phb,Clec7a,Mrpl17,Smc6,Sema3c,Ube2v2,Ufm1,Sox9,Gnpda2,Snx18,Gnb5,Ubl3,Dtx3l,Fbxw7,Oxt,Maoa,Abat
Cortex Down	neuropeptide hormone activity	0.00863612	GO:0005184	GO:MF	Adcyap1,Nts,Oxt
Cortex Down	G protein-coupled receptor binding	0.00863612	GO:0001664	GO:MF	Penk,Adcyap1,Tac1,Nts,Gnal,Phb,Oxt
Cortex Down	binding	0.00863612	GO:0005488	GO:MF	Scg2,Man1a,Penk,Pbx3,Meis2,Adcyap1,Pde7b,Hibadh,Gng7,Pon2,Lmo3,Rmdn3,Thg1l,Tac1,Nts,Nudt12,Rgs4,Pcp4l1,Gnal,Cyb5d2,Cap1,Tll1,Klhl6,Flrt2,Rarb,Actr1a,Myo1f,Ubash3b,Krt10,Ubxn2b,R3hcc1l,Trim36,Larp7,Anp32b,Gad1,Tmco1,Ctr9,Ccr5,Klhl13,Slc40a1,Neto2,Hadhb,Ccm2,Ahsa1,Cldn12,G6pdx,Inpp5f,Lrrn3,Vti1b,Phb,Trim44,Clec7a,Papss2,Mrpl17,Smc6,Sema3c,Ube2v2,Gad2,Ufm1,Sox9,Gnpda2,Cyp4f13,Snx18,Gnb5,Ubl3,Gtf3c6,…
Cortex Down	neuropeptide receptor binding	0.0180146	GO:0071855	GO:MF	Adcyap1,Tac1,Nts
Cortex Down	receptor ligand activity	0.0231393	GO:0048018	GO:MF	Scg2,Penk,Adcyap1,Tac1,Nts,Flrt2,Sema3c,Oxt
Cortex Down	signaling receptor activator activity	0.0231393	GO:0030546	GO:MF	Scg2,Penk,Adcyap1,Tac1,Nts,Flrt2,Sema3c,Oxt
Cortex Down	glutamate binding	0.0268741	GO:0016595	GO:MF	Gad1,Gad2
Cortex Down	pyridoxal phosphate binding	0.0268741	GO:0030170	GO:MF	Gad1,Gad2,Abat
Cortex Down	signaling receptor regulator activity	0.0268741	GO:0030545	GO:MF	Scg2,Penk,Adcyap1,Tac1,Nts,Flrt2,Sema3c,Oxt
Cortex Down	vitamin B6 binding	0.0268741	GO:0070279	GO:MF	Gad1,Gad2,Abat
Cortex Down	GABAergic synapse	0.000121007	KEGG:04727	KEGG	Gng7,Slc38a1,Gad1,Gad2,Gnb5,Abat
Cortex Down	Butanoate metabolism	0.00804682	KEGG:00650	KEGG	Gad1,Gad2,Abat
Cortex Down	beta-Alanine metabolism	0.0089667	KEGG:00410	KEGG	Gad1,Gad2,Abat
Cortex Down	Alanine, aspartate and glutamate metabolism	0.0103844	KEGG:00250	KEGG	Gad1,Gad2,Abat
Cortex Down	Valine, leucine and isoleucine degradation	0.0252543	KEGG:00280	KEGG	Hibadh,Hadhb,Abat
Cortex Down	Dopaminergic synapse	0.0294861	KEGG:04728	KEGG	Gng7,Gnal,Gnb5,Maoa
Cortex Down	Taurine and hypotaurine metabolism	0.046586	KEGG:00430	KEGG	Gad1,Gad2
Cortex Down	Transmission across Chemical Synapses	0.000612913	REAC:R-MMU-112315	REAC	Gng7,Gnal,Slc38a1,Gad1,Gad2,Gnb5,Maoa,Abat
Cortex Down	GABA synthesis	0.00274364	REAC:R-MMU-888568	REAC	Gad1,Gad2
Cortex Down	GABA synthesis, release, reuptake and degradation	0.00399232	REAC:R-MMU-888590	REAC	Gad1,Gad2,Abat
Cortex Down	Neurotransmitter release cycle	0.00399232	REAC:R-MMU-112310	REAC	Gad1,Gad2,Maoa,Abat
Cortex Down	Neuronal System	0.00434296	REAC:R-MMU-112316	REAC	Gng7,Gnal,Slc38a1,Gad1,Gad2,Gnb5,Maoa,Abat
Cortex Down	GPCR downstream signalling	0.00927931	REAC:R-MMU-388396	REAC	Penk,Adcyap1,Pde7b,Gng7,Tac1,Nts,Gnal,Ccr5,Gnb5,Oxt
Cortex Down	Signaling by GPCR	0.011974	REAC:R-MMU-372790	REAC	Penk,Adcyap1,Pde7b,Gng7,Tac1,Nts,Gnal,Ccr5,Gnb5,Oxt
Cortex Down	GPCR ligand binding	0.011974	REAC:R-MMU-500792	REAC	Penk,Adcyap1,Gng7,Tac1,Nts,Ccr5,Gnb5,Oxt
Cortex Down	Glucagon-type ligand receptors	0.011974	REAC:R-MMU-420092	REAC	Adcyap1,Gng7,Gnb5
Cortex Down	GABA B receptor activation	0.0179387	REAC:R-MMU-977444	REAC	Gng7,Gnal,Gnb5
Cortex Down	Activation of GABAB receptors	0.0179387	REAC:R-MMU-991365	REAC	Gng7,Gnal,Gnb5
Cortex Down	Peptide ligand-binding receptors	0.0357059	REAC:R-MMU-375276	REAC	Penk,Tac1,Nts,Ccr5,Oxt
Cortex Down	G alpha (q) signalling events	0.0357059	REAC:R-MMU-416476	REAC	Gng7,Tac1,Nts,Gnb5,Oxt
Cortex Down	Class B/2 (Secretin family receptors)	0.0357059	REAC:R-MMU-373080	REAC	Adcyap1,Gng7,Gnb5
Cortex Down	GABA receptor activation	0.0365637	REAC:R-MMU-977443	REAC	Gng7,Gnal,Gnb5
Cortex Down	G alpha (s) signalling events	0.0381471	REAC:R-MMU-418555	REAC	Adcyap1,Pde7b,Gng7,Gnb5
Cortex Down	G beta:gamma signalling through BTK	0.0395085	REAC:R-MMU-8964315	REAC	Gng7,Gnb5
Cortex Down	G beta:gamma signalling through CDC42	0.0395085	REAC:R-MMU-8964616	REAC	Gng7,Gnb5
Cortex Down	Prostacyclin signalling through prostacyclin receptor	0.041973	REAC:R-MMU-392851	REAC	Gng7,Gnb5
Cortex Down	G beta:gamma signalling through PLC beta	0.0444229	REAC:R-MMU-418217	REAC	Gng7,Gnb5
Cortex Down	ADP signalling through P2Y purinoceptor 12	0.0451717	REAC:R-MMU-392170	REAC	Gng7,Gnb5
Cortex Down	Adrenaline,noradrenaline inhibits insulin secretion	0.0451717	REAC:R-MMU-400042	REAC	Gng7,Gnb5
Cortex Down	Opioid Signalling	0.0451717	REAC:R-MMU-111885	REAC	Gng7,Gnal,Gnb5
Cortex Down	Presynaptic function of Kainate receptors	0.0451717	REAC:R-MMU-500657	REAC	Gng7,Gnb5
Cortex Down	G-protein activation	0.0475489	REAC:R-MMU-202040	REAC	Gng7,Gnb5
Cortex Down	Thromboxane signalling through TP receptor	0.0499144	REAC:R-MMU-428930	REAC	Gng7,Gnb5
Cortex + Hippocampus Down	regulation of developmental process	0.000204552	GO:0050793	GO:BP	Sema5b,Pdpk1,Cdc42ep1,Zfp36l2,Cdc42ep2,Sox2,Brinp1,Nkx6-2,Lmo2,Alox5,Nkx2-2,Tlr2,Erbb3,Sox10,Csf3r,Ptpn6,Rnd2,Inf2,Celf4,S1pr5,Olig2
Cortex + Hippocampus Down	regulation of multicellular organismal process	0.000204552	GO:0051239	GO:BP	Sema5b,Clec5a,Pdpk1,Zfp36l2,Fbxo32,Brinp1,Nkx6-2,Lmo2,Alox5,Nkx2-2,Tlr2,Erbb3,Sox10,Csf3r,Crhbp,Ptpn6,Rnd2,Irf8,Npy,Celf4,Olig2,Plcl1
Cortex + Hippocampus Down	system development	0.00043329	GO:0048731	GO:BP	Sema5b,Clec5a,Pdpk1,Zfp36l2,Sox2,Brinp1,Nkx6-2,Lmo2,Pou3f4,Alox5,Nkx2-2,Tlr2,Erbb3,Sox10,Cdh9,Plek,Csf3r,Ptpn6,Rnd2,Irf8,Npy,Celf4,S1pr5,Vgf,Cdh11,Olig2,Bcas1
Cortex + Hippocampus Down	positive regulation of gliogenesis	0.000611247	GO:0014015	GO:BP	Nkx6-2,Nkx2-2,Tlr2,Sox10,Olig2
Cortex + Hippocampus Down	anatomical structure development	0.00109189	GO:0048856	GO:BP	Sema5b,Clec5a,Pdpk1,Cdc42ep1,Zfp36l2,Cdc42ep2,Sox2,Brinp1,Nkx6-2,Lmo2,Pou3f4,Alox5,Nkx2-2,Tlr2,Erbb3,Sox10,Cdh9,Plek,Csf3r,Ptpn6,Rnd2,Inf2,Irf8,Npy,Celf4,S1pr5,Vgf,C1qb,Cdh11,Olig2,Bcas1
Cortex + Hippocampus Down	regulation of cell differentiation	0.00121769	GO:0045595	GO:BP	Sema5b,Zfp36l2,Sox2,Brinp1,Nkx6-2,Lmo2,Alox5,Nkx2-2,Tlr2,Sox10,Csf3r,Ptpn6,Rnd2,S1pr5,Olig2
Cortex + Hippocampus Down	multicellular organism development	0.00121769	GO:0007275	GO:BP	Sema5b,Clec5a,Pdpk1,Zfp36l2,Sox2,Brinp1,Nkx6-2,Lmo2,Pou3f4,Alox5,Nkx2-2,Tlr2,Erbb3,Sox10,Cdh9,Plek,Csf3r,Ptpn6,Rnd2,Irf8,Npy,Celf4,S1pr5,Vgf,Cdh11,Olig2,Bcas1
Cortex + Hippocampus Down	oligodendrocyte development	0.00121769	GO:0014003	GO:BP	Nkx6-2,Nkx2-2,Tlr2,Sox10
Cortex + Hippocampus Down	regulation of multicellular organismal development	0.00121769	GO:2000026	GO:BP	Sema5b,Pdpk1,Zfp36l2,Brinp1,Nkx6-2,Lmo2,Alox5,Nkx2-2,Tlr2,Sox10,Csf3r,Ptpn6,Rnd2,Olig2
Cortex + Hippocampus Down	regulation of neurogenesis	0.00122539	GO:0050767	GO:BP	Sema5b,Brinp1,Nkx6-2,Nkx2-2,Tlr2,Sox10,Rnd2,Olig2
Cortex + Hippocampus Down	positive regulation of glial cell differentiation	0.00126349	GO:0045687	GO:BP	Nkx6-2,Nkx2-2,Tlr2,Olig2
Cortex + Hippocampus Down	oligodendrocyte differentiation	0.00127987	GO:0048709	GO:BP	Nkx6-2,Nkx2-2,Tlr2,Sox10,Olig2
Cortex + Hippocampus Down	negative regulation of cellular process	0.00127987	GO:0048523	GO:BP	Zfp180,Spop,Sema5b,Clec5a,Pdpk1,Ccl28,Zfp36l2,Sox2,Trim59,Brinp1,Nkx6-2,Nfe2l3,Lmo2,Pou3f4,Alox5,Nkx2-2,Tlr2,Erbb3,Sox10,Plek,Crhbp,Ptpn6,Irf8,Npy,Celf4,Olig2,Map6d1
Cortex + Hippocampus Down	regulation of gliogenesis	0.00144712	GO:0014013	GO:BP	Nkx6-2,Nkx2-2,Tlr2,Sox10,Olig2
Cortex + Hippocampus Down	negative regulation of biological process	0.00191708	GO:0048519	GO:BP	Zfp180,Spop,Sema5b,Clec5a,Pdpk1,Ccl28,Zfp36l2,Fbxo32,Sox2,Trim59,Brinp1,Nkx6-2,Nfe2l3,Lmo2,Pou3f4,Alox5,Nkx2-2,Tlr2,Erbb3,Sox10,Plek,Crhbp,Ptpn6,Irf8,Npy,Celf4,Olig2,Plcl1,Map6d1
Cortex + Hippocampus Down	spinal cord oligodendrocyte cell fate specification	0.00191708	GO:0021530	GO:BP	Nkx2-2,Olig2
Cortex + Hippocampus Down	axon ensheathment in central nervous system	0.00229436	GO:0032291	GO:BP	Nkx6-2,Tlr2,Sox10
Cortex + Hippocampus Down	regulation of nervous system development	0.00229436	GO:0051960	GO:BP	Sema5b,Brinp1,Nkx6-2,Nkx2-2,Tlr2,Sox10,Rnd2,Olig2
Cortex + Hippocampus Down	glial cell differentiation	0.00229436	GO:0010001	GO:BP	Nkx6-2,Nkx2-2,Tlr2,Erbb3,Sox10,Olig2
Cortex + Hippocampus Down	central nervous system myelination	0.00229436	GO:0022010	GO:BP	Nkx6-2,Tlr2,Sox10
Cortex + Hippocampus Down	developmental process	0.00229436	GO:0032502	GO:BP	Sema5b,Clec5a,Pdpk1,Cdc42ep1,Zfp36l2,Cdc42ep2,Sox2,Brinp1,Nkx6-2,Lmo2,Pou3f4,Alox5,Nkx2-2,Tlr2,Erbb3,Sox10,Cdh9,Plek,Csf3r,Ptpn6,Rnd2,Inf2,Irf8,Npy,Celf4,S1pr5,Vgf,C1qb,Cdh11,Olig2,Bcas1
Cortex + Hippocampus Down	regulation of cellular process	0.00229436	GO:0050794	GO:BP	Zfp180,Spop,Sema5b,Clec5a,Pdpk1,Ccl28,Cdc42ep1,Zfp36l2,Cdc42ep2,Fbxo32,Sox2,Trim59,Brinp1,Nkx6-2,Nfe2l3,Lmo2,Gpr84,Pou3f4,Alox5,Lrrc55,Nkx2-2,Tlr2,Mpnd,Erbb3,Cyth4,Sox10,Plek,Csf3r,Crhbp,Arhgap11a,Ptpn6,Rnd2,Inf2,Irf8,Npy,Celf4,Gm15446,Rcan2,S1pr5,Vgf,Sst,Cdh11,Olig2,Plcl1,Map6d1
Cortex + Hippocampus Down	defense response	0.00290538	GO:0006952	GO:BP	Clec5a,Ccl28,Cdc42ep2,Trim59,Brinp1,Alox5,Tlr2,Crhbp,Adamts4,Ptpn6,Irf8,Npy,Vgf,C1qb
Cortex + Hippocampus Down	biological regulation	0.00290538	GO:0065007	GO:BP	Zfp180,Spop,Sema5b,Clec5a,Pdpk1,Ccl28,Cdc42ep1,Zfp36l2,Aarsd1,Cdc42ep2,Fbxo32,Sox2,Trim59,Brinp1,Nkx6-2,Nfe2l3,Lmo2,Gpr84,Pou3f4,Alox5,Lrrc55,Nkx2-2,Tlr2,Mpnd,Erbb3,Cyth4,Sox10,Plek,Csf3r,Crhbp,Arhgap11a,Ptpn6,Rnd2,Inf2,Irf8,Npy,Celf4,Gm15446,Rcan2,S1pr5,Vgf,Sst,C1qb,Cdh11,Ano3,Olig2,Plcl1,Map6d1
Cortex + Hippocampus Down	regulation of cell development	0.00290538	GO:0060284	GO:BP	Sema5b,Brinp1,Nkx6-2,Nkx2-2,Tlr2,Sox10,Rnd2,Olig2
Cortex + Hippocampus Down	ensheathment of neurons	0.00290538	GO:0007272	GO:BP	Nkx6-2,Tlr2,Sox10,Olig2,Bcas1
Cortex + Hippocampus Down	myelination	0.00290538	GO:0042552	GO:BP	Nkx6-2,Tlr2,Sox10,Olig2,Bcas1
Cortex + Hippocampus Down	oligodendrocyte cell fate commitment	0.00290538	GO:0021779	GO:BP	Nkx2-2,Olig2
Cortex + Hippocampus Down	spinal cord oligodendrocyte cell differentiation	0.00290538	GO:0021529	GO:BP	Nkx2-2,Olig2
Cortex + Hippocampus Down	positive regulation of neurogenesis	0.00290538	GO:0050769	GO:BP	Nkx6-2,Nkx2-2,Tlr2,Sox10,Rnd2,Olig2
Cortex + Hippocampus Down	positive regulation of oligodendrocyte differentiation	0.00290538	GO:0048714	GO:BP	Nkx2-2,Tlr2,Olig2
Cortex + Hippocampus Down	glial cell fate specification	0.00290538	GO:0021780	GO:BP	Nkx2-2,Olig2
Cortex + Hippocampus Down	axon ensheathment	0.00290538	GO:0008366	GO:BP	Nkx6-2,Tlr2,Sox10,Olig2,Bcas1
Cortex + Hippocampus Down	oligodendrocyte cell fate specification	0.00290538	GO:0021778	GO:BP	Nkx2-2,Olig2
Cortex + Hippocampus Down	response to hormone	0.00307299	GO:0009725	GO:BP	Pdpk1,Zfp36l2,Fbxo32,Lmo2,Nkx2-2,Tlr2,Sox10,Crhbp,Vgf,Sst
Cortex + Hippocampus Down	regulation of glial cell differentiation	0.00318339	GO:0045685	GO:BP	Nkx6-2,Nkx2-2,Tlr2,Olig2
Cortex + Hippocampus Down	regulation of biological process	0.00318339	GO:0050789	GO:BP	Zfp180,Spop,Sema5b,Clec5a,Pdpk1,Ccl28,Cdc42ep1,Zfp36l2,Cdc42ep2,Fbxo32,Sox2,Trim59,Brinp1,Nkx6-2,Nfe2l3,Lmo2,Gpr84,Pou3f4,Alox5,Lrrc55,Nkx2-2,Tlr2,Mpnd,Erbb3,Cyth4,Sox10,Plek,Csf3r,Crhbp,Arhgap11a,Ptpn6,Rnd2,Inf2,Irf8,Npy,Celf4,Gm15446,Rcan2,S1pr5,Vgf,Sst,C1qb,Cdh11,Olig2,Plcl1,Map6d1
Cortex + Hippocampus Down	animal organ development	0.00390627	GO:0048513	GO:BP	Sema5b,Clec5a,Pdpk1,Zfp36l2,Sox2,Nkx6-2,Lmo2,Pou3f4,Alox5,Nkx2-2,Erbb3,Sox10,Plek,Csf3r,Ptpn6,Irf8,Npy,Celf4,Vgf,C1qb,Olig2
Cortex + Hippocampus Down	central nervous system neuron differentiation	0.00390627	GO:0021953	GO:BP	Pou3f4,Nkx2-2,Npy,Cdh11,Olig2
Cortex + Hippocampus Down	cellular process	0.00390627	GO:0009987	GO:BP	Zfp180,Gid4,Spop,Sema5b,Clec5a,Pdpk1,Ccl28,Cdc42ep1,Plekho2,Bcat1,Zfp36l2,Aarsd1,Cdc42ep2,Fbxo32,Sox2,Trim59,Gnl2,Nipal4,Brinp1,Nkx6-2,Nfe2l3,Lmo2,Gpr84,Pou3f4,Alox5,Lrrc55,Nkx2-2,Tlr2,St8sia4,Mpnd,Erbb3,Cyth4,Sox10,Dpy19l3,Cdh9,Plek,Csf3r,Crhbp,Arhgap11a,Adamts4,Ptpn6,Rnd2,Inf2,Irf8,Npy,Mrps9,Celf4,Gm15446,Rcan2,S1pr5,Tomm40l,Vgf,Sst,C1qb,Cdh11,Ano3,Olig2,Bcas1,Plcl1,Map6d1
Cortex + Hippocampus Down	defense response to other organism	0.00422096	GO:0098542	GO:BP	Clec5a,Ccl28,Cdc42ep2,Trim59,Tlr2,Adamts4,Ptpn6,Irf8,Npy,Vgf,C1qb
Cortex + Hippocampus Down	nervous system development	0.00493735	GO:0007399	GO:BP	Sema5b,Sox2,Brinp1,Nkx6-2,Pou3f4,Nkx2-2,Tlr2,Erbb3,Sox10,Cdh9,Rnd2,Npy,S1pr5,Cdh11,Olig2,Bcas1
Cortex + Hippocampus Down	response to stress	0.00498075	GO:0006950	GO:BP	Spop,Clec5a,Pdpk1,Ccl28,Zfp36l2,Cdc42ep2,Sox2,Trim59,Brinp1,Alox5,Tlr2,Plek,Crhbp,Adamts4,Ptpn6,Irf8,Npy,Rcan2,Vgf,Sst,C1qb
Cortex + Hippocampus Down	response to progesterone	0.00500396	GO:0032570	GO:BP	Nkx2-2,Tlr2,Sox10
Cortex + Hippocampus Down	gliogenesis	0.00541653	GO:0042063	GO:BP	Nkx6-2,Nkx2-2,Tlr2,Erbb3,Sox10,Olig2
Cortex + Hippocampus Down	positive regulation of nervous system development	0.00541653	GO:0051962	GO:BP	Nkx6-2,Nkx2-2,Tlr2,Sox10,Rnd2,Olig2
Cortex + Hippocampus Down	cell differentiation	0.00580265	GO:0030154	GO:BP	Sema5b,Clec5a,Pdpk1,Zfp36l2,Sox2,Brinp1,Nkx6-2,Lmo2,Pou3f4,Alox5,Nkx2-2,Tlr2,Erbb3,Sox10,Plek,Csf3r,Ptpn6,Rnd2,Irf8,Npy,S1pr5,Cdh11,Olig2
Cortex + Hippocampus Down	glial cell development	0.00589644	GO:0021782	GO:BP	Nkx6-2,Nkx2-2,Tlr2,Sox10
Cortex + Hippocampus Down	response to steroid hormone	0.0061054	GO:0048545	GO:BP	Zfp36l2,Fbxo32,Nkx2-2,Tlr2,Sox10,Sst
Cortex + Hippocampus Down	cellular developmental process	0.0061054	GO:0048869	GO:BP	Sema5b,Clec5a,Pdpk1,Zfp36l2,Sox2,Brinp1,Nkx6-2,Lmo2,Pou3f4,Alox5,Nkx2-2,Tlr2,Erbb3,Sox10,Plek,Csf3r,Ptpn6,Rnd2,Irf8,Npy,S1pr5,Cdh11,Olig2
Cortex + Hippocampus Down	positive regulation of cell development	0.00665449	GO:0010720	GO:BP	Nkx6-2,Nkx2-2,Tlr2,Sox10,Rnd2,Olig2
Cortex + Hippocampus Down	neurogenesis	0.00764131	GO:0022008	GO:BP	Sema5b,Brinp1,Nkx6-2,Pou3f4,Nkx2-2,Tlr2,Erbb3,Sox10,Rnd2,Npy,S1pr5,Cdh11,Olig2
Cortex + Hippocampus Down	positive regulation of multicellular organismal process	0.00842525	GO:0051240	GO:BP	Clec5a,Pdpk1,Nkx6-2,Alox5,Nkx2-2,Tlr2,Erbb3,Sox10,Rnd2,Irf8,Npy,Olig2
Cortex + Hippocampus Down	negative regulation of response to stimulus	0.00891096	GO:0048585	GO:BP	Sema5b,Pdpk1,Sox2,Trim59,Alox5,Erbb3,Sox10,Plek,Crhbp,Ptpn6,Npy,Celf4
Cortex + Hippocampus Down	regulation of oligodendrocyte differentiation	0.00895661	GO:0048713	GO:BP	Nkx2-2,Tlr2,Olig2
Cortex + Hippocampus Down	endocrine pancreas development	0.00895661	GO:0031018	GO:BP	Pdpk1,Nkx6-2,Nkx2-2
Cortex + Hippocampus Down	positive regulation of biological process	0.0103896	GO:0048518	GO:BP	Spop,Sema5b,Clec5a,Pdpk1,Ccl28,Cdc42ep1,Zfp36l2,Cdc42ep2,Fbxo32,Sox2,Brinp1,Nkx6-2,Lmo2,Alox5,Lrrc55,Nkx2-2,Tlr2,Mpnd,Erbb3,Sox10,Plek,Ptpn6,Rnd2,Irf8,Npy,Celf4,C1qb,Olig2
Cortex + Hippocampus Down	cell adhesion	0.0114826	GO:0007155	GO:BP	Pdpk1,Ccl28,Sox2,Alox5,Erbb3,Cdh9,Plek,Csf3r,Ptpn6,Npy,Cdh11
Cortex + Hippocampus Down	positive regulation of developmental process	0.01163	GO:0051094	GO:BP	Pdpk1,Sox2,Brinp1,Nkx6-2,Alox5,Nkx2-2,Tlr2,Erbb3,Sox10,Rnd2,Olig2
Cortex + Hippocampus Down	endocrine system development	0.0119711	GO:0035270	GO:BP	Pdpk1,Sox2,Nkx6-2,Nkx2-2
Cortex + Hippocampus Down	negative regulation of cell differentiation	0.0132062	GO:0045596	GO:BP	Sema5b,Zfp36l2,Brinp1,Nkx6-2,Lmo2,Nkx2-2,Sox10,Olig2
Cortex + Hippocampus Down	intracellular signal transduction	0.0136625	GO:0035556	GO:BP	Spop,Pdpk1,Zfp36l2,Cdc42ep2,Sox2,Trim59,Tlr2,Erbb3,Cyth4,Plek,Ptpn6,Rnd2,Npy,Rcan2,Plcl1
Cortex + Hippocampus Down	positive regulation of cellular process	0.0144525	GO:0048522	GO:BP	Spop,Sema5b,Pdpk1,Ccl28,Cdc42ep1,Zfp36l2,Cdc42ep2,Fbxo32,Sox2,Brinp1,Nkx6-2,Lmo2,Alox5,Lrrc55,Nkx2-2,Tlr2,Mpnd,Erbb3,Sox10,Plek,Ptpn6,Rnd2,Irf8,Npy,Celf4,Olig2
Cortex + Hippocampus Down	negative regulation of neurogenesis	0.0147144	GO:0050768	GO:BP	Sema5b,Brinp1,Nkx6-2,Sox10
Cortex + Hippocampus Down	regulation of pseudopodium assembly	0.0151894	GO:0031272	GO:BP	Cdc42ep1,Cdc42ep2
Cortex + Hippocampus Down	negative regulation of developmental process	0.0151894	GO:0051093	GO:BP	Sema5b,Zfp36l2,Brinp1,Nkx6-2,Lmo2,Alox5,Nkx2-2,Sox10,Olig2
Cortex + Hippocampus Down	negative regulation of nervous system development	0.0151894	GO:0051961	GO:BP	Sema5b,Brinp1,Nkx6-2,Sox10
Cortex + Hippocampus Down	central nervous system development	0.0151894	GO:0007417	GO:BP	Sox2,Nkx6-2,Pou3f4,Nkx2-2,Tlr2,Sox10,Npy,Cdh11,Olig2
Cortex + Hippocampus Down	positive regulation of pseudopodium assembly	0.0151894	GO:0031274	GO:BP	Cdc42ep1,Cdc42ep2
Cortex + Hippocampus Down	glial cell fate commitment	0.0166615	GO:0021781	GO:BP	Nkx2-2,Olig2
Cortex + Hippocampus Down	pseudopodium assembly	0.0185897	GO:0031269	GO:BP	Cdc42ep1,Cdc42ep2
Cortex + Hippocampus Down	negative regulation of multicellular organismal process	0.0197433	GO:0051241	GO:BP	Sema5b,Fbxo32,Brinp1,Nkx6-2,Alox5,Sox10,Crhbp,Ptpn6,Plcl1
Cortex + Hippocampus Down	short-term memory	0.020036	GO:0007614	GO:BP	Brinp1,Rcan2
Cortex + Hippocampus Down	pseudopodium organization	0.020036	GO:0031268	GO:BP	Cdc42ep1,Cdc42ep2
Cortex + Hippocampus Down	response to lipid	0.0221531	GO:0033993	GO:BP	Zfp36l2,Fbxo32,Brinp1,Nkx2-2,Tlr2,Sox10,Crhbp,Irf8,Sst
Cortex + Hippocampus Down	signaling	0.0252626	GO:0023052	GO:BP	Spop,Sema5b,Pdpk1,Ccl28,Zfp36l2,Cdc42ep2,Sox2,Trim59,Gpr84,Alox5,Nkx2-2,Tlr2,Erbb3,Cyth4,Sox10,Plek,Csf3r,Crhbp,Arhgap11a,Ptpn6,Rnd2,Npy,Celf4,Rcan2,S1pr5,Vgf,Sst,Cdh11,Plcl1
Cortex + Hippocampus Down	innate immune response	0.0278878	GO:0045087	GO:BP	Clec5a,Cdc42ep2,Trim59,Tlr2,Ptpn6,Irf8,Npy,C1qb
Cortex + Hippocampus Down	cell communication	0.0287247	GO:0007154	GO:BP	Spop,Sema5b,Pdpk1,Ccl28,Zfp36l2,Cdc42ep2,Sox2,Trim59,Gpr84,Alox5,Nkx2-2,Tlr2,Erbb3,Cyth4,Sox10,Plek,Csf3r,Crhbp,Arhgap11a,Ptpn6,Rnd2,Npy,Celf4,Rcan2,S1pr5,Vgf,Sst,Cdh11,Plcl1
Cortex + Hippocampus Down	negative regulation of cell development	0.0287247	GO:0010721	GO:BP	Sema5b,Brinp1,Nkx6-2,Sox10
Cortex + Hippocampus Down	pancreas development	0.0289144	GO:0031016	GO:BP	Pdpk1,Nkx6-2,Nkx2-2
Cortex + Hippocampus Down	regulation of biological quality	0.0295549	GO:0065008	GO:BP	Spop,Sema5b,Pdpk1,Ccl28,Cdc42ep1,Zfp36l2,Aarsd1,Cdc42ep2,Lmo2,Alox5,Plek,Crhbp,Ptpn6,Rnd2,Npy,Celf4,Vgf,Ano3,Plcl1
Cortex + Hippocampus Down	cellular response to stimulus	0.0310689	GO:0051716	GO:BP	Spop,Sema5b,Pdpk1,Ccl28,Zfp36l2,Cdc42ep2,Fbxo32,Sox2,Trim59,Brinp1,Lmo2,Gpr84,Alox5,Nkx2-2,Tlr2,Erbb3,Cyth4,Sox10,Plek,Csf3r,Crhbp,Arhgap11a,Ptpn6,Rnd2,Irf8,Npy,Celf4,Rcan2,S1pr5,Vgf,Sst,Plcl1
Cortex + Hippocampus Down	organic substance biosynthetic process	0.0310689	GO:1901576	GO:BP	Zfp180,Spop,Hs3st1,Bcat1,Zfp36l2,Aarsd1,Sox2,Nkx6-2,Nfe2l3,Lmo2,Pou3f4,Alox5,Nkx2-2,Tlr2,St8sia4,Mpnd,Sox10,Dpy19l3,Plek,Irf8,Mrps9,Gm15446,Olig2,Map6d1
Cortex + Hippocampus Down	response to stimulus	0.0310689	GO:0050896	GO:BP	Spop,Sema5b,Clec5a,Pdpk1,Ccl28,Zfp36l2,Cdc42ep2,Fbxo32,Sox2,Trim59,Brinp1,Lmo2,Gpr84,Alox5,Nkx2-2,Tlr2,Erbb3,Cyth4,Sox10,Plek,Csf3r,Crhbp,Arhgap11a,Adamts4,Ptpn6,Rnd2,Irf8,Npy,Celf4,Rcan2,S1pr5,Vgf,Sst,C1qb,Ano3,Plcl1
Cortex + Hippocampus Down	positive regulation of cell differentiation	0.0310689	GO:0045597	GO:BP	Sox2,Brinp1,Nkx6-2,Nkx2-2,Tlr2,Sox10,Rnd2,Olig2
Cortex + Hippocampus Down	type B pancreatic cell development	0.0310689	GO:0003323	GO:BP	Pdpk1,Nkx2-2
Cortex + Hippocampus Down	signal transduction	0.0329006	GO:0007165	GO:BP	Spop,Sema5b,Pdpk1,Ccl28,Zfp36l2,Cdc42ep2,Sox2,Trim59,Gpr84,Nkx2-2,Tlr2,Erbb3,Cyth4,Sox10,Plek,Csf3r,Crhbp,Arhgap11a,Ptpn6,Rnd2,Npy,Celf4,Rcan2,S1pr5,Vgf,Sst,Plcl1
Cortex + Hippocampus Down	regulation of cell communication	0.0331233	GO:0010646	GO:BP	Spop,Pdpk1,Sox2,Trim59,Alox5,Tlr2,Erbb3,Cyth4,Sox10,Plek,Crhbp,Ptpn6,Npy,Celf4,Vgf,Cdh11,Plcl1
Cortex + Hippocampus Down	cell fate specification	0.0331233	GO:0001708	GO:BP	Sox2,Nkx2-2,Olig2
Cortex + Hippocampus Down	regulation of signaling	0.0336197	GO:0023051	GO:BP	Spop,Pdpk1,Sox2,Trim59,Alox5,Tlr2,Erbb3,Cyth4,Sox10,Plek,Crhbp,Ptpn6,Npy,Celf4,Vgf,Cdh11,Plcl1
Cortex + Hippocampus Down	immune system process	0.0336738	GO:0002376	GO:BP	Clec5a,Pdpk1,Ccl28,Zfp36l2,Cdc42ep2,Trim59,Lmo2,Alox5,Tlr2,Plek,Csf3r,Ptpn6,Irf8,Npy,C1qb
Cortex + Hippocampus Down	macromolecule biosynthetic process	0.0346238	GO:0009059	GO:BP	Zfp180,Spop,Hs3st1,Zfp36l2,Aarsd1,Sox2,Nkx6-2,Nfe2l3,Lmo2,Pou3f4,Nkx2-2,Tlr2,St8sia4,Mpnd,Sox10,Dpy19l3,Irf8,Mrps9,Gm15446,Olig2,Map6d1
Cortex + Hippocampus Down	response to other organism	0.0364367	GO:0051707	GO:BP	Clec5a,Ccl28,Cdc42ep2,Trim59,Tlr2,Adamts4,Ptpn6,Irf8,Npy,Vgf,C1qb
Cortex + Hippocampus Down	biosynthetic process	0.0364367	GO:0009058	GO:BP	Zfp180,Spop,Hs3st1,Bcat1,Zfp36l2,Aarsd1,Sox2,Nkx6-2,Nfe2l3,Lmo2,Pou3f4,Alox5,Nkx2-2,Tlr2,St8sia4,Mpnd,Sox10,Dpy19l3,Plek,Irf8,Mrps9,Gm15446,Olig2,Map6d1
Cortex + Hippocampus Down	response to external biotic stimulus	0.0365454	GO:0043207	GO:BP	Clec5a,Ccl28,Cdc42ep2,Trim59,Tlr2,Adamts4,Ptpn6,Irf8,Npy,Vgf,C1qb
Cortex + Hippocampus Down	leukotriene A4 biosynthetic process	0.0370394	GO:1901753	GO:BP	Alox5
Cortex + Hippocampus Down	regulation of retina development in camera-type eye	0.0370394	GO:1902866	GO:BP	Celf4
Cortex + Hippocampus Down	phospholipase C-inhibiting G protein-coupled receptor signaling pathway	0.0370394	GO:0030845	GO:BP	Plek
Cortex + Hippocampus Down	regulation of nerve growth factor production	0.0370394	GO:0032903	GO:BP	Npy
Cortex + Hippocampus Down	cellular response to immobilization stress	0.0370394	GO:0035903	GO:BP	Crhbp
Cortex + Hippocampus Down	negative regulation of inositol phosphate biosynthetic process	0.0370394	GO:0010920	GO:BP	Plek
Cortex + Hippocampus Down	negative regulation of signal transduction	0.0370394	GO:0009968	GO:BP	Pdpk1,Sox2,Trim59,Erbb3,Sox10,Plek,Crhbp,Ptpn6,Celf4
Cortex + Hippocampus Down	response to biotic stimulus	0.0370394	GO:0009607	GO:BP	Clec5a,Ccl28,Cdc42ep2,Trim59,Tlr2,Adamts4,Ptpn6,Irf8,Npy,Vgf,C1qb
Cortex + Hippocampus Down	humoral immune response	0.0370394	GO:0006959	GO:BP	Ccl28,Alox5,Ptpn6,Npy,C1qb
Cortex + Hippocampus Down	type B pancreatic cell fate commitment	0.0370394	GO:0003327	GO:BP	Nkx2-2
Cortex + Hippocampus Down	regulation of cation transmembrane transport	0.0370394	GO:1904062	GO:BP	Pdpk1,Alox5,Lrrc55,Crhbp,Ptpn6
Cortex + Hippocampus Down	plasmacytoid dendritic cell differentiation	0.0370394	GO:0002273	GO:BP	Irf8
Cortex + Hippocampus Down	positive regulation of inositol-polyphosphate 5-phosphatase activity	0.0370394	GO:0010925	GO:BP	Plek
Cortex + Hippocampus Down	regulation of inositol-polyphosphate 5-phosphatase activity	0.0370394	GO:0010924	GO:BP	Plek
Cortex + Hippocampus Down	glandular epithelial cell development	0.0370394	GO:0002068	GO:BP	Pdpk1,Nkx2-2
Cortex + Hippocampus Down	regulation of neuron differentiation	0.0370394	GO:0045664	GO:BP	Brinp1,Nkx2-2,S1pr5,Olig2
Cortex + Hippocampus Down	negative regulation of corticotropin secretion	0.0370394	GO:0051460	GO:BP	Crhbp
Cortex + Hippocampus Down	cytolysis in another organism	0.0370394	GO:0051715	GO:BP	Ccl28
Cortex + Hippocampus Down	ventral spinal cord interneuron fate determination	0.0370394	GO:0060580	GO:BP	Nkx2-2
Cortex + Hippocampus Down	cell fate determination involved in pattern specification	0.0370394	GO:0060582	GO:BP	Nkx2-2
Cortex + Hippocampus Down	regulation of cell diameter	0.0370394	GO:0060305	GO:BP	Plek
Cortex + Hippocampus Down	short-day photoperiodism	0.0370394	GO:0048572	GO:BP	Npy
Cortex + Hippocampus Down	regulation of corticotropin-releasing hormone receptor activity	0.0370394	GO:1900010	GO:BP	Crhbp
Cortex + Hippocampus Down	negative regulation of corticotropin-releasing hormone receptor activity	0.0370394	GO:1900011	GO:BP	Crhbp
Cortex + Hippocampus Down	regulation of transmembrane transport	0.0381122	GO:0034762	GO:BP	Pdpk1,Alox5,Lrrc55,Erbb3,Crhbp,Ptpn6
Cortex + Hippocampus Down	regulation of B cell differentiation	0.0389131	GO:0045577	GO:BP	Zfp36l2,Ptpn6
Cortex + Hippocampus Down	type B pancreatic cell differentiation	0.0410237	GO:0003309	GO:BP	Pdpk1,Nkx2-2
Cortex + Hippocampus Down	immune response	0.0412071	GO:0006955	GO:BP	Clec5a,Pdpk1,Ccl28,Cdc42ep2,Trim59,Alox5,Tlr2,Ptpn6,Irf8,Npy,C1qb
Cortex + Hippocampus Down	regulation of leukocyte adhesion to vascular endothelial cell	0.0412071	GO:1904994	GO:BP	Ccl28,Alox5
Cortex + Hippocampus Down	cellular biosynthetic process	0.0412071	GO:0044249	GO:BP	Zfp180,Spop,Bcat1,Zfp36l2,Aarsd1,Sox2,Nkx6-2,Nfe2l3,Lmo2,Pou3f4,Alox5,Nkx2-2,Tlr2,St8sia4,Mpnd,Sox10,Dpy19l3,Plek,Irf8,Mrps9,Gm15446,Olig2,Map6d1
Cortex + Hippocampus Down	myeloid leukocyte activation	0.0412071	GO:0002274	GO:BP	Pdpk1,Tlr2,Ptpn6,Npy
Cortex + Hippocampus Down	cellular response to interferon-gamma	0.0412071	GO:0071346	GO:BP	Cdc42ep2,Tlr2,Irf8
Cortex + Hippocampus Down	regulation of molecular function	0.0412071	GO:0065009	GO:BP	Spop,Pdpk1,Cdc42ep2,Sox2,Alox5,Lrrc55,Tlr2,Erbb3,Cyth4,Plek,Crhbp,Arhgap11a,Ptpn6,Rcan2,Plcl1
Cortex + Hippocampus Down	leukotriene metabolic process	0.0412071	GO:0006691	GO:BP	Alox5,Tlr2
Cortex + Hippocampus Down	positive regulation of transmembrane transport	0.041298	GO:0034764	GO:BP	Pdpk1,Alox5,Lrrc55,Erbb3
Cortex + Hippocampus Down	cell development	0.0435222	GO:0048468	GO:BP	Sema5b,Clec5a,Pdpk1,Brinp1,Nkx6-2,Nkx2-2,Tlr2,Sox10,Ptpn6,Rnd2,Npy,Cdh11,Olig2
Cortex + Hippocampus Down	multicellular organismal process	0.043745	GO:0032501	GO:BP	Sema5b,Clec5a,Pdpk1,Zfp36l2,Fbxo32,Sox2,Brinp1,Nkx6-2,Lmo2,Pou3f4,Alox5,Nkx2-2,Tlr2,Erbb3,Sox10,Cdh9,Plek,Csf3r,Crhbp,Ptpn6,Rnd2,Irf8,Npy,Celf4,Rcan2,S1pr5,Vgf,Cdh11,Olig2,Bcas1,Plcl1
Cortex + Hippocampus Down	generation of neurons	0.0440229	GO:0048699	GO:BP	Sema5b,Brinp1,Pou3f4,Nkx2-2,Sox10,Rnd2,Npy,S1pr5,Cdh11,Olig2
Cortex + Hippocampus Down	myeloid cell differentiation	0.0440229	GO:0030099	GO:BP	Clec5a,Lmo2,Csf3r,Ptpn6,Irf8
Cortex + Hippocampus Down	cellular response to hormone stimulus	0.04581	GO:0032870	GO:BP	Pdpk1,Zfp36l2,Fbxo32,Lmo2,Sox10,Crhbp
Cortex + Hippocampus Down	myeloid cell apoptotic process	0.04581	GO:0033028	GO:BP	Clec5a,Plekho2
Cortex + Hippocampus Down	enteroendocrine cell differentiation	0.04581	GO:0035883	GO:BP	Pdpk1,Nkx2-2
Cortex + Hippocampus Down	biological process involved in interspecies interaction between organisms	0.0475614	GO:0044419	GO:BP	Clec5a,Ccl28,Cdc42ep2,Trim59,Tlr2,Adamts4,Ptpn6,Irf8,Npy,Vgf,C1qb
Cortex + Hippocampus Down	cell fate commitment	0.0493775	GO:0045165	GO:BP	Sox2,Nkx6-2,Nkx2-2,Olig2
Cortex + Hippocampus Down	regulation of mast cell activation involved in immune response	0.0493775	GO:0033006	GO:BP	Pdpk1,Ptpn6
Cortex + Hippocampus Down	spinal cord motor neuron differentiation	0.0493775	GO:0021522	GO:BP	Nkx2-2,Olig2
Cortex + Hippocampus Down	response to external stimulus	0.0499433	GO:0009605	GO:BP	Sema5b,Clec5a,Ccl28,Cdc42ep2,Trim59,Alox5,Tlr2,Csf3r,Adamts4,Ptpn6,Irf8,Npy,Vgf,C1qb,Ano3
Cortex Up	biological regulation	2.3423e-07	GO:0065007	GO:BP	Islr2,Smad3,Aacs,Zfp189,Rhou,Sh3bp5,Tef,Tle3,Per1,Mtmr12,Synpo,Olfml2b,Sema6b,Tmem8b,Gpr68,Adamts9,Hrk,Foxk1,Neurod2,Spg7,Cpeb1,Neurl1b,Glp2r,Rapgefl1,Grk3,Pkp2,Plekhg5,Rassf5,Ak4,Rilpl1,Sort1,Csf1,Cmklr1,Irs2,Trafd1,Napepld,Rasal1,Amer3,Dok7,Rnf169,Npas3,Nfkbia,Ppm1f,Elfn2,Zfp704,Fnip2,Rbm3,Tbcd,Itga8,Prkd2,Tspan14,Cnnm4,Cyth1,Hif3a,Dram1,Slc7a8,Icosl,Rnf149,Ptpn1,Samd14,Syt7,Jpx,Sestd1,Rbm12,Cl…
Cortex Up	regulation of biological process	4.38403e-06	GO:0050789	GO:BP	Islr2,Smad3,Aacs,Zfp189,Rhou,Sh3bp5,Tef,Tle3,Per1,Synpo,Olfml2b,Sema6b,Tmem8b,Gpr68,Adamts9,Hrk,Foxk1,Neurod2,Spg7,Cpeb1,Neurl1b,Glp2r,Rapgefl1,Grk3,Pkp2,Plekhg5,Rassf5,Ak4,Rilpl1,Sort1,Csf1,Cmklr1,Irs2,Trafd1,Napepld,Rasal1,Amer3,Dok7,Rnf169,Npas3,Nfkbia,Ppm1f,Zfp704,Fnip2,Rbm3,Tbcd,Itga8,Prkd2,Tspan14,Cyth1,Hif3a,Dram1,Icosl,Rnf149,Ptpn1,Samd14,Syt7,Jpx,Sestd1,Rbm12,Clrn1,Dyrk3,Spg11,Ppp4r1,Zfp…
Cortex Up	regulation of cellular process	4.92378e-06	GO:0050794	GO:BP	Islr2,Smad3,Aacs,Zfp189,Rhou,Sh3bp5,Tef,Tle3,Per1,Synpo,Olfml2b,Sema6b,Gpr68,Adamts9,Hrk,Foxk1,Neurod2,Spg7,Cpeb1,Neurl1b,Glp2r,Rapgefl1,Grk3,Pkp2,Plekhg5,Rassf5,Ak4,Rilpl1,Sort1,Csf1,Cmklr1,Irs2,Napepld,Rasal1,Amer3,Dok7,Rnf169,Npas3,Nfkbia,Ppm1f,Zfp704,Fnip2,Rbm3,Tbcd,Itga8,Prkd2,Tspan14,Cyth1,Hif3a,Dram1,Icosl,Rnf149,Ptpn1,Samd14,Syt7,Jpx,Sestd1,Rbm12,Clrn1,Dyrk3,Spg11,Ppp4r1,Zfp948,Smurf1,Rdh…
Cortex Up	system development	9.08258e-06	GO:0048731	GO:BP	Islr2,Smad3,Aacs,Mmp21,Myo18b,AU040320,Sema6b,Gpr68,Adamts9,Neurod2,Cpeb1,Pkp2,Ak4,Csf1,Irs2,Rasal1,Nfkbia,Tbcd,Itga8,Prkd2,Hif3a,Icosl,Samd14,Clrn1,Dyrk3,Spg11,Smurf1,Sh2b2,Bhlhe40,Mknk2,Sh3pxd2b,Pdlim7,Hes1,Dhcr24,Kctd10,Apaf1,Foxo3,Cbfa2t3,Crkl,Fasn,Klf13,Casp9,Bsn,Trak1,Wnt4,Mthfr,Gh,Lmna,Nptx1,Appl2,Jmjd1c,Zfpm2,Evc,Tbc1d24
Cortex Up	anatomical structure development	1.5942e-05	GO:0048856	GO:BP	Islr2,Smad3,Aacs,Rhou,Mmp21,Myo18b,AU040320,Sema6b,Gpr68,Adamts9,Foxk1,Neurod2,Cpeb1,Pkp2,Ak4,Rilpl1,Sort1,Csf1,Irs2,Rasal1,Nfkbia,Tbcd,Itga8,Prkd2,Cnnm4,Hif3a,Icosl,Samd14,Clrn1,Dyrk3,Spg11,Smurf1,Sh2b2,Bhlhe40,Mknk2,Sh3pxd2b,Xkr4,Pdlim7,Hes1,Dhcr24,Kctd10,Apaf1,Foxo3,Cbfa2t3,Crkl,Fasn,Klf13,Casp9,Upk1b,Bsn,Trak1,Wnt4,Mthfr,Pcsk4,Arvcf,Gh,Lmna,Nptx1,Zmym3,Appl2,Jmjd1c,Zfpm2,Evc,Parvb,Tbc1d24
Cortex Up	developmental process	3.55885e-05	GO:0032502	GO:BP	Islr2,Smad3,Aacs,Rhou,Tle3,Mmp21,Myo18b,AU040320,Sema6b,Gpr68,Adamts9,Foxk1,Neurod2,Cpeb1,Pkp2,Ak4,Rilpl1,Sort1,Csf1,Cmklr1,Irs2,Napepld,Rasal1,Nfkbia,Tbcd,Itga8,Prkd2,Cnnm4,Hif3a,Icosl,Samd14,Clrn1,Dyrk3,Spg11,Smurf1,Sh2b2,Bhlhe40,Mknk2,Sh3pxd2b,Xkr4,Pdlim7,Hes1,Dhcr24,Kctd10,Apaf1,Foxo3,Cbfa2t3,Crkl,Fasn,Klf13,Casp9,Upk1b,Bsn,Trak1,Wnt4,Mthfr,Pcsk4,Arvcf,Gh,Lmna,Nptx1,Zmym3,Appl2,Jmjd1c,Zfpm2,E…
Cortex Up	multicellular organism development	7.89763e-05	GO:0007275	GO:BP	Islr2,Smad3,Aacs,Mmp21,Myo18b,AU040320,Sema6b,Gpr68,Adamts9,Neurod2,Cpeb1,Pkp2,Ak4,Csf1,Irs2,Rasal1,Nfkbia,Tbcd,Itga8,Prkd2,Hif3a,Icosl,Samd14,Clrn1,Dyrk3,Spg11,Smurf1,Sh2b2,Bhlhe40,Mknk2,Sh3pxd2b,Pdlim7,Hes1,Dhcr24,Kctd10,Apaf1,Foxo3,Cbfa2t3,Crkl,Fasn,Klf13,Casp9,Bsn,Trak1,Wnt4,Mthfr,Arvcf,Gh,Lmna,Nptx1,Appl2,Jmjd1c,Zfpm2,Evc,Tbc1d24
Cortex Up	positive regulation of cellular process	7.92705e-05	GO:0048522	GO:BP	Islr2,Smad3,Aacs,Tef,Per1,Synpo,Sema6b,Gpr68,Adamts9,Hrk,Foxk1,Neurod2,Cpeb1,Grk3,Rassf5,Sort1,Csf1,Cmklr1,Irs2,Napepld,Rasal1,Dok7,Nfkbia,Ppm1f,Fnip2,Rbm3,Itga8,Prkd2,Tspan14,Hif3a,Icosl,Ptpn1,Syt7,Jpx,Clrn1,Dyrk3,Zfp948,Smurf1,Rdh1,Dyrk2,Sh3pxd2b,Pdlim7,Spag5,Hes1,Apaf1,Foxo3,Cbfa2t3,Crkl,Atg16l1,Banp,Klf13,Casp9,Trak1,Fbln2,Wnt4,Gh,Lmna,Ippk,Appl2,Zfpm2,Evc,Tbc1d24
Cortex Up	regulation of signaling	0.000184871	GO:0023051	GO:BP	Smad3,Aacs,Tle3,Per1,Synpo,Gpr68,Neurod2,Cpeb1,Grk3,Plekhg5,Csf1,Cmklr1,Irs2,Rasal1,Amer3,Nfkbia,Itga8,Prkd2,Tspan14,Cyth1,Rnf149,Ptpn1,Syt7,Dyrk3,Spg11,Smurf1,Rgs16,Sh2b2,Dyrk2,Apc2,Hes1,Kctd10,Apaf1,Foxo3,Crkl,Wnt4,Gh,Lmna,Nptx1,Appl2,Evc,Tbc1d24
Cortex Up	regulation of cell communication	0.000184871	GO:0010646	GO:BP	Smad3,Aacs,Tle3,Per1,Synpo,Gpr68,Neurod2,Cpeb1,Grk3,Plekhg5,Csf1,Cmklr1,Irs2,Rasal1,Amer3,Nfkbia,Itga8,Prkd2,Tspan14,Cyth1,Rnf149,Ptpn1,Syt7,Dyrk3,Spg11,Smurf1,Rgs16,Sh2b2,Dyrk2,Apc2,Hes1,Kctd10,Apaf1,Foxo3,Crkl,Wnt4,Gh,Lmna,Nptx1,Appl2,Evc,Tbc1d24
Cortex Up	protein localization	0.000201464	GO:0008104	GO:BP	Aacs,Gpr68,Pom121,Neurl1b,Grk3,Pkp2,Rassf5,Rilpl1,Sort1,Irs2,Dok7,Nfkbia,Ppm1f,Itga8,Tspan14,Ptpn1,Syt7,Spg11,Smurf1,Fam160a2,Sh3pxd2b,Rab40c,Spag5,Dhcr24,Fam53c,Crkl,Atg16l1,Banp,Bsn,Trak1,Lmna,Nptx1,Appl2,Stag3
Cortex Up	localization	0.000201464	GO:0051179	GO:BP	Smad3,Aacs,Rhou,Per1,Mtmr12,AU040320,Sema6b,Gpr68,Adamts9,Spg7,Pom121,Cpeb1,Neurl1b,Grk3,Pkp2,Plekhg5,Rassf5,Rilpl1,Sort1,Csf1,Cmklr1,Irs2,Tmcc1,Dok7,Nfkbia,Ppm1f,Tmem63c,Itga8,Prkd2,Tspan14,Cnnm4,Cyth1,Slc7a8,Ptpn1,Syt7,Sestd1,Clrn1,Psg16,Spg11,Smurf1,Fam160a2,Sh2b2,Sh3pxd2b,Xkr4,Rab40c,Spag5,Hes1,Dhcr24,Fam53c,Foxo3,Crkl,Atg16l1,Banp,Bsn,Trak1,Wnt4,Gh,Lmna,Nptx1,Appl2,Stag3,Tbc1d24
Cortex Up	cell death	0.000299672	GO:0008219	GO:BP	Smad3,Hrk,Spg7,Rassf5,Rilpl1,Sort1,Csf1,Irs2,Ppm1f,Fnip2,Prkd2,Hif3a,Dram1,Ptpn1,Dyrk3,Spg11,Dyrk2,Mknk2,Xkr4,Dhcr24,Apaf1,Foxo3,Crkl,Susd6,Casp9,Wnt4,Gh,Lmna,Nptx1,Zfpm2,Tbc1d24
Cortex Up	cell differentiation	0.000299672	GO:0030154	GO:BP	Islr2,Smad3,Tle3,Mmp21,Myo18b,AU040320,Sema6b,Gpr68,Adamts9,Foxk1,Neurod2,Cpeb1,Pkp2,Rilpl1,Sort1,Csf1,Cmklr1,Napepld,Rasal1,Nfkbia,Tbcd,Itga8,Samd14,Clrn1,Dyrk3,Spg11,Smurf1,Sh2b2,Bhlhe40,Sh3pxd2b,Pdlim7,Hes1,Apaf1,Foxo3,Cbfa2t3,Crkl,Fasn,Klf13,Upk1b,Trak1,Wnt4,Pcsk4,Gh,Lmna,Nptx1,Appl2,Jmjd1c,Zfpm2,Parvb,Tbc1d24
Cortex Up	cellular developmental process	0.000328131	GO:0048869	GO:BP	Islr2,Smad3,Tle3,Mmp21,Myo18b,AU040320,Sema6b,Gpr68,Adamts9,Foxk1,Neurod2,Cpeb1,Pkp2,Rilpl1,Sort1,Csf1,Cmklr1,Napepld,Rasal1,Nfkbia,Tbcd,Itga8,Samd14,Clrn1,Dyrk3,Spg11,Smurf1,Sh2b2,Bhlhe40,Sh3pxd2b,Pdlim7,Hes1,Apaf1,Foxo3,Cbfa2t3,Crkl,Fasn,Klf13,Upk1b,Trak1,Wnt4,Pcsk4,Gh,Lmna,Nptx1,Appl2,Jmjd1c,Zfpm2,Parvb,Tbc1d24
Cortex Up	positive regulation of biological process	0.000413815	GO:0048518	GO:BP	Islr2,Smad3,Aacs,Tef,Per1,Synpo,Sema6b,Gpr68,Adamts9,Hrk,Foxk1,Neurod2,Cpeb1,Grk3,Rassf5,Sort1,Csf1,Cmklr1,Irs2,Napepld,Rasal1,Dok7,Nfkbia,Ppm1f,Fnip2,Rbm3,Itga8,Prkd2,Tspan14,Hif3a,Icosl,Ptpn1,Syt7,Jpx,Clrn1,Dyrk3,Zfp948,Smurf1,Rdh1,Sh2b2,Dyrk2,Sh3pxd2b,Pdlim7,Spag5,Hes1,Apaf1,Foxo3,Cbfa2t3,Crkl,Atg16l1,Banp,Klf13,Casp9,Trak1,Fbln2,Wnt4,Gh,Lmna,Ippk,Appl2,Zfpm2,Evc,Tbc1d24
Cortex Up	regulation of cell differentiation	0.000534761	GO:0045595	GO:BP	Islr2,Smad3,Sema6b,Gpr68,Adamts9,Neurod2,Pkp2,Sort1,Csf1,Cmklr1,Napepld,Nfkbia,Bhlhe40,Sh3pxd2b,Pdlim7,Hes1,Foxo3,Crkl,Klf13,Trak1,Wnt4,Gh,Lmna,Appl2,Zfpm2,Tbc1d24
Cortex Up	macromolecule localization	0.000853077	GO:0033036	GO:BP	Aacs,Gpr68,Pom121,Cpeb1,Neurl1b,Grk3,Pkp2,Rassf5,Rilpl1,Sort1,Irs2,Dok7,Nfkbia,Ppm1f,Itga8,Tspan14,Ptpn1,Syt7,Spg11,Smurf1,Fam160a2,Sh3pxd2b,Xkr4,Rab40c,Spag5,Dhcr24,Fam53c,Crkl,Atg16l1,Banp,Bsn,Trak1,Lmna,Nptx1,Appl2,Stag3
Cortex Up	positive regulation of cell differentiation	0.000960966	GO:0045597	GO:BP	Islr2,Smad3,Gpr68,Adamts9,Neurod2,Csf1,Cmklr1,Napepld,Sh3pxd2b,Pdlim7,Hes1,Foxo3,Crkl,Trak1,Wnt4,Gh,Lmna,Tbc1d24
Cortex Up	cell-substrate adhesion	0.00104778	GO:0031589	GO:BP	Smad3,Tmem8b,Adamts9,Csf1,Ppm1f,Tbcd,Itga8,Crkl,Fbln2,Wnt4,Parvb
Cortex Up	regulation of cellular metabolic process	0.00107668	GO:0031323	GO:BP	Smad3,Zfp189,Sh3bp5,Tef,Tle3,Per1,Foxk1,Neurod2,Cpeb1,Grk3,Rassf5,Ak4,Csf1,Cmklr1,Irs2,Dok7,Rnf169,Npas3,Nfkbia,Ppm1f,Zfp704,Fnip2,Rbm3,Itga8,Prkd2,Hif3a,Dram1,Ptpn1,Jpx,Rbm12,Zfp948,Smurf1,Rdh1,Dyrk2,Bhlhe40,Mknk2,Zfp955a,Hes1,Dhcr24,Apaf1,Foxo3,Cbfa2t3,Crkl,Atg16l1,Banp,Klf13,Zfp651,Casp9,Wnt4,Mthfr,Ctdspl,Gh,Lmna,Ippk,Appl2,Jmjd1c,Zfpm2,Tbc1d24
Cortex Up	anatomical structure morphogenesis	0.00109363	GO:0009653	GO:BP	Islr2,Smad3,Rhou,Myo18b,AU040320,Sema6b,Adamts9,Pkp2,Rilpl1,Csf1,Rasal1,Tbcd,Itga8,Prkd2,Cnnm4,Hif3a,Clrn1,Spg11,Smurf1,Sh3pxd2b,Hes1,Kctd10,Apaf1,Foxo3,Crkl,Trak1,Wnt4,Mthfr,Nptx1,Zmym3,Jmjd1c,Zfpm2,Parvb,Tbc1d24
Cortex Up	regulation of primary metabolic process	0.00109363	GO:0080090	GO:BP	Smad3,Zfp189,Sh3bp5,Tef,Tle3,Per1,Foxk1,Neurod2,Cpeb1,Grk3,Plekhg5,Rassf5,Ak4,Csf1,Cmklr1,Irs2,Dok7,Rnf169,Npas3,Nfkbia,Ppm1f,Zfp704,Fnip2,Rbm3,Itga8,Prkd2,Hif3a,Ptpn1,Jpx,Rbm12,Zfp948,Smurf1,Rdh1,Dyrk2,Bhlhe40,Mknk2,Zfp955a,Hes1,Dhcr24,Apaf1,Foxo3,Cbfa2t3,Crkl,Banp,Klf13,Zfp651,Casp9,Wnt4,Mthfr,Ctdspl,Gh,Lmna,Ippk,Appl2,Jmjd1c,Zfpm2,Tbc1d24
Cortex Up	cellular protein localization	0.00116013	GO:0034613	GO:BP	Pom121,Neurl1b,Grk3,Pkp2,Rassf5,Rilpl1,Sort1,Dok7,Nfkbia,Tspan14,Ptpn1,Spg11,Smurf1,Sh3pxd2b,Rab40c,Spag5,Fam53c,Crkl,Atg16l1,Banp,Trak1,Lmna,Nptx1,Appl2,Stag3
Cortex Up	cell development	0.00116013	GO:0048468	GO:BP	Islr2,Smad3,Myo18b,AU040320,Sema6b,Gpr68,Neurod2,Cpeb1,Rilpl1,Rasal1,Tbcd,Itga8,Samd14,Clrn1,Spg11,Smurf1,Bhlhe40,Hes1,Foxo3,Crkl,Fasn,Trak1,Wnt4,Pcsk4,Gh,Lmna,Nptx1,Appl2,Jmjd1c,Parvb,Tbc1d24
Cortex Up	cellular macromolecule localization	0.00117919	GO:0070727	GO:BP	Pom121,Neurl1b,Grk3,Pkp2,Rassf5,Rilpl1,Sort1,Dok7,Nfkbia,Tspan14,Ptpn1,Spg11,Smurf1,Sh3pxd2b,Rab40c,Spag5,Fam53c,Crkl,Atg16l1,Banp,Trak1,Lmna,Nptx1,Appl2,Stag3
Cortex Up	positive regulation of metabolic process	0.00154693	GO:0009893	GO:BP	Smad3,Tef,Per1,Foxk1,Neurod2,Cpeb1,Grk3,Rassf5,Csf1,Cmklr1,Irs2,Dok7,Nfkbia,Ppm1f,Fnip2,Rbm3,Itga8,Prkd2,Hif3a,Icosl,Ptpn1,Jpx,Zfp948,Smurf1,Rdh1,Dyrk2,Sh3pxd2b,Hes1,Apaf1,Foxo3,Cbfa2t3,Crkl,Atg16l1,Banp,Klf13,Casp9,Wnt4,Gh,Lmna,Ippk,Appl2,Zfpm2
Cortex Up	positive regulation of developmental process	0.00155974	GO:0051094	GO:BP	Islr2,Smad3,Gpr68,Adamts9,Neurod2,Csf1,Cmklr1,Napepld,Rasal1,Prkd2,Smurf1,Sh3pxd2b,Pdlim7,Hes1,Foxo3,Crkl,Trak1,Wnt4,Gh,Lmna,Zfpm2,Tbc1d24
Cortex Up	positive regulation of cellular metabolic process	0.00161814	GO:0031325	GO:BP	Smad3,Tef,Per1,Foxk1,Neurod2,Cpeb1,Grk3,Rassf5,Csf1,Irs2,Dok7,Nfkbia,Ppm1f,Fnip2,Rbm3,Itga8,Prkd2,Hif3a,Ptpn1,Jpx,Zfp948,Smurf1,Rdh1,Dyrk2,Hes1,Apaf1,Foxo3,Cbfa2t3,Crkl,Atg16l1,Banp,Klf13,Casp9,Wnt4,Gh,Lmna,Ippk,Zfpm2
Cortex Up	regulation of fat cell differentiation	0.00166277	GO:0045598	GO:BP	Smad3,Sort1,Cmklr1,Napepld,Sh3pxd2b,Hes1,Zfpm2
Cortex Up	regulation of signal transduction	0.00194059	GO:0009966	GO:BP	Smad3,Tle3,Per1,Neurod2,Grk3,Csf1,Cmklr1,Rasal1,Amer3,Nfkbia,Itga8,Prkd2,Tspan14,Cyth1,Rnf149,Ptpn1,Dyrk3,Smurf1,Rgs16,Sh2b2,Dyrk2,Apc2,Hes1,Kctd10,Apaf1,Foxo3,Crkl,Wnt4,Gh,Lmna,Nptx1,Appl2,Evc,Tbc1d24
Cortex Up	regulation of developmental process	0.00201423	GO:0050793	GO:BP	Islr2,Smad3,Rhou,Sema6b,Gpr68,Adamts9,Neurod2,Pkp2,Sort1,Csf1,Cmklr1,Napepld,Rasal1,Nfkbia,Prkd2,Smurf1,Bhlhe40,Sh3pxd2b,Pdlim7,Hes1,Foxo3,Crkl,Klf13,Trak1,Wnt4,Gh,Lmna,Zmym3,Appl2,Zfpm2,Parvb,Tbc1d24
Cortex Up	response to stimulus	0.00222795	GO:0050896	GO:BP	Smad3,Aacs,Rhou,Sh3bp5,Tle3,Per1,AU040320,Synpo,Olfml2b,Sema6b,Gpr68,Adamts9,Hrk,Foxk1,Neurod2,Cpeb1,Neurl1b,Glp2r,Rapgefl1,Grk3,Plekhg5,Rassf5,Ak4,Sort1,Csf1,Cmklr1,Irs2,Trafd1,Napepld,Rasal1,Amer3,Rnf169,Nfkbia,Ppm1f,Fnip2,Rbm3,Itga8,Prkd2,Tspan14,Cnnm4,Cyth1,Hif3a,Icosl,Rnf149,Ptpn1,Samd14,Syt7,Clrn1,Dyrk3,Ppp4r1,Smurf1,Sh3bp2,Rgs16,Sh2b2,Dyrk2,Apc2,Bhlhe40,Mknk2,Rab40c,Hes1,Dhcr24,Kctd10,Apaf…
Cortex Up	response to abiotic stimulus	0.00260902	GO:0009628	GO:BP	Smad3,Per1,AU040320,Synpo,Gpr68,Neurod2,Cpeb1,Ak4,Nfkbia,Rbm3,Hif3a,Bhlhe40,Apaf1,Foxo3,Cbfa2t3,Casp9,Mthfr,Gh,Lmna,Appl2
Cortex Up	regulation of metabolic process	0.00260902	GO:0019222	GO:BP	Smad3,Zfp189,Sh3bp5,Tef,Tle3,Per1,Foxk1,Neurod2,Cpeb1,Grk3,Plekhg5,Rassf5,Ak4,Sort1,Csf1,Cmklr1,Irs2,Dok7,Rnf169,Npas3,Nfkbia,Ppm1f,Zfp704,Fnip2,Rbm3,Itga8,Prkd2,Hif3a,Dram1,Icosl,Ptpn1,Jpx,Rbm12,Zfp948,Smurf1,Rdh1,Sh2b2,Dyrk2,Bhlhe40,Mknk2,Sh3pxd2b,Zfp955a,Hes1,Dhcr24,Apaf1,Foxo3,Cbfa2t3,Crkl,Atg16l1,Banp,Klf13,Zfp651,Casp9,Wnt4,Mthfr,Ctdspl,Gh,Lmna,Ippk,Appl2,Jmjd1c,Zfpm2,Chid1,Tbc1d24
Cortex Up	signaling	0.00260902	GO:0023052	GO:BP	Smad3,Aacs,Rhou,Sh3bp5,Tle3,Per1,Synpo,Olfml2b,Sema6b,Gpr68,Hrk,Neurod2,Cpeb1,Neurl1b,Glp2r,Rapgefl1,Grk3,Pkp2,Plekhg5,Rassf5,Sort1,Csf1,Cmklr1,Irs2,Rasal1,Amer3,Nfkbia,Ppm1f,Fnip2,Itga8,Prkd2,Tspan14,Cyth1,Icosl,Rnf149,Ptpn1,Samd14,Syt7,Dyrk3,Spg11,Ppp4r1,Smurf1,Sh3bp2,Rgs16,Sh2b2,Dyrk2,Apc2,Mknk2,Rab40c,Hes1,Dhcr24,Kctd10,Apaf1,Foxo3,Crkl,Casp9,Bsn,Wnt4,Gh,Lmna,Adgra1,Nptx1,Appl2,Evc,Tbc1d24
Cortex Up	cellular localization	0.00269923	GO:0051641	GO:BP	Gpr68,Spg7,Pom121,Neurl1b,Grk3,Pkp2,Rassf5,Rilpl1,Sort1,Tmcc1,Dok7,Nfkbia,Tspan14,Cyth1,Ptpn1,Syt7,Spg11,Smurf1,Fam160a2,Sh3pxd2b,Rab40c,Spag5,Fam53c,Crkl,Atg16l1,Banp,Bsn,Trak1,Lmna,Nptx1,Appl2,Stag3,Tbc1d24
Cortex Up	cell morphogenesis	0.00276059	GO:0000902	GO:BP	Islr2,Rhou,Sema6b,Rilpl1,Rasal1,Tbcd,Itga8,Clrn1,Spg11,Smurf1,Hes1,Crkl,Trak1,Nptx1,Zmym3,Jmjd1c,Parvb,Tbc1d24
Cortex Up	apoptotic signaling pathway	0.00276059	GO:0097190	GO:BP	Smad3,Hrk,Sort1,Ppm1f,Fnip2,Ptpn1,Dyrk2,Mknk2,Apaf1,Foxo3,Casp9,Wnt4,Lmna
Cortex Up	regulation of response to stimulus	0.00276059	GO:0048583	GO:BP	Smad3,Tle3,Per1,Sema6b,Neurod2,Grk3,Csf1,Cmklr1,Trafd1,Napepld,Rasal1,Amer3,Rnf169,Nfkbia,Ppm1f,Itga8,Prkd2,Tspan14,Cyth1,Icosl,Rnf149,Ptpn1,Dyrk3,Smurf1,Rgs16,Sh2b2,Dyrk2,Apc2,Hes1,Kctd10,Apaf1,Foxo3,Crkl,Casp9,Wnt4,Gh,Lmna,Nptx1,Appl2,Evc,Tbc1d24
Cortex Up	organelle organization	0.00276059	GO:0006996	GO:BP	Smad3,Rhou,AU040320,Synpo,Hrk,Spg7,Pom121,Cpeb1,Pkp2,Rilpl1,Sort1,Tmcc1,Ppm1f,Tbcd,Ptpn1,Samd14,Syt7,Jpx,Clrn1,Dyrk3,Spg11,Smurf1,Fam160a2,Sh2b2,Apc2,Sh3pxd2b,Synm,Pdlim7,Spag5,Atg16l1,Banp,Trak1,Wnt4,Mthfr,Lmna,Nptx1,Zmym3,Jmjd1c,Parvb,Stag3
Cortex Up	positive regulation of actin filament bundle assembly	0.00292583	GO:0032233	GO:BP	Smad3,Synpo,Ppm1f,Sh3pxd2b,Wnt4
Cortex Up	cell communication	0.00295256	GO:0007154	GO:BP	Smad3,Aacs,Rhou,Sh3bp5,Tle3,Per1,Synpo,Olfml2b,Sema6b,Gpr68,Hrk,Neurod2,Cpeb1,Neurl1b,Glp2r,Rapgefl1,Grk3,Pkp2,Plekhg5,Rassf5,Sort1,Csf1,Cmklr1,Irs2,Rasal1,Amer3,Nfkbia,Ppm1f,Fnip2,Itga8,Prkd2,Tspan14,Cyth1,Icosl,Rnf149,Ptpn1,Samd14,Syt7,Dyrk3,Spg11,Ppp4r1,Smurf1,Sh3bp2,Rgs16,Sh2b2,Dyrk2,Apc2,Mknk2,Rab40c,Hes1,Dhcr24,Kctd10,Apaf1,Foxo3,Crkl,Casp9,Bsn,Wnt4,Gh,Lmna,Adgra1,Nptx1,Appl2,Evc,Tbc1d24
Cortex Up	positive regulation of macromolecule metabolic process	0.00392166	GO:0010604	GO:BP	Smad3,Tef,Per1,Foxk1,Neurod2,Cpeb1,Grk3,Rassf5,Csf1,Irs2,Dok7,Nfkbia,Ppm1f,Fnip2,Rbm3,Itga8,Prkd2,Hif3a,Icosl,Ptpn1,Jpx,Zfp948,Smurf1,Dyrk2,Sh3pxd2b,Hes1,Apaf1,Foxo3,Cbfa2t3,Crkl,Banp,Klf13,Casp9,Wnt4,Gh,Lmna,Ippk,Zfpm2
Cortex Up	cellular response to chemical stimulus	0.00392166	GO:0070887	GO:BP	Smad3,Aacs,Per1,Gpr68,Neurod2,Cpeb1,Glp2r,Plekhg5,Ak4,Sort1,Csf1,Cmklr1,Irs2,Rasal1,Nfkbia,Ppm1f,Itga8,Prkd2,Hif3a,Rnf149,Ptpn1,Syt7,Smurf1,Sh2b2,Mknk2,Hes1,Apaf1,Foxo3,Crkl,Fasn,Casp9,Wnt4,Gh,Lmna,Nptx1,Appl2,Tbc1d24
Cortex Up	cell surface receptor signaling pathway	0.00439906	GO:0007166	GO:BP	Smad3,Tle3,Sema6b,Neurl1b,Glp2r,Sort1,Csf1,Cmklr1,Irs2,Amer3,Nfkbia,Itga8,Prkd2,Tspan14,Icosl,Ptpn1,Smurf1,Sh2b2,Dyrk2,Apc2,Mknk2,Hes1,Kctd10,Foxo3,Crkl,Wnt4,Gh,Lmna,Adgra1,Appl2,Evc,Tbc1d24
Cortex Up	regulation of nitrogen compound metabolic process	0.00456117	GO:0051171	GO:BP	Smad3,Zfp189,Sh3bp5,Tef,Tle3,Per1,Foxk1,Neurod2,Cpeb1,Grk3,Plekhg5,Rassf5,Ak4,Csf1,Cmklr1,Dok7,Rnf169,Npas3,Nfkbia,Ppm1f,Zfp704,Fnip2,Rbm3,Itga8,Prkd2,Hif3a,Ptpn1,Jpx,Rbm12,Zfp948,Smurf1,Bhlhe40,Mknk2,Zfp955a,Hes1,Dhcr24,Apaf1,Foxo3,Cbfa2t3,Crkl,Banp,Klf13,Zfp651,Casp9,Wnt4,Mthfr,Ctdspl,Gh,Lmna,Ippk,Jmjd1c,Zfpm2,Tbc1d24
Cortex Up	response to hypoxia	0.00575293	GO:0001666	GO:BP	Smad3,Cpeb1,Ak4,Hif3a,Apaf1,Foxo3,Cbfa2t3,Mthfr,Lmna
Cortex Up	nervous system development	0.00575293	GO:0007399	GO:BP	Islr2,AU040320,Sema6b,Neurod2,Cpeb1,Ak4,Csf1,Irs2,Rasal1,Tbcd,Itga8,Samd14,Clrn1,Spg11,Smurf1,Sh2b2,Bhlhe40,Hes1,Apaf1,Foxo3,Crkl,Bsn,Trak1,Wnt4,Mthfr,Gh,Nptx1,Appl2,Tbc1d24
Cortex Up	negative regulation of gonad development	0.00575293	GO:1905940	GO:BP	Wnt4,Zfpm2
Cortex Up	fat cell differentiation	0.00575293	GO:0045444	GO:BP	Smad3,Sort1,Cmklr1,Napepld,Sh2b2,Sh3pxd2b,Hes1,Zfpm2
Cortex Up	regulation of molecular function	0.00575293	GO:0065009	GO:BP	Smad3,Sh3bp5,Mtmr12,Neurod2,Rapgefl1,Plekhg5,Sort1,Csf1,Cmklr1,Irs2,Rasal1,Dok7,Nfkbia,Ppm1f,Elfn2,Tbcd,Prkd2,Cyth1,Ptpn1,Ppp4r1,Rgs16,Apc2,Bhlhe40,Sh3pxd2b,Hes1,Dhcr24,Apaf1,Crkl,Casp9,Bsn,Wnt4,Nptx1,Tbc1d24
Cortex Up	multicellular organismal process	0.0063959	GO:0032501	GO:BP	Islr2,Smad3,Aacs,Tle3,Mmp21,Myo18b,Per1,AU040320,Synpo,Sema6b,Gpr68,Adamts9,Neurod2,Cpeb1,Pkp2,Plekhg5,Ak4,Sort1,Csf1,Cmklr1,Irs2,Napepld,Rasal1,Nfkbia,Ppm1f,Tmem63c,Tbcd,Itga8,Prkd2,Cnnm4,Hif3a,Icosl,Samd14,Syt7,Clrn1,Psg16,Dyrk3,Spg11,Smurf1,Sh2b2,Bhlhe40,Mknk2,Sh3pxd2b,Synm,Pdlim7,Hes1,Dhcr24,Kctd10,Apaf1,Foxo3,Cbfa2t3,Crkl,Fasn,Klf13,Casp9,Bsn,Trak1,Wnt4,Mthfr,Pcsk4,Arvcf,Gh,Lmna,Nptx1,Appl2,…
Cortex Up	regulation of macromolecule metabolic process	0.0063959	GO:0060255	GO:BP	Smad3,Zfp189,Sh3bp5,Tef,Tle3,Per1,Foxk1,Neurod2,Cpeb1,Grk3,Plekhg5,Rassf5,Sort1,Csf1,Cmklr1,Irs2,Dok7,Rnf169,Npas3,Nfkbia,Ppm1f,Zfp704,Fnip2,Rbm3,Itga8,Prkd2,Hif3a,Icosl,Ptpn1,Jpx,Rbm12,Zfp948,Smurf1,Dyrk2,Bhlhe40,Mknk2,Sh3pxd2b,Zfp955a,Hes1,Dhcr24,Apaf1,Foxo3,Cbfa2t3,Crkl,Banp,Klf13,Zfp651,Casp9,Wnt4,Mthfr,Ctdspl,Gh,Lmna,Ippk,Appl2,Jmjd1c,Zfpm2,Chid1,Tbc1d24
Cortex Up	positive regulation of cell-substrate adhesion	0.0063959	GO:0010811	GO:BP	Smad3,Csf1,Ppm1f,Crkl,Fbln2,Wnt4
Cortex Up	Ras protein signal transduction	0.0063959	GO:0007265	GO:BP	Rhou,Rapgefl1,Plekhg5,Csf1,Rasal1,Cyth1,Sh2b2,Dhcr24,Kctd10
Cortex Up	regulation of protein metabolic process	0.0063959	GO:0051246	GO:BP	Smad3,Sh3bp5,Per1,Cpeb1,Grk3,Plekhg5,Rassf5,Csf1,Dok7,Nfkbia,Ppm1f,Fnip2,Rbm3,Prkd2,Ptpn1,Smurf1,Mknk2,Hes1,Dhcr24,Apaf1,Foxo3,Cbfa2t3,Crkl,Banp,Casp9,Mthfr,Ctdspl,Gh,Lmna,Tbc1d24
Cortex Up	positive regulation of nitrogen compound metabolic process	0.00650914	GO:0051173	GO:BP	Smad3,Tef,Per1,Foxk1,Neurod2,Cpeb1,Grk3,Rassf5,Csf1,Dok7,Nfkbia,Ppm1f,Fnip2,Rbm3,Itga8,Prkd2,Hif3a,Ptpn1,Jpx,Zfp948,Smurf1,Hes1,Apaf1,Foxo3,Cbfa2t3,Crkl,Banp,Klf13,Casp9,Wnt4,Gh,Lmna,Ippk,Zfpm2
Cortex Up	intracellular signal transduction	0.00650914	GO:0035556	GO:BP	Smad3,Rhou,Sh3bp5,Per1,Neurod2,Rapgefl1,Plekhg5,Csf1,Cmklr1,Rasal1,Nfkbia,Ppm1f,Fnip2,Prkd2,Cyth1,Rnf149,Ptpn1,Samd14,Dyrk3,Sh2b2,Dyrk2,Mknk2,Rab40c,Dhcr24,Kctd10,Apaf1,Foxo3,Crkl,Casp9
Cortex Up	cell adhesion	0.00654404	GO:0007155	GO:BP	Smad3,Tmem8b,Adamts9,Spg7,Pkp2,Csf1,Ppm1f,Tbcd,Itga8,Prkd2,Cyth1,Icosl,Pcdh1,Hes1,Foxo3,Crkl,Fbln2,Wnt4,Arvcf,Parvb
Cortex Up	cell morphogenesis involved in differentiation	0.00676173	GO:0000904	GO:BP	Islr2,Sema6b,Rilpl1,Tbcd,Itga8,Clrn1,Spg11,Hes1,Crkl,Trak1,Nptx1,Jmjd1c,Parvb,Tbc1d24
Cortex Up	regulation of catalytic activity	0.00687169	GO:0050790	GO:BP	Smad3,Sh3bp5,Mtmr12,Rapgefl1,Plekhg5,Sort1,Csf1,Irs2,Rasal1,Dok7,Ppm1f,Elfn2,Tbcd,Prkd2,Cyth1,Ptpn1,Ppp4r1,Rgs16,Apc2,Sh3pxd2b,Dhcr24,Apaf1,Crkl,Casp9,Bsn,Wnt4,Tbc1d24
Cortex Up	regulation of biological quality	0.00687169	GO:0065008	GO:BP	Islr2,Smad3,Aacs,Rhou,Tle3,Synpo,Sema6b,Gpr68,Foxk1,Neurod2,Spg7,Cpeb1,Pkp2,Csf1,Cmklr1,Irs2,Napepld,Cnnm4,Cyth1,Slc7a8,Rnf149,Syt7,Clrn1,Dyrk3,Spg11,Lss,Rdh1,Sh2b2,Sh3pxd2b,Xkr4,Foxo3,Klf13,Wnt4,Pcsk4,Gh,Lmna,Nptx1,Appl2,Parvb,Tbc1d24
Cortex Up	positive regulation of cellular protein metabolic process	0.00705796	GO:0032270	GO:BP	Smad3,Cpeb1,Grk3,Rassf5,Csf1,Dok7,Nfkbia,Ppm1f,Fnip2,Rbm3,Prkd2,Ptpn1,Smurf1,Hes1,Apaf1,Cbfa2t3,Crkl,Casp9,Gh,Lmna
Cortex Up	signal transduction	0.00713593	GO:0007165	GO:BP	Smad3,Rhou,Sh3bp5,Tle3,Per1,Olfml2b,Sema6b,Gpr68,Hrk,Neurod2,Neurl1b,Glp2r,Rapgefl1,Grk3,Plekhg5,Rassf5,Sort1,Csf1,Cmklr1,Irs2,Rasal1,Amer3,Nfkbia,Ppm1f,Fnip2,Itga8,Prkd2,Tspan14,Cyth1,Icosl,Rnf149,Ptpn1,Samd14,Dyrk3,Ppp4r1,Smurf1,Sh3bp2,Rgs16,Sh2b2,Dyrk2,Apc2,Mknk2,Rab40c,Hes1,Dhcr24,Kctd10,Apaf1,Foxo3,Crkl,Casp9,Bsn,Wnt4,Gh,Lmna,Adgra1,Nptx1,Appl2,Evc,Tbc1d24
Cortex Up	positive regulation of developmental growth	0.00739474	GO:0048639	GO:BP	Islr2,Csf1,Rasal1,Smurf1,Sh3pxd2b,Gh,Zfpm2
Cortex Up	negative regulation of biological process	0.00798925	GO:0048519	GO:BP	Smad3,Sh3bp5,Tle3,Per1,Sema6b,Gpr68,Adamts9,Foxk1,Neurod2,Cpeb1,Grk3,Pkp2,Rassf5,Sort1,Csf1,Cmklr1,Irs2,Trafd1,Napepld,Rasal1,Rnf169,Nfkbia,Ppm1f,Fnip2,Rbm3,Tbcd,Rnf149,Ptpn1,Sestd1,Dyrk3,Smurf1,Rgs16,Sh2b2,Dyrk2,Apc2,Bhlhe40,Zfp955a,Hes1,Dhcr24,Kctd10,Foxo3,Cbfa2t3,Crkl,Banp,Klf13,Wnt4,Ctdspl,Gh,Lmna,Appl2,Zfpm2,Chid1,Tbc1d24
Cortex Up	response to decreased oxygen levels	0.00858174	GO:0036293	GO:BP	Smad3,Cpeb1,Ak4,Hif3a,Apaf1,Foxo3,Cbfa2t3,Mthfr,Lmna
Cortex Up	regulation of cellular protein metabolic process	0.00890027	GO:0032268	GO:BP	Smad3,Sh3bp5,Per1,Cpeb1,Grk3,Rassf5,Csf1,Dok7,Nfkbia,Ppm1f,Fnip2,Rbm3,Prkd2,Ptpn1,Smurf1,Mknk2,Hes1,Dhcr24,Apaf1,Foxo3,Cbfa2t3,Crkl,Casp9,Mthfr,Ctdspl,Gh,Lmna,Tbc1d24
Cortex Up	regulation of multicellular organismal process	0.00898639	GO:0051239	GO:BP	Islr2,Smad3,Tle3,Per1,Sema6b,Gpr68,Adamts9,Pkp2,Csf1,Cmklr1,Napepld,Nfkbia,Ppm1f,Prkd2,Icosl,Syt7,Smurf1,Bhlhe40,Sh3pxd2b,Hes1,Foxo3,Klf13,Trak1,Wnt4,Gh,Lmna,Nptx1,Appl2,Zfpm2,Chid1,Tbc1d24
Cortex Up	heart development	0.00914681	GO:0007507	GO:BP	Smad3,Mmp21,Myo18b,Adamts9,Pkp2,Sh3pxd2b,Pdlim7,Hes1,Kctd10,Crkl,Lmna,Zfpm2
Cortex Up	regulation of cell migration	0.00972675	GO:0030334	GO:BP	Smad3,Sema6b,Adamts9,Cpeb1,Csf1,Cmklr1,Irs2,Ppm1f,Prkd2,Foxo3,Crkl,Wnt4,Lmna,Appl2,Tbc1d24
Cortex Up	negative regulation of response to stimulus	0.00972675	GO:0048585	GO:BP	Smad3,Tle3,Per1,Sema6b,Grk3,Trafd1,Rasal1,Rnf169,Nfkbia,Rnf149,Ptpn1,Dyrk3,Smurf1,Rgs16,Dyrk2,Apc2,Kctd10,Foxo3,Wnt4,Lmna,Appl2
Cortex Up	regulation of stress fiber assembly	0.00972675	GO:0051492	GO:BP	Smad3,Synpo,Ppm1f,Sh3pxd2b,Wnt4
Cortex Up	negative regulation of cellular process	0.00972675	GO:0048523	GO:BP	Smad3,Sh3bp5,Tle3,Per1,Sema6b,Gpr68,Adamts9,Foxk1,Neurod2,Cpeb1,Grk3,Pkp2,Rassf5,Sort1,Csf1,Irs2,Rasal1,Rnf169,Nfkbia,Ppm1f,Fnip2,Tbcd,Rnf149,Ptpn1,Sestd1,Dyrk3,Smurf1,Rgs16,Sh2b2,Dyrk2,Apc2,Bhlhe40,Zfp955a,Hes1,Dhcr24,Kctd10,Foxo3,Cbfa2t3,Crkl,Klf13,Wnt4,Ctdspl,Gh,Lmna,Appl2,Zfpm2,Tbc1d24
Cortex Up	regulation of localization	0.00978369	GO:0032879	GO:BP	Smad3,Aacs,Per1,Sema6b,Gpr68,Adamts9,Cpeb1,Pkp2,Rassf5,Csf1,Cmklr1,Irs2,Nfkbia,Ppm1f,Prkd2,Cyth1,Ptpn1,Syt7,Sestd1,Spg11,Sh2b2,Spag5,Hes1,Foxo3,Crkl,Bsn,Wnt4,Gh,Lmna,Appl2,Tbc1d24
Cortex Up	protein metabolic process	0.0100242	GO:0019538	GO:BP	Smad3,Sh3bp5,Mmp21,Per1,Adamts9,Neurod2,Spg7,Cpeb1,Neurl1b,Grk3,Plekhg5,Rassf5,Csf1,Dok7,Rnf169,Nfkbia,Unkl,Ppm1f,Fnip2,Rbm3,Prkd2,Tspan14,Rnf149,Ptpn1,Dyrk3,Smurf1,Dcaf7,Dyrk2,Mknk2,Rab40c,Hes1,Dhcr24,Kctd10,Apaf1,Foxo3,Cbfa2t3,Crkl,Faap100,Atg16l1,Banp,Rnf38,Capn5,Casp9,Mthfr,Ctdspl,Pcsk4,Gh,Lmna,Jmjd1c,Tbc1d24
Cortex Up	animal organ development	0.0100242	GO:0048513	GO:BP	Smad3,Aacs,Mmp21,Myo18b,Sema6b,Gpr68,Adamts9,Foxk1,Neurod2,Pkp2,Ak4,Csf1,Irs2,Nfkbia,Itga8,Cnnm4,Clrn1,Dyrk3,Spg11,Mknk2,Sh3pxd2b,Pdlim7,Hes1,Dhcr24,Kctd10,Apaf1,Foxo3,Cbfa2t3,Crkl,Fasn,Klf13,Casp9,Wnt4,Gh,Lmna,Jmjd1c,Zfpm2,Evc
Cortex Up	regulation of cell-substrate adhesion	0.0102446	GO:0010810	GO:BP	Smad3,Csf1,Ppm1f,Tbcd,Crkl,Fbln2,Wnt4
Cortex Up	cellular component organization	0.0102446	GO:0016043	GO:BP	Islr2,Smad3,Rhou,Mmp21,AU040320,Synpo,Olfml2b,Sema6b,Adamts9,Hrk,Neurod2,Spg7,Pom121,Cpeb1,Pkp2,Rilpl1,Sort1,Tmcc1,Rasal1,Dok7,Ppm1f,Fnip2,Tbcd,Itga8,Ptpn1,Samd14,Syt7,Jpx,Clrn1,Dyrk3,Spg11,Smurf1,Fam160a2,Sh2b2,Apc2,Sh3pxd2b,Synm,Xkr4,Pdlim7,Spag5,Hes1,Dhcr24,Kctd10,Apaf1,Crkl,Atg16l1,Banp,Bsn,Trak1,Fbln2,Wnt4,Mthfr,Arvcf,Lmna,Nptx1,Zmym3,Appl2,Jmjd1c,Parvb,Stag3,Tbc1d24
Cortex Up	positive regulation of cell adhesion	0.0103529	GO:0045785	GO:BP	Smad3,Csf1,Ppm1f,Prkd2,Icosl,Hes1,Foxo3,Crkl,Fbln2,Wnt4
Cortex Up	cellular process	0.0103529	GO:0009987	GO:BP	Islr2,Smad3,Aacs,Zfp189,Rhou,Sh3bp5,Tef,Tle3,Mmp21,Myo18b,Per1,Mtmr12,AU040320,Synpo,Olfml2b,Sema6b,Tmem8b,Gpr68,Adamts9,Hrk,Foxk1,Neurod2,Spg7,Pom121,Cpeb1,Neurl1b,Glp2r,Rapgefl1,Grk3,Pkp2,Plekhg5,Rassf5,Ak4,Rilpl1,Sort1,Csf1,Cmklr1,Irs2,Tmcc1,Napepld,Rasal1,Nsun6,Amer3,Dok7,Rnf169,Npas3,Nfkbia,Unkl,Ppm1f,Zfp704,Fnip2,Rbm3,Tmem63c,Tbcd,Itga8,Prkd2,Tspan14,Cnnm4,Cyth1,Hif3a,Dram1,Slc7a8,Icosl,Rnf…
Cortex Up	cell-matrix adhesion	0.0106688	GO:0007160	GO:BP	Smad3,Tmem8b,Adamts9,Csf1,Ppm1f,Itga8,Wnt4
Cortex Up	glucose homeostasis	0.0107098	GO:0042593	GO:BP	Aacs,Gpr68,Foxk1,Irs2,Sh2b2,Foxo3,Nptx1,Appl2
Cortex Up	carbohydrate homeostasis	0.0107098	GO:0033500	GO:BP	Aacs,Gpr68,Foxk1,Irs2,Sh2b2,Foxo3,Nptx1,Appl2
Cortex Up	movement of cell or subcellular component	0.0107098	GO:0006928	GO:BP	Smad3,Rhou,AU040320,Sema6b,Adamts9,Spg7,Cpeb1,Pkp2,Plekhg5,Csf1,Cmklr1,Irs2,Ppm1f,Prkd2,Clrn1,Spg11,Hes1,Foxo3,Crkl,Bsn,Trak1,Wnt4,Lmna,Appl2,Tbc1d24
Cortex Up	cell junction organization	0.0107098	GO:0034330	GO:BP	Smad3,Synpo,Neurod2,Pkp2,Dok7,Ppm1f,Tbcd,Spg11,Crkl,Bsn,Wnt4,Arvcf,Nptx1
Cortex Up	positive regulation of protein metabolic process	0.0107098	GO:0051247	GO:BP	Smad3,Cpeb1,Grk3,Rassf5,Csf1,Dok7,Nfkbia,Ppm1f,Fnip2,Rbm3,Prkd2,Ptpn1,Smurf1,Hes1,Apaf1,Cbfa2t3,Crkl,Casp9,Gh,Lmna
Cortex Up	positive regulation of growth	0.0107098	GO:0045927	GO:BP	Islr2,Csf1,Rasal1,Ppm1f,Smurf1,Sh3pxd2b,Gh,Zfpm2
Cortex Up	positive regulation of stress fiber assembly	0.0107098	GO:0051496	GO:BP	Smad3,Ppm1f,Sh3pxd2b,Wnt4
Cortex Up	regulation of anatomical structure morphogenesis	0.0107098	GO:0022603	GO:BP	Islr2,Rhou,Sema6b,Adamts9,Csf1,Rasal1,Prkd2,Smurf1,Hes1,Crkl,Trak1,Wnt4,Zmym3,Parvb,Tbc1d24
Cortex Up	positive regulation of hormone metabolic process	0.0107098	GO:0032352	GO:BP	Rdh1,Wnt4,Gh
Cortex Up	regulation of cell adhesion	0.0110069	GO:0030155	GO:BP	Smad3,Spg7,Csf1,Ppm1f,Tbcd,Prkd2,Cyth1,Icosl,Hes1,Foxo3,Crkl,Fbln2,Wnt4
Cortex Up	regulation of cellular component movement	0.0113877	GO:0051270	GO:BP	Smad3,Sema6b,Adamts9,Cpeb1,Pkp2,Csf1,Cmklr1,Irs2,Ppm1f,Prkd2,Foxo3,Crkl,Wnt4,Lmna,Appl2,Tbc1d24
Cortex Up	positive regulation of cellular biosynthetic process	0.0116424	GO:0031328	GO:BP	Smad3,Tef,Per1,Foxk1,Neurod2,Cpeb1,Irs2,Nfkbia,Rbm3,Itga8,Prkd2,Hif3a,Jpx,Zfp948,Rdh1,Dyrk2,Hes1,Foxo3,Banp,Klf13,Wnt4,Gh,Ippk,Zfpm2
Cortex Up	programmed cell death	0.0116424	GO:0012501	GO:BP	Smad3,Hrk,Spg7,Rassf5,Sort1,Irs2,Ppm1f,Fnip2,Hif3a,Dram1,Ptpn1,Dyrk3,Spg11,Dyrk2,Mknk2,Xkr4,Dhcr24,Apaf1,Foxo3,Crkl,Casp9,Wnt4,Lmna,Nptx1
Cortex Up	regulation of actomyosin structure organization	0.0118303	GO:0110020	GO:BP	Smad3,Synpo,Ppm1f,Sh3pxd2b,Wnt4
Cortex Up	establishment of protein localization	0.012428	GO:0045184	GO:BP	Aacs,Gpr68,Pom121,Neurl1b,Grk3,Rilpl1,Sort1,Irs2,Nfkbia,Ppm1f,Itga8,Ptpn1,Syt7,Spg11,Smurf1,Fam160a2,Fam53c,Atg16l1,Trak1,Lmna,Appl2
Cortex Up	protein localization to nucleus	0.0125887	GO:0034504	GO:BP	Pom121,Rassf5,Nfkbia,Spg11,Fam53c,Banp,Lmna,Appl2
Cortex Up	protein transport	0.0127369	GO:0015031	GO:BP	Aacs,Gpr68,Pom121,Neurl1b,Grk3,Rilpl1,Sort1,Irs2,Nfkbia,Ppm1f,Ptpn1,Syt7,Spg11,Smurf1,Fam160a2,Fam53c,Atg16l1,Trak1,Lmna,Appl2
Cortex Up	cytoskeleton organization	0.0129075	GO:0007010	GO:BP	Smad3,Rhou,Synpo,Pkp2,Ppm1f,Tbcd,Ptpn1,Samd14,Clrn1,Sh2b2,Apc2,Sh3pxd2b,Synm,Pdlim7,Spag5,Wnt4,Lmna,Zmym3,Parvb
Cortex Up	cell-cell signaling	0.013085	GO:0007267	GO:BP	Smad3,Aacs,Tle3,Synpo,Gpr68,Neurod2,Cpeb1,Pkp2,Plekhg5,Irs2,Amer3,Cyth1,Syt7,Spg11,Apc2,Hes1,Foxo3,Crkl,Wnt4,Nptx1,Tbc1d24
Cortex Up	regulation of cell motility	0.013085	GO:2000145	GO:BP	Smad3,Sema6b,Adamts9,Cpeb1,Csf1,Cmklr1,Irs2,Ppm1f,Prkd2,Foxo3,Crkl,Wnt4,Lmna,Appl2,Tbc1d24
Cortex Up	positive regulation of focal adhesion assembly	0.013085	GO:0051894	GO:BP	Smad3,Ppm1f,Wnt4
Cortex Up	cellular response to transforming growth factor beta stimulus	0.013085	GO:0071560	GO:BP	Smad3,Itga8,Smurf1,Apaf1,Crkl,Wnt4,Appl2
Cortex Up	regulation of actin filament bundle assembly	0.013085	GO:0032231	GO:BP	Smad3,Synpo,Ppm1f,Sh3pxd2b,Wnt4
Cortex Up	contractile actin filament bundle assembly	0.013085	GO:0030038	GO:BP	Smad3,Synpo,Ppm1f,Sh3pxd2b,Wnt4
Cortex Up	stress fiber assembly	0.013085	GO:0043149	GO:BP	Smad3,Synpo,Ppm1f,Sh3pxd2b,Wnt4
Cortex Up	positive regulation of cell-matrix adhesion	0.0136071	GO:0001954	GO:BP	Smad3,Csf1,Ppm1f,Wnt4
Cortex Up	neurogenesis	0.0136071	GO:0022008	GO:BP	Islr2,AU040320,Sema6b,Neurod2,Cpeb1,Csf1,Rasal1,Tbcd,Samd14,Clrn1,Spg11,Smurf1,Bhlhe40,Hes1,Foxo3,Crkl,Trak1,Wnt4,Gh,Nptx1,Appl2,Tbc1d24
Cortex Up	protein import into nucleus	0.0136071	GO:0006606	GO:BP	Pom121,Nfkbia,Spg11,Fam53c,Lmna,Appl2
Cortex Up	muscle structure development	0.0137349	GO:0061061	GO:BP	Smad3,Myo18b,Foxk1,Pkp2,Sort1,Itga8,Spg11,Pdlim7,Hes1,Wnt4,Lmna,Zfpm2
Cortex Up	positive regulation of biosynthetic process	0.0138936	GO:0009891	GO:BP	Smad3,Tef,Per1,Foxk1,Neurod2,Cpeb1,Irs2,Nfkbia,Rbm3,Itga8,Prkd2,Hif3a,Jpx,Zfp948,Rdh1,Dyrk2,Hes1,Foxo3,Banp,Klf13,Wnt4,Gh,Ippk,Zfpm2
Cortex Up	response to transforming growth factor beta	0.0138936	GO:0071559	GO:BP	Smad3,Itga8,Smurf1,Apaf1,Crkl,Wnt4,Appl2
Cortex Up	cellular response to growth factor stimulus	0.014078	GO:0071363	GO:BP	Smad3,Sort1,Itga8,Prkd2,Ptpn1,Smurf1,Hes1,Apaf1,Foxo3,Crkl,Wnt4,Appl2
Cortex Up	glucose transmembrane transport	0.0142352	GO:1904659	GO:BP	Sort1,Irs2,Sh2b2,Gh,Appl2
Cortex Up	neuron death	0.0145071	GO:0070997	GO:BP	Hrk,Rilpl1,Csf1,Spg11,Apaf1,Foxo3,Casp9,Gh,Tbc1d24
Cortex Up	cellular response to endogenous stimulus	0.0145071	GO:0071495	GO:BP	Smad3,Per1,Cpeb1,Glp2r,Sort1,Irs2,Itga8,Prkd2,Ptpn1,Smurf1,Sh2b2,Hes1,Apaf1,Foxo3,Crkl,Casp9,Wnt4,Gh,Appl2
Cortex Up	response to oxygen levels	0.0145071	GO:0070482	GO:BP	Smad3,Cpeb1,Ak4,Hif3a,Apaf1,Foxo3,Cbfa2t3,Mthfr,Lmna
Cortex Up	import into nucleus	0.0145071	GO:0051170	GO:BP	Pom121,Nfkbia,Spg11,Fam53c,Lmna,Appl2
Cortex Up	hexose transmembrane transport	0.0145071	GO:0008645	GO:BP	Sort1,Irs2,Sh2b2,Gh,Appl2
Cortex Up	regulation of growth	0.0145071	GO:0040008	GO:BP	Islr2,Smad3,Sema6b,Tmem8b,Csf1,Rasal1,Ppm1f,Smurf1,Sh3pxd2b,Crkl,Gh,Zfpm2
Cortex Up	actin filament-based process	0.0145071	GO:0030029	GO:BP	Smad3,Rhou,Synpo,Pkp2,Ppm1f,Ptpn1,Samd14,Clrn1,Sh2b2,Sh3pxd2b,Pdlim7,Wnt4,Parvb
Cortex Up	cellular component organization or biogenesis	0.0145071	GO:0071840	GO:BP	Islr2,Smad3,Rhou,Mmp21,AU040320,Synpo,Olfml2b,Sema6b,Adamts9,Hrk,Neurod2,Spg7,Pom121,Cpeb1,Pkp2,Rilpl1,Sort1,Tmcc1,Rasal1,Dok7,Ppm1f,Fnip2,Tbcd,Itga8,Ptpn1,Samd14,Syt7,Jpx,Clrn1,Dyrk3,Spg11,Smurf1,Fam160a2,Sh2b2,Apc2,Sh3pxd2b,Synm,Xkr4,Pdlim7,Spag5,Hes1,Dhcr24,Kctd10,Apaf1,Crkl,Atg16l1,Banp,Bsn,Trak1,Fbln2,Wnt4,Mthfr,Arvcf,Lmna,Nptx1,Zmym3,Appl2,Jmjd1c,Parvb,Stag3,Tbc1d24
Cortex Up	apoptotic process	0.0145071	GO:0006915	GO:BP	Smad3,Hrk,Rassf5,Sort1,Irs2,Ppm1f,Fnip2,Hif3a,Dram1,Ptpn1,Dyrk3,Spg11,Dyrk2,Mknk2,Xkr4,Dhcr24,Apaf1,Foxo3,Crkl,Casp9,Wnt4,Lmna,Nptx1
Cortex Up	protein localization to organelle	0.0149821	GO:0033365	GO:BP	Pom121,Neurl1b,Rassf5,Sort1,Nfkbia,Spg11,Smurf1,Spag5,Fam53c,Banp,Lmna,Nptx1,Appl2,Stag3
Cortex Up	negative regulation of cardiac muscle hypertrophy in response to stress	0.0155823	GO:1903243	GO:BP	Smad3,Lmna
Cortex Up	monosaccharide transmembrane transport	0.0155823	GO:0015749	GO:BP	Sort1,Irs2,Sh2b2,Gh,Appl2
Cortex Up	response to peptide	0.0157487	GO:1901652	GO:BP	Cpeb1,Glp2r,Sort1,Irs2,Nfkbia,Ptpn1,Sh2b2,Foxo3,Gh,Appl2
Cortex Up	negative regulation of developmental process	0.0160347	GO:0051093	GO:BP	Smad3,Sema6b,Gpr68,Adamts9,Neurod2,Pkp2,Sort1,Nfkbia,Hes1,Foxo3,Klf13,Wnt4,Lmna,Appl2,Zfpm2
Cortex Up	positive regulation of cellular component organization	0.0164583	GO:0051130	GO:BP	Islr2,Smad3,Synpo,Hrk,Neurod2,Cpeb1,Ppm1f,Fnip2,Syt7,Clrn1,Sh3pxd2b,Spag5,Trak1,Wnt4,Appl2,Tbc1d24
Cortex Up	cell migration	0.0166121	GO:0016477	GO:BP	Smad3,Rhou,AU040320,Sema6b,Adamts9,Cpeb1,Plekhg5,Csf1,Cmklr1,Irs2,Ppm1f,Prkd2,Hes1,Foxo3,Crkl,Wnt4,Lmna,Appl2,Tbc1d24
Cortex Up	regulation of locomotion	0.0166121	GO:0040012	GO:BP	Smad3,Sema6b,Adamts9,Cpeb1,Csf1,Cmklr1,Irs2,Ppm1f,Prkd2,Foxo3,Crkl,Wnt4,Lmna,Appl2,Tbc1d24
Cortex Up	actin cytoskeleton organization	0.0166121	GO:0030036	GO:BP	Smad3,Rhou,Synpo,Ppm1f,Ptpn1,Samd14,Clrn1,Sh2b2,Sh3pxd2b,Pdlim7,Wnt4,Parvb
Cortex Up	small GTPase mediated signal transduction	0.0166692	GO:0007264	GO:BP	Rhou,Rapgefl1,Plekhg5,Csf1,Rasal1,Cyth1,Sh2b2,Dhcr24,Kctd10
Cortex Up	response to growth factor	0.0166692	GO:0070848	GO:BP	Smad3,Sort1,Itga8,Prkd2,Ptpn1,Smurf1,Hes1,Apaf1,Foxo3,Crkl,Wnt4,Appl2
Cortex Up	cellular response to stimulus	0.0166692	GO:0051716	GO:BP	Smad3,Aacs,Rhou,Sh3bp5,Tle3,Per1,Olfml2b,Sema6b,Gpr68,Hrk,Neurod2,Cpeb1,Neurl1b,Glp2r,Rapgefl1,Grk3,Plekhg5,Rassf5,Ak4,Sort1,Csf1,Cmklr1,Irs2,Rasal1,Amer3,Rnf169,Nfkbia,Ppm1f,Fnip2,Itga8,Prkd2,Tspan14,Cyth1,Hif3a,Icosl,Rnf149,Ptpn1,Samd14,Syt7,Dyrk3,Ppp4r1,Smurf1,Sh3bp2,Rgs16,Sh2b2,Dyrk2,Apc2,Mknk2,Rab40c,Hes1,Dhcr24,Kctd10,Apaf1,Foxo3,Crkl,Faap100,Fasn,Susd6,Casp9,Bsn,Wnt4,Gh,Lmna,Adgra1,Nptx1,A…
Cortex Up	intracellular transport	0.0166692	GO:0046907	GO:BP	Spg7,Pom121,Grk3,Rilpl1,Sort1,Tmcc1,Nfkbia,Ptpn1,Syt7,Spg11,Smurf1,Fam160a2,Spag5,Fam53c,Bsn,Trak1,Lmna,Nptx1,Appl2
Cortex Up	cellular glucose homeostasis	0.0166692	GO:0001678	GO:BP	Aacs,Gpr68,Foxk1,Irs2,Foxo3,Nptx1
Cortex Up	positive regulation of cell-substrate junction organization	0.0166918	GO:0150117	GO:BP	Smad3,Ppm1f,Wnt4
Cortex Up	organonitrogen compound metabolic process	0.0167722	GO:1901564	GO:BP	Smad3,Sh3bp5,Mmp21,Per1,Adamts9,Foxk1,Neurod2,Spg7,Cpeb1,Neurl1b,Grk3,Plekhg5,Rassf5,Ak4,Csf1,Napepld,Dok7,Rnf169,Nfkbia,Unkl,Ppm1f,Fnip2,Rbm3,Prkd2,Tspan14,Rnf149,Ptpn1,Dyrk3,Smurf1,Dcaf7,Dyrk2,Mknk2,Rab40c,Hes1,Dhcr24,Kctd10,Apaf1,Foxo3,Cbfa2t3,Crkl,Faap100,Atg16l1,Banp,Fasn,Rnf38,Capn5,Casp9,Mthfr,Ctdspl,Pcsk4,Gh,Lmna,Jmjd1c,Tbc1d24
Cortex Up	cell junction assembly	0.0168565	GO:0034329	GO:BP	Smad3,Pkp2,Ppm1f,Tbcd,Crkl,Bsn,Wnt4,Arvcf,Nptx1
Cortex Up	regulation of male gonad development	0.018272	GO:2000018	GO:BP	Wnt4,Zfpm2
Cortex Up	negative regulation of cardiac muscle adaptation	0.018272	GO:0010616	GO:BP	Smad3,Lmna
Cortex Up	activation of cysteine-type endopeptidase activity involved in apoptotic process by cytochrome c	0.018272	GO:0008635	GO:BP	Apaf1,Casp9
Cortex Up	establishment of protein localization to organelle	0.0183436	GO:0072594	GO:BP	Pom121,Neurl1b,Sort1,Nfkbia,Spg11,Smurf1,Fam53c,Lmna,Appl2
Cortex Up	growth	0.0189471	GO:0040007	GO:BP	Islr2,Smad3,Sema6b,Tmem8b,Csf1,Rasal1,Ppm1f,Spg11,Smurf1,Sh3pxd2b,Foxo3,Crkl,Gh,Zfpm2,Evc
Cortex Up	axo-dendritic transport	0.0190193	GO:0008088	GO:BP	Spg7,Spg11,Bsn,Trak1
Cortex Up	positive regulation of macromolecule biosynthetic process	0.0190193	GO:0010557	GO:BP	Smad3,Tef,Per1,Foxk1,Neurod2,Cpeb1,Irs2,Nfkbia,Rbm3,Itga8,Prkd2,Hif3a,Jpx,Zfp948,Dyrk2,Hes1,Foxo3,Banp,Klf13,Wnt4,Ippk,Zfpm2
Cortex Up	carbohydrate transmembrane transport	0.0190193	GO:0034219	GO:BP	Sort1,Irs2,Sh2b2,Gh,Appl2
Cortex Up	enzyme-linked receptor protein signaling pathway	0.0192969	GO:0007167	GO:BP	Smad3,Sort1,Csf1,Irs2,Itga8,Prkd2,Ptpn1,Smurf1,Sh2b2,Hes1,Crkl,Wnt4,Gh,Appl2
Cortex Up	tissue development	0.0195512	GO:0009888	GO:BP	Smad3,Myo18b,Sema6b,Adamts9,Pkp2,Rilpl1,Csf1,Itga8,Cnnm4,Clrn1,Spg11,Sh3pxd2b,Hes1,Dhcr24,Apaf1,Fasn,Upk1b,Wnt4,Mthfr,Lmna,Jmjd1c,Zfpm2,Evc
Cortex Up	glucose import	0.0195702	GO:0046323	GO:BP	Sort1,Irs2,Sh2b2,Appl2
Cortex Up	response to insulin	0.019643	GO:0032868	GO:BP	Cpeb1,Sort1,Irs2,Ptpn1,Sh2b2,Gh,Appl2
Cortex Up	monocyte differentiation	0.0196533	GO:0030224	GO:BP	Gpr68,Csf1,Fasn
Cortex Up	regulation of cellular biosynthetic process	0.0198579	GO:0031326	GO:BP	Smad3,Zfp189,Tef,Tle3,Per1,Foxk1,Neurod2,Cpeb1,Ak4,Cmklr1,Irs2,Npas3,Nfkbia,Ppm1f,Zfp704,Fnip2,Rbm3,Itga8,Prkd2,Hif3a,Jpx,Zfp948,Rdh1,Dyrk2,Bhlhe40,Mknk2,Zfp955a,Hes1,Foxo3,Cbfa2t3,Banp,Klf13,Zfp651,Wnt4,Gh,Ippk,Jmjd1c,Zfpm2
Cortex Up	positive regulation of hydrolase activity	0.0201509	GO:0051345	GO:BP	Smad3,Rapgefl1,Ppm1f,Prkd2,Rgs16,Apc2,Apaf1,Crkl,Casp9,Wnt4
Cortex Up	positive regulation of cytoskeleton organization	0.0204035	GO:0051495	GO:BP	Smad3,Synpo,Ppm1f,Sh3pxd2b,Spag5,Wnt4
Cortex Up	immune system development	0.0204035	GO:0002520	GO:BP	Smad3,Mmp21,Gpr68,Csf1,Nfkbia,Icosl,Dyrk3,Mknk2,Hes1,Foxo3,Cbfa2t3,Crkl,Fasn,Klf13,Wnt4
Cortex Up	regulation of small molecule metabolic process	0.0204035	GO:0062012	GO:BP	Foxk1,Ak4,Irs2,Rdh1,Dyrk2,Cbfa2t3,Wnt4,Appl2
Cortex Up	neuroendocrine cell differentiation	0.0208221	GO:0061101	GO:BP	Hes1,Wnt4
Cortex Up	positive regulation of steroid hormone biosynthetic process	0.0208221	GO:0090031	GO:BP	Wnt4,Gh
Cortex Up	cellular response to peptide	0.0208221	GO:1901653	GO:BP	Cpeb1,Glp2r,Irs2,Ptpn1,Sh2b2,Foxo3,Gh,Appl2
Cortex Up	transport	0.0212424	GO:0006810	GO:BP	Aacs,Rhou,Per1,Mtmr12,AU040320,Gpr68,Spg7,Pom121,Cpeb1,Neurl1b,Grk3,Rilpl1,Sort1,Irs2,Tmcc1,Nfkbia,Ppm1f,Tmem63c,Cnnm4,Cyth1,Slc7a8,Ptpn1,Syt7,Sestd1,Psg16,Spg11,Smurf1,Fam160a2,Sh2b2,Xkr4,Spag5,Hes1,Fam53c,Atg16l1,Bsn,Trak1,Gh,Lmna,Nptx1,Appl2,Tbc1d24
Cortex Up	establishment of localization	0.0215625	GO:0051234	GO:BP	Aacs,Rhou,Per1,Mtmr12,AU040320,Gpr68,Spg7,Pom121,Cpeb1,Neurl1b,Grk3,Rilpl1,Sort1,Irs2,Tmcc1,Nfkbia,Ppm1f,Tmem63c,Itga8,Cnnm4,Cyth1,Slc7a8,Ptpn1,Syt7,Sestd1,Psg16,Spg11,Smurf1,Fam160a2,Sh2b2,Xkr4,Spag5,Hes1,Fam53c,Atg16l1,Bsn,Trak1,Gh,Lmna,Nptx1,Appl2,Tbc1d24
Cortex Up	regulation of developmental growth	0.0221118	GO:0048638	GO:BP	Islr2,Sema6b,Csf1,Rasal1,Smurf1,Sh3pxd2b,Gh,Zfpm2
Cortex Up	localization of cell	0.0222095	GO:0051674	GO:BP	Smad3,Rhou,AU040320,Sema6b,Adamts9,Cpeb1,Plekhg5,Csf1,Cmklr1,Irs2,Ppm1f,Prkd2,Clrn1,Hes1,Foxo3,Crkl,Wnt4,Lmna,Appl2,Tbc1d24
Cortex Up	regulation of glucose transmembrane transport	0.0222095	GO:0010827	GO:BP	Irs2,Sh2b2,Gh,Appl2
Cortex Up	cell motility	0.0222095	GO:0048870	GO:BP	Smad3,Rhou,AU040320,Sema6b,Adamts9,Cpeb1,Plekhg5,Csf1,Cmklr1,Irs2,Ppm1f,Prkd2,Clrn1,Hes1,Foxo3,Crkl,Wnt4,Lmna,Appl2,Tbc1d24
Cortex Up	positive regulation of cell migration	0.0222095	GO:0030335	GO:BP	Smad3,Sema6b,Cpeb1,Csf1,Cmklr1,Irs2,Ppm1f,Prkd2,Crkl,Tbc1d24
Cortex Up	developmental growth	0.0222588	GO:0048589	GO:BP	Islr2,Smad3,Sema6b,Csf1,Rasal1,Spg11,Smurf1,Sh3pxd2b,Foxo3,Gh,Zfpm2,Evc
Cortex Up	regulation of cellular response to growth factor stimulus	0.023813	GO:0090287	GO:BP	Smad3,Itga8,Prkd2,Ptpn1,Smurf1,Hes1,Wnt4
Cortex Up	generation of neurons	0.0240127	GO:0048699	GO:BP	Islr2,AU040320,Sema6b,Neurod2,Cpeb1,Rasal1,Tbcd,Samd14,Clrn1,Spg11,Smurf1,Hes1,Foxo3,Crkl,Trak1,Wnt4,Gh,Nptx1,Tbc1d24
Cortex Up	regulation of cardiac muscle hypertrophy in response to stress	0.0240173	GO:1903242	GO:BP	Smad3,Lmna
Cortex Up	metanephric tubule morphogenesis	0.0240173	GO:0072173	GO:BP	Hes1,Wnt4
Cortex Up	positive regulation of multicellular organism growth	0.0240173	GO:0040018	GO:BP	Csf1,Sh3pxd2b,Gh
Cortex Up	cellular protein metabolic process	0.0241619	GO:0044267	GO:BP	Smad3,Sh3bp5,Per1,Neurod2,Spg7,Cpeb1,Neurl1b,Grk3,Rassf5,Csf1,Dok7,Rnf169,Nfkbia,Unkl,Ppm1f,Fnip2,Rbm3,Prkd2,Rnf149,Ptpn1,Dyrk3,Smurf1,Dcaf7,Dyrk2,Mknk2,Rab40c,Hes1,Dhcr24,Kctd10,Apaf1,Foxo3,Cbfa2t3,Crkl,Faap100,Atg16l1,Rnf38,Casp9,Mthfr,Ctdspl,Gh,Lmna,Jmjd1c,Tbc1d24
Cortex Up	cellular response to hypoxia	0.0241619	GO:0071456	GO:BP	Cpeb1,Ak4,Hif3a,Foxo3,Lmna
Cortex Up	extracellular matrix organization	0.0242555	GO:0030198	GO:BP	Smad3,Mmp21,Olfml2b,Adamts9,Itga8,Sh3pxd2b,Fbln2
Cortex Up	negative regulation of signal transduction	0.0244756	GO:0009968	GO:BP	Tle3,Per1,Grk3,Rasal1,Nfkbia,Rnf149,Ptpn1,Dyrk3,Smurf1,Rgs16,Dyrk2,Apc2,Kctd10,Foxo3,Wnt4,Lmna
Cortex Up	external encapsulating structure organization	0.0244756	GO:0045229	GO:BP	Smad3,Mmp21,Olfml2b,Adamts9,Itga8,Sh3pxd2b,Fbln2
Cortex Up	extracellular structure organization	0.0246628	GO:0043062	GO:BP	Smad3,Mmp21,Olfml2b,Adamts9,Itga8,Sh3pxd2b,Fbln2
Cortex Up	regulation of biosynthetic process	0.0246628	GO:0009889	GO:BP	Smad3,Zfp189,Tef,Tle3,Per1,Foxk1,Neurod2,Cpeb1,Ak4,Cmklr1,Irs2,Npas3,Nfkbia,Ppm1f,Zfp704,Fnip2,Rbm3,Itga8,Prkd2,Hif3a,Jpx,Zfp948,Rdh1,Dyrk2,Bhlhe40,Mknk2,Zfp955a,Hes1,Foxo3,Cbfa2t3,Banp,Klf13,Zfp651,Wnt4,Gh,Ippk,Jmjd1c,Zfpm2
Cortex Up	regulation of cell development	0.0252629	GO:0060284	GO:BP	Islr2,Sema6b,Gpr68,Bhlhe40,Hes1,Crkl,Trak1,Gh,Appl2,Tbc1d24
Cortex Up	regulation of Notch signaling pathway	0.0253496	GO:0008593	GO:BP	Nfkbia,Tspan14,Hes1,Kctd10
Cortex Up	response to stress	0.0259799	GO:0006950	GO:BP	Smad3,Per1,Hrk,Foxk1,Neurod2,Cpeb1,Ak4,Csf1,Cmklr1,Trafd1,Napepld,Rnf169,Nfkbia,Fnip2,Rbm3,Hif3a,Ptpn1,Syt7,Dyrk3,Smurf1,Dyrk2,Dhcr24,Apaf1,Foxo3,Cbfa2t3,Faap100,Atg16l1,Fasn,Susd6,Casp9,Wnt4,Mthfr,Lmna,Appl2,Chid1,Tbc1d24
Cortex Up	negative regulation of cell differentiation	0.0259799	GO:0045596	GO:BP	Smad3,Sema6b,Gpr68,Pkp2,Sort1,Nfkbia,Hes1,Foxo3,Klf13,Wnt4,Appl2,Zfpm2
Cortex Up	regulation of nucleobase-containing compound metabolic process	0.0259799	GO:0019219	GO:BP	Smad3,Zfp189,Tef,Tle3,Per1,Foxk1,Neurod2,Cpeb1,Ak4,Cmklr1,Rnf169,Npas3,Nfkbia,Ppm1f,Zfp704,Fnip2,Rbm3,Itga8,Prkd2,Hif3a,Jpx,Rbm12,Zfp948,Bhlhe40,Zfp955a,Hes1,Apaf1,Foxo3,Cbfa2t3,Banp,Klf13,Zfp651,Wnt4,Lmna,Ippk,Jmjd1c,Zfpm2
Cortex Up	cellular response to insulin stimulus	0.0264194	GO:0032869	GO:BP	Cpeb1,Irs2,Ptpn1,Sh2b2,Gh,Appl2
Cortex Up	establishment of localization in cell	0.0265016	GO:0051649	GO:BP	Gpr68,Spg7,Pom121,Grk3,Rilpl1,Sort1,Tmcc1,Nfkbia,Cyth1,Ptpn1,Syt7,Spg11,Smurf1,Fam160a2,Spag5,Fam53c,Bsn,Trak1,Lmna,Nptx1,Appl2,Tbc1d24
Cortex Up	regulation of cardiac muscle adaptation	0.0265339	GO:0010612	GO:BP	Smad3,Lmna
Cortex Up	positive regulation of glial cell migration	0.0265339	GO:1903977	GO:BP	Csf1,Crkl
Cortex Up	regulation of cellular component organization	0.0265339	GO:0051128	GO:BP	Islr2,Smad3,Synpo,Sema6b,Hrk,Neurod2,Cpeb1,Rasal1,Ppm1f,Fnip2,Tbcd,Ptpn1,Syt7,Clrn1,Smurf1,Sh3pxd2b,Spag5,Hes1,Crkl,Trak1,Wnt4,Lmna,Nptx1,Appl2,Tbc1d24
Cortex Up	phagosome-lysosome fusion	0.0265339	GO:0090385	GO:BP	Syt7,Spg11
Cortex Up	regulation of multicellular organismal development	0.0267312	GO:2000026	GO:BP	Islr2,Smad3,Sema6b,Gpr68,Adamts9,Csf1,Nfkbia,Prkd2,Bhlhe40,Hes1,Foxo3,Klf13,Trak1,Wnt4,Gh,Appl2,Zfpm2,Tbc1d24
Cortex Up	positive regulation of chemotaxis	0.0269738	GO:0050921	GO:BP	Smad3,Csf1,Cmklr1,Ppm1f,Prkd2
Cortex Up	positive regulation of cell motility	0.0274573	GO:2000147	GO:BP	Smad3,Sema6b,Cpeb1,Csf1,Cmklr1,Irs2,Ppm1f,Prkd2,Crkl,Tbc1d24
Cortex Up	regulation of chemotaxis	0.0286398	GO:0050920	GO:BP	Smad3,Sema6b,Csf1,Cmklr1,Ppm1f,Prkd2
Cortex Up	establishment or maintenance of cell polarity	0.0286398	GO:0007163	GO:BP	Cyth1,Spag5,Hes1,Crkl,Lmna,Parvb
Cortex Up	cellular response to peptide hormone stimulus	0.0286398	GO:0071375	GO:BP	Cpeb1,Glp2r,Irs2,Ptpn1,Sh2b2,Gh,Appl2
Cortex Up	establishment of cell polarity	0.0286398	GO:0030010	GO:BP	Cyth1,Spag5,Hes1,Crkl,Lmna
Cortex Up	nitrogen compound transport	0.0296839	GO:0071705	GO:BP	Aacs,Gpr68,Pom121,Cpeb1,Neurl1b,Grk3,Rilpl1,Sort1,Irs2,Nfkbia,Ppm1f,Slc7a8,Ptpn1,Syt7,Spg11,Smurf1,Fam160a2,Fam53c,Atg16l1,Trak1,Lmna,Appl2
Cortex Up	carbohydrate transport	0.0308189	GO:0008643	GO:BP	Sort1,Irs2,Sh2b2,Gh,Appl2
Cortex Up	response to endogenous stimulus	0.0311601	GO:0009719	GO:BP	Smad3,Per1,Cpeb1,Glp2r,Sort1,Irs2,Itga8,Prkd2,Ptpn1,Smurf1,Sh2b2,Hes1,Dhcr24,Apaf1,Foxo3,Crkl,Casp9,Wnt4,Gh,Appl2
Cortex Up	tube development	0.0312406	GO:0035295	GO:BP	Smad3,Myo18b,Adamts9,Csf1,Prkd2,Hif3a,Hes1,Kctd10,Apaf1,Crkl,Wnt4,Mthfr,Gh,Jmjd1c,Zfpm2
Cortex Up	ossification	0.0322843	GO:0001503	GO:BP	Smad3,Sort1,Csf1,Smurf1,Sh3pxd2b,Pdlim7,Wnt4,Lmna
Cortex Up	positive regulation of cellular component movement	0.0323886	GO:0051272	GO:BP	Smad3,Sema6b,Cpeb1,Csf1,Cmklr1,Irs2,Ppm1f,Prkd2,Crkl,Tbc1d24
Cortex Up	positive regulation of locomotion	0.0323886	GO:0040017	GO:BP	Smad3,Sema6b,Cpeb1,Csf1,Cmklr1,Irs2,Ppm1f,Prkd2,Crkl,Tbc1d24
Cortex Up	gland development	0.0333196	GO:0048732	GO:BP	Smad3,Aacs,Ak4,Csf1,Irs2,Hes1,Crkl,Fasn,Wnt4
Cortex Up	liver development	0.0340874	GO:0001889	GO:BP	Smad3,Aacs,Ak4,Hes1,Wnt4
Cortex Up	negative regulation of muscle adaptation	0.0341846	GO:0014745	GO:BP	Smad3,Lmna
Cortex Up	regulation of gonad development	0.0341846	GO:1905939	GO:BP	Wnt4,Zfpm2
Cortex Up	organic substance transport	0.0348928	GO:0071702	GO:BP	Aacs,Gpr68,Pom121,Cpeb1,Neurl1b,Grk3,Rilpl1,Sort1,Irs2,Nfkbia,Ppm1f,Slc7a8,Ptpn1,Syt7,Spg11,Smurf1,Fam160a2,Sh2b2,Xkr4,Fam53c,Atg16l1,Trak1,Gh,Lmna,Appl2
Cortex Up	actin filament bundle assembly	0.0352545	GO:0051017	GO:BP	Smad3,Synpo,Ppm1f,Sh3pxd2b,Wnt4
Cortex Up	cellular response to nerve growth factor stimulus	0.03552	GO:1990090	GO:BP	Sort1,Hes1,Foxo3
Cortex Up	circulatory system development	0.0356824	GO:0072359	GO:BP	Smad3,Mmp21,Myo18b,Adamts9,Pkp2,Prkd2,Hif3a,Sh3pxd2b,Pdlim7,Hes1,Kctd10,Crkl,Wnt4,Lmna,Zfpm2
Cortex Up	hepaticobiliary system development	0.0356824	GO:0061008	GO:BP	Smad3,Aacs,Ak4,Hes1,Wnt4
Cortex Up	regulation of cell morphogenesis	0.0361506	GO:0022604	GO:BP	Rhou,Rasal1,Smurf1,Crkl,Zmym3,Parvb,Tbc1d24
Cortex Up	regulation of hormone metabolic process	0.0368273	GO:0032350	GO:BP	Rdh1,Wnt4,Gh
Cortex Up	response to hormone	0.0368273	GO:0009725	GO:BP	Per1,Cpeb1,Glp2r,Sort1,Irs2,Ptpn1,Sh2b2,Hes1,Dhcr24,Foxo3,Casp9,Gh,Appl2
Cortex Up	actin filament bundle organization	0.0368856	GO:0061572	GO:BP	Smad3,Synpo,Ppm1f,Sh3pxd2b,Wnt4
Cortex Up	positive regulation of cellular component biogenesis	0.0371329	GO:0044089	GO:BP	Smad3,Synpo,Hrk,Ppm1f,Fnip2,Clrn1,Sh3pxd2b,Spag5,Wnt4
Cortex Up	adenohypophysis development	0.0372754	GO:0021984	GO:BP	Hes1,Wnt4
Cortex Up	cellular response to glucose stimulus	0.0372754	GO:0071333	GO:BP	Aacs,Gpr68,Irs2,Foxo3,Nptx1
Cortex Up	positive regulation of hormone biosynthetic process	0.0372754	GO:0046886	GO:BP	Wnt4,Gh
Cortex Up	regulation of adipose tissue development	0.0372754	GO:1904177	GO:BP	Sh3pxd2b,Lmna
Cortex Up	response to nerve growth factor	0.0378165	GO:1990089	GO:BP	Sort1,Hes1,Foxo3
Cortex Up	cellular response to hexose stimulus	0.0385688	GO:0071331	GO:BP	Aacs,Gpr68,Irs2,Foxo3,Nptx1
Cortex Up	negative regulation of multicellular organismal process	0.0387531	GO:0051241	GO:BP	Smad3,Tle3,Sema6b,Gpr68,Adamts9,Cmklr1,Napepld,Smurf1,Hes1,Wnt4,Lmna,Appl2,Zfpm2,Chid1
Cortex Up	intracellular protein transport	0.0394167	GO:0006886	GO:BP	Pom121,Grk3,Rilpl1,Sort1,Nfkbia,Ptpn1,Spg11,Smurf1,Fam53c,Trak1,Lmna,Appl2
Cortex Up	protein ubiquitination	0.0394167	GO:0016567	GO:BP	Neurod2,Neurl1b,Rassf5,Rnf169,Unkl,Rnf149,Smurf1,Dcaf7,Rab40c,Kctd10,Faap100,Rnf38
Cortex Up	cellular response to hormone stimulus	0.0394167	GO:0032870	GO:BP	Per1,Cpeb1,Glp2r,Irs2,Ptpn1,Sh2b2,Foxo3,Casp9,Gh,Appl2
Cortex Up	cellular response to monosaccharide stimulus	0.0394167	GO:0071326	GO:BP	Aacs,Gpr68,Irs2,Foxo3,Nptx1
Cortex Up	myeloid cell differentiation	0.0394167	GO:0030099	GO:BP	Gpr68,Csf1,Nfkbia,Dyrk3,Foxo3,Cbfa2t3,Fasn,Klf13
Cortex Up	nucleocytoplasmic transport	0.0394167	GO:0006913	GO:BP	Pom121,Nfkbia,Spg11,Smurf1,Fam53c,Lmna,Appl2
Cortex Up	nuclear transport	0.0394167	GO:0051169	GO:BP	Pom121,Nfkbia,Spg11,Smurf1,Fam53c,Lmna,Appl2
Cortex Up	positive regulation of RNA metabolic process	0.0395747	GO:0051254	GO:BP	Smad3,Tef,Per1,Foxk1,Neurod2,Cpeb1,Nfkbia,Rbm3,Itga8,Prkd2,Hif3a,Jpx,Zfp948,Hes1,Foxo3,Banp,Klf13,Wnt4,Ippk,Zfpm2
Cortex Up	regulation of neurogenesis	0.0396225	GO:0050767	GO:BP	Islr2,Sema6b,Bhlhe40,Hes1,Trak1,Gh,Appl2,Tbc1d24
Cortex Up	response to nutrient levels	0.0401058	GO:0031667	GO:BP	Aacs,Hrk,Foxk1,Apaf1,Foxo3,Wnt4,Mthfr,Gh,Appl2
Cortex Up	regulation of macromolecule biosynthetic process	0.0401058	GO:0010556	GO:BP	Smad3,Zfp189,Tef,Tle3,Per1,Foxk1,Neurod2,Cpeb1,Cmklr1,Irs2,Npas3,Nfkbia,Ppm1f,Zfp704,Fnip2,Rbm3,Itga8,Prkd2,Hif3a,Jpx,Zfp948,Dyrk2,Bhlhe40,Mknk2,Zfp955a,Hes1,Foxo3,Cbfa2t3,Banp,Klf13,Zfp651,Wnt4,Ippk,Jmjd1c,Zfpm2
Cortex Up	cellular response to decreased oxygen levels	0.0401058	GO:0036294	GO:BP	Cpeb1,Ak4,Hif3a,Foxo3,Lmna
Cortex Up	positive regulation of glycogen biosynthetic process	0.0401058	GO:0045725	GO:BP	Irs2,Dyrk2
Cortex Up	Notch signaling pathway	0.0419189	GO:0007219	GO:BP	Neurl1b,Nfkbia,Tspan14,Hes1,Kctd10
Cortex Up	neuromuscular junction development	0.0438086	GO:0007528	GO:BP	Dok7,Spg11,Crkl
Cortex Up	membrane organization	0.0439509	GO:0061024	GO:BP	AU040320,Spg7,Rilpl1,Tmcc1,Syt7,Spg11,Smurf1,Xkr4,Dhcr24,Crkl,Lmna,Appl2
Cortex Up	phagolysosome assembly	0.0442902	GO:0001845	GO:BP	Syt7,Spg11
Cortex Up	response to peptide hormone	0.0442902	GO:0043434	GO:BP	Cpeb1,Glp2r,Sort1,Irs2,Ptpn1,Sh2b2,Gh,Appl2
Cortex Up	vacuole organization	0.0442902	GO:0007033	GO:BP	Syt7,Spg11,Smurf1,Fam160a2,Atg16l1
Cortex Up	positive regulation of glycogen metabolic process	0.0442902	GO:0070875	GO:BP	Irs2,Dyrk2
Cortex Up	positive regulation of supramolecular fiber organization	0.044795	GO:1902905	GO:BP	Smad3,Synpo,Ppm1f,Sh3pxd2b,Wnt4
Cortex Up	cellular response to stress	0.0448707	GO:0033554	GO:BP	Smad3,Per1,Hrk,Cpeb1,Ak4,Rnf169,Fnip2,Hif3a,Ptpn1,Dyrk3,Smurf1,Dyrk2,Apaf1,Foxo3,Faap100,Susd6,Casp9,Wnt4,Lmna,Tbc1d24
Cortex Up	developmental growth involved in morphogenesis	0.0458356	GO:0060560	GO:BP	Islr2,Sema6b,Csf1,Rasal1,Spg11,Smurf1
Cortex Up	cellular response to carbohydrate stimulus	0.0463685	GO:0071322	GO:BP	Aacs,Gpr68,Irs2,Foxo3,Nptx1
Cortex Up	endosome to lysosome transport	0.0466528	GO:0008333	GO:BP	Sort1,Fam160a2,Trak1
Cortex Up	protein modification process	0.0467036	GO:0036211	GO:BP	Sh3bp5,Per1,Neurod2,Neurl1b,Grk3,Rassf5,Csf1,Dok7,Rnf169,Unkl,Ppm1f,Fnip2,Prkd2,Rnf149,Ptpn1,Dyrk3,Smurf1,Dcaf7,Dyrk2,Mknk2,Rab40c,Hes1,Kctd10,Crkl,Faap100,Atg16l1,Rnf38,Mthfr,Ctdspl,Gh,Lmna,Jmjd1c,Tbc1d24
Cortex Up	cellular protein modification process	0.0467036	GO:0006464	GO:BP	Sh3bp5,Per1,Neurod2,Neurl1b,Grk3,Rassf5,Csf1,Dok7,Rnf169,Unkl,Ppm1f,Fnip2,Prkd2,Rnf149,Ptpn1,Dyrk3,Smurf1,Dcaf7,Dyrk2,Mknk2,Rab40c,Hes1,Kctd10,Crkl,Faap100,Atg16l1,Rnf38,Mthfr,Ctdspl,Gh,Lmna,Jmjd1c,Tbc1d24
Cortex Up	neuron development	0.0481513	GO:0048666	GO:BP	Islr2,Sema6b,Neurod2,Cpeb1,Rasal1,Tbcd,Samd14,Clrn1,Spg11,Smurf1,Hes1,Crkl,Trak1,Nptx1,Tbc1d24
Cortex Up	negative regulation of fat cell differentiation	0.0482857	GO:0045599	GO:BP	Smad3,Sort1,Zfpm2
Cortex Up	striated muscle tissue development	0.0488541	GO:0014706	GO:BP	Smad3,Myo18b,Adamts9,Pkp2,Lmna,Zfpm2
Cortex Up	negative regulation of cell communication	0.0495747	GO:0010648	GO:BP	Tle3,Per1,Grk3,Rasal1,Nfkbia,Rnf149,Ptpn1,Dyrk3,Smurf1,Rgs16,Dyrk2,Apc2,Kctd10,Foxo3,Wnt4,Lmna
Cortex Up	positive regulation of cell development	0.0497806	GO:0010720	GO:BP	Islr2,Gpr68,Hes1,Crkl,Trak1,Gh,Tbc1d24
Cortex Up	locomotion	0.0497806	GO:0040011	GO:BP	Smad3,Rhou,AU040320,Sema6b,Adamts9,Cpeb1,Plekhg5,Csf1,Cmklr1,Irs2,Ppm1f,Prkd2,Clrn1,Hes1,Foxo3,Crkl,Wnt4,Lmna,Appl2,Tbc1d24
Cortex Up	cytokine production involved in inflammatory response	0.0497806	GO:0002534	GO:BP	Per1,Appl2,Chid1
Cortex Up	regulation of cytokine production involved in inflammatory response	0.0497806	GO:1900015	GO:BP	Per1,Appl2,Chid1
Cortex Up	cytoplasm	2.64835e-07	GO:0005737	GO:CC	Smad3,Aacs,Rhou,Sh3bp5,C2cd4c,Myo18b,Per1,Mtmr12,AU040320,Synpo,Tmem8b,Adamts9,Hrk,Foxk1,Sntb2,Spg7,Pom121,Nol4l,Cpeb1,Neurl1b,Grk3,Pkp2,Plekhg5,Rassf5,Ak4,Rilpl1,Sort1,Csf1,Irs2,Tmcc1,Napepld,Rasal1,Nsun6,Dok7,Rnf169,Nfkbia,Unkl,Ppm1f,Spata2l,Fnip2,Rbm3,Tbcd,Itga8,Prkd2,Cyth1,Hif3a,Dram1,Slc7a8,Icosl,Rnf149,Ptpn1,Samd14,Syt7,Clrn1,Dyrk3,Spg11,Smurf1,Lss,Rdh1,Fam160a2,Dcaf7,Rgs16,Sh2b2,Dyrk2,Apc2…
Cortex Up	cytosol	0.000225776	GO:0005829	GO:CC	Smad3,Aacs,C2cd4c,Per1,Synpo,Nol4l,Cpeb1,Neurl1b,Grk3,Rilpl1,Sort1,Irs2,Tmcc1,Rasal1,Rnf169,Nfkbia,Unkl,Ppm1f,Fnip2,Prkd2,Cyth1,Hif3a,Ptpn1,Syt7,Dyrk3,Spg11,Smurf1,Fam160a2,Dcaf7,Sh2b2,Dyrk2,Apc2,Spag5,Dhcr24,Kctd10,Apaf1,Foxo3,Crkl,Faap100,Atg16l1,Fasn,Casp9,Bsn,Mthfr,Gh,Lmna
Cortex Up	intracellular anatomical structure	0.000285185	GO:0005622	GO:CC	Smad3,Aacs,Zfp189,Rhou,Sh3bp5,Tef,C2cd4c,Tle3,Myo18b,Per1,Mtmr12,AU040320,Synpo,Tmem8b,Adamts9,Hrk,Foxk1,Neurod2,Sntb2,Spg7,Pom121,Nol4l,Cpeb1,Neurl1b,Grk3,Pkp2,Plekhg5,Rassf5,Ak4,Rilpl1,Sort1,Csf1,Irs2,Tmcc1,Napepld,Rasal1,Nsun6,Dok7,Rnf169,Npas3,Nfkbia,Unkl,Ppm1f,Spata2l,Zfp704,Fnip2,Rbm3,Tbcd,Itga8,Prkd2,Cnnm4,Cyth1,Hif3a,Dram1,Slc7a8,Icosl,Rnf149,Ptpn1,Samd14,Syt7,Sestd1,Rbm12,Clrn1,Dyrk3,Spg…
Cortex Up	cell junction	0.000495284	GO:0030054	GO:CC	Rhou,Synpo,Sntb2,Cpeb1,Grk3,Pkp2,Plekhg5,Dok7,Tbcd,Itga8,Cyth1,Samd14,Syt7,Spg11,Pcdh1,Apc2,Sh3pxd2b,Synm,Pdlim7,Rab40c,Crkl,Capn5,Bsn,Mthfr,Arvcf,Adgra1,Nptx1,Parvb,Tbc1d24
Cortex Up	cell projection	0.00063417	GO:0042995	GO:CC	Rhou,Synpo,Spg7,Cpeb1,Grk3,Plekhg5,Rilpl1,Sort1,Rbm3,Itga8,Cnnm4,Slc7a8,Samd14,Syt7,Clrn1,Spg11,Smurf1,Sh2b2,Apc2,Sh3pxd2b,Pdlim7,Spag5,Kctd10,Atg16l1,Rnf38,Bsn,Trak1,Nptx1,Appl2,Evc,Parvb,Tbc1d24
Cortex Up	membrane	0.000758818	GO:0016020	GO:CC	Islr2,Smad3,Rhou,Sh3bp5,AU040320,Synpo,Sema6b,Tmem8b,Gpr68,Hrk,Sntb2,Spg7,Pom121,Cpeb1,Glp2r,Rapgefl1,Grk3,Pkp2,Plekhg5,St7,Rilpl1,Sort1,Csf1,Cmklr1,Irs2,Tmcc1,Napepld,Rasal1,Amer3,Dok7,Nfkbia,Elfn2,Fnip2,Tmem63c,Tbcd,Itga8,Prkd2,Tspan14,Cnnm4,Cyth1,Hif3a,Dram1,Slc7a8,Icosl,Rnf149,Ptpn1,Syt7,Sestd1,Clrn1,Spg11,Smurf1,Lss,Rdh1,Pcdh1,Rgs16,Sh2b2,Apc2,Synm,Xkr4,Rab40c,Dhcr24,Foxo3,Cbfa2t3,Crkl,Atg16…
Cortex Up	cell periphery	0.000758818	GO:0071944	GO:CC	Islr2,Smad3,Rhou,Mmp21,AU040320,Synpo,Olfml2b,Sema6b,Tmem8b,Gpr68,Adamts9,Sntb2,Glp2r,Rapgefl1,Pkp2,Plekhg5,Rilpl1,Sort1,Csf1,Cmklr1,Irs2,Rasal1,Amer3,Dok7,Nfkbia,Elfn2,Tmem63c,Tbcd,Itga8,Prkd2,Tspan14,Cnnm4,Cyth1,Hif3a,Slc7a8,Icosl,Ptpn1,Syt7,Clrn1,Spg11,Smurf1,Pcdh1,Sh2b2,Apc2,Synm,Xkr4,Rab40c,Crkl,Fasn,Upk1b,Bsn,Trak1,Fbln2,Wnt4,1810055G02Rik,Arvcf,Gh,Adgra1,Nptx1,Appl2,Evc,Parvb,Tbc1d24
Cortex Up	plasma membrane bounded cell projection	0.00124935	GO:0120025	GO:CC	Synpo,Spg7,Cpeb1,Grk3,Plekhg5,Rilpl1,Sort1,Rbm3,Itga8,Cnnm4,Slc7a8,Samd14,Syt7,Clrn1,Spg11,Smurf1,Sh2b2,Apc2,Pdlim7,Spag5,Kctd10,Atg16l1,Rnf38,Bsn,Trak1,Nptx1,Appl2,Evc,Parvb,Tbc1d24
Cortex Up	cytoskeleton	0.00124935	GO:0005856	GO:CC	Rhou,Myo18b,Synpo,Sntb2,Cpeb1,Neurl1b,Pkp2,Rassf5,Rilpl1,Fnip2,Tbcd,Samd14,Sestd1,Clrn1,Dyrk3,Sh2b2,Dyrk2,Apc2,Sh3pxd2b,Synm,Pdlim7,Spag5,Dhcr24,Atg16l1,Bsn,Iffo2,Lmna,Evc,Parvb
Cortex Up	nucleoplasm	0.00189507	GO:0005654	GO:CC	Smad3,Sh3bp5,Tle3,Per1,Sntb2,Pom121,Nol4l,Cpeb1,Pkp2,Rilpl1,Csf1,Napepld,Dok7,Rnf169,Rbm3,Prkd2,Hif3a,Rbm12,Dyrk3,Dcaf7,Pcdh1,Dyrk2,Bhlhe40,Mknk2,Pdlim7,Spag5,Hes1,Kctd10,Foxo3,Cbfa2t3,Crkl,Faap100,Banp,Rnf38,1810055G02Rik,Lmna,Zmym3,Jmjd1c,Zfpm2,Stag3
Cortex Up	cellular anatomical entity	0.00194401	GO:0110165	GO:CC	Islr2,Smad3,Aacs,Zfp189,Rhou,Sh3bp5,Tef,C2cd4c,Tle3,Mmp21,Myo18b,Per1,Mtmr12,AU040320,Synpo,Olfml2b,Sema6b,Tmem8b,Gpr68,Adamts9,Hrk,Foxk1,Neurod2,Sntb2,Spg7,Pom121,Nol4l,Cpeb1,Neurl1b,Glp2r,Rapgefl1,Grk3,Pkp2,Plekhg5,Rassf5,St7,Ak4,Rilpl1,Sort1,Csf1,Cmklr1,Irs2,Tmcc1,Napepld,Rasal1,Nsun6,Amer3,Dok7,Rnf169,Npas3,Nfkbia,Unkl,Ppm1f,Spata2l,Elfn2,Zfp704,Fnip2,Rbm3,Tmem63c,Tbcd,Itga8,Prkd2,Tspan14,Cnn…
Cortex Up	intracellular organelle	0.00377518	GO:0043229	GO:CC	Smad3,Zfp189,Rhou,Sh3bp5,Tef,Tle3,Myo18b,Per1,Mtmr12,AU040320,Synpo,Tmem8b,Adamts9,Hrk,Foxk1,Neurod2,Sntb2,Spg7,Pom121,Nol4l,Cpeb1,Neurl1b,Grk3,Pkp2,Plekhg5,Rassf5,Ak4,Rilpl1,Sort1,Csf1,Tmcc1,Napepld,Dok7,Rnf169,Npas3,Nfkbia,Unkl,Ppm1f,Zfp704,Fnip2,Rbm3,Tbcd,Itga8,Prkd2,Cnnm4,Hif3a,Dram1,Icosl,Ptpn1,Samd14,Syt7,Sestd1,Rbm12,Clrn1,Dyrk3,Spg11,Zfp948,Smurf1,Lss,Rdh1,Dcaf7,Pcdh1,Sh2b2,Dyrk2,Apc2,Bhl…
Cortex Up	Z disc	0.00402531	GO:0030018	GO:CC	Myo18b,Synpo,Grk3,Synm,Pdlim7,Parvb
Cortex Up	apoptosome	0.00478229	GO:0043293	GO:CC	Apaf1,Casp9
Cortex Up	sarcomere	0.00478229	GO:0030017	GO:CC	Myo18b,Mtmr12,Synpo,Grk3,Synm,Pdlim7,Parvb
Cortex Up	plasma membrane	0.00478229	GO:0005886	GO:CC	Islr2,Smad3,Rhou,AU040320,Synpo,Sema6b,Tmem8b,Gpr68,Sntb2,Glp2r,Rapgefl1,Pkp2,Plekhg5,Rilpl1,Sort1,Csf1,Cmklr1,Irs2,Rasal1,Amer3,Dok7,Nfkbia,Tmem63c,Tbcd,Itga8,Prkd2,Tspan14,Cnnm4,Cyth1,Hif3a,Slc7a8,Icosl,Ptpn1,Syt7,Clrn1,Spg11,Smurf1,Pcdh1,Sh2b2,Apc2,Synm,Xkr4,Rab40c,Crkl,Fasn,Upk1b,Bsn,1810055G02Rik,Arvcf,Gh,Adgra1,Nptx1,Appl2,Evc,Parvb,Tbc1d24
Cortex Up	organelle	0.00478229	GO:0043226	GO:CC	Smad3,Zfp189,Rhou,Sh3bp5,Tef,Tle3,Myo18b,Per1,Mtmr12,AU040320,Synpo,Tmem8b,Adamts9,Hrk,Foxk1,Neurod2,Sntb2,Spg7,Pom121,Nol4l,Cpeb1,Neurl1b,Grk3,Pkp2,Plekhg5,Rassf5,Ak4,Rilpl1,Sort1,Csf1,Tmcc1,Napepld,Dok7,Rnf169,Npas3,Nfkbia,Unkl,Ppm1f,Zfp704,Fnip2,Rbm3,Tbcd,Itga8,Prkd2,Cnnm4,Hif3a,Dram1,Icosl,Ptpn1,Samd14,Syt7,Sestd1,Rbm12,Clrn1,Dyrk3,Spg11,Zfp948,Smurf1,Lss,Rdh1,Dcaf7,Pcdh1,Sh2b2,Dyrk2,Apc2,Bhl…
Cortex Up	I band	0.00478229	GO:0031674	GO:CC	Myo18b,Synpo,Grk3,Synm,Pdlim7,Parvb
Cortex Up	synapse	0.00487465	GO:0045202	GO:CC	Synpo,Sntb2,Cpeb1,Grk3,Plekhg5,Dok7,Itga8,Cyth1,Samd14,Syt7,Spg11,Apc2,Rab40c,Crkl,Capn5,Bsn,Mthfr,Adgra1,Nptx1,Tbc1d24
Cortex Up	adherens junction	0.00487465	GO:0005912	GO:CC	Pkp2,Tbcd,Cyth1,Synm,Pdlim7,Arvcf
Cortex Up	myofibril	0.00688127	GO:0030016	GO:CC	Myo18b,Mtmr12,Synpo,Grk3,Synm,Pdlim7,Parvb
Cortex Up	supramolecular complex	0.00791271	GO:0099080	GO:CC	Myo18b,Mtmr12,Synpo,Sntb2,Cpeb1,Grk3,Pkp2,Rassf5,Icosl,Dyrk3,Sh2b2,Apc2,Synm,Pdlim7,Spag5,Iffo2,Lmna,Parvb
Cortex Up	supramolecular fiber	0.00791271	GO:0099512	GO:CC	Myo18b,Mtmr12,Synpo,Sntb2,Grk3,Pkp2,Rassf5,Sh2b2,Apc2,Synm,Pdlim7,Spag5,Iffo2,Lmna,Parvb
Cortex Up	actin cytoskeleton	0.00791271	GO:0015629	GO:CC	Rhou,Myo18b,Synpo,Neurl1b,Samd14,Sh2b2,Apc2,Sh3pxd2b,Pdlim7,Parvb
Cortex Up	contractile fiber	0.00791271	GO:0043292	GO:CC	Myo18b,Mtmr12,Synpo,Grk3,Synm,Pdlim7,Parvb
Cortex Up	supramolecular polymer	0.00825418	GO:0099081	GO:CC	Myo18b,Mtmr12,Synpo,Sntb2,Grk3,Pkp2,Rassf5,Sh2b2,Apc2,Synm,Pdlim7,Spag5,Iffo2,Lmna,Parvb
Cortex Up	filamentous actin	0.0162042	GO:0031941	GO:CC	Myo18b,Apc2,Pdlim7
Cortex Up	intracellular membrane-bounded organelle	0.0175881	GO:0043231	GO:CC	Smad3,Zfp189,Rhou,Sh3bp5,Tef,Tle3,Per1,Mtmr12,AU040320,Synpo,Tmem8b,Adamts9,Hrk,Foxk1,Neurod2,Sntb2,Spg7,Pom121,Nol4l,Cpeb1,Neurl1b,Grk3,Pkp2,Plekhg5,Rassf5,Ak4,Rilpl1,Sort1,Csf1,Tmcc1,Napepld,Dok7,Rnf169,Npas3,Nfkbia,Unkl,Ppm1f,Zfp704,Fnip2,Rbm3,Itga8,Prkd2,Cnnm4,Hif3a,Dram1,Ptpn1,Syt7,Rbm12,Clrn1,Dyrk3,Spg11,Zfp948,Smurf1,Lss,Rdh1,Dcaf7,Pcdh1,Dyrk2,Apc2,Bhlhe40,Mknk2,Pdlim7,Rab40c,Spag5,Hes1,Dh…
Cortex Up	anchoring junction	0.0175881	GO:0070161	GO:CC	Rhou,Synpo,Pkp2,Plekhg5,Tbcd,Cyth1,Pcdh1,Synm,Pdlim7,Arvcf,Parvb
Cortex Up	early phagosome	0.0175881	GO:0032009	GO:CC	Syt7,Appl2
Cortex Up	neuromuscular junction	0.0226404	GO:0031594	GO:CC	Dok7,Cyth1,Crkl,Tbc1d24
Cortex Up	intracellular vesicle	0.0227353	GO:0097708	GO:CC	Sh3bp5,AU040320,Sntb2,Neurl1b,Plekhg5,Sort1,Napepld,Ptpn1,Syt7,Clrn1,Spg11,Rab40c,Atg16l1,Fasn,Bsn,Trak1,Pcsk4,Gh,Nptx1,Appl2,Chid1,Tbc1d24
Cortex Up	cytoplasmic vesicle	0.0227353	GO:0031410	GO:CC	Sh3bp5,AU040320,Sntb2,Neurl1b,Plekhg5,Sort1,Napepld,Ptpn1,Syt7,Clrn1,Spg11,Rab40c,Atg16l1,Fasn,Bsn,Trak1,Pcsk4,Gh,Nptx1,Appl2,Chid1,Tbc1d24
Cortex Up	cell-cell junction	0.031287	GO:0005911	GO:CC	Synpo,Pkp2,Plekhg5,Tbcd,Cyth1,Pcdh1,Synm,Pdlim7,Arvcf
Cortex Up	neuron projection	0.032222	GO:0043005	GO:CC	Synpo,Spg7,Cpeb1,Grk3,Plekhg5,Sort1,Rbm3,Itga8,Cnnm4,Samd14,Syt7,Clrn1,Spg11,Smurf1,Bsn,Trak1,Nptx1,Tbc1d24
Cortex Up	membrane-bounded organelle	0.032222	GO:0043227	GO:CC	Smad3,Zfp189,Rhou,Sh3bp5,Tef,Tle3,Per1,Mtmr12,AU040320,Synpo,Tmem8b,Adamts9,Hrk,Foxk1,Neurod2,Sntb2,Spg7,Pom121,Nol4l,Cpeb1,Neurl1b,Grk3,Pkp2,Plekhg5,Rassf5,Ak4,Rilpl1,Sort1,Csf1,Tmcc1,Napepld,Dok7,Rnf169,Npas3,Nfkbia,Unkl,Ppm1f,Zfp704,Fnip2,Rbm3,Itga8,Prkd2,Cnnm4,Hif3a,Dram1,Ptpn1,Syt7,Rbm12,Clrn1,Dyrk3,Spg11,Zfp948,Smurf1,Lss,Rdh1,Dcaf7,Pcdh1,Dyrk2,Apc2,Bhlhe40,Mknk2,Pdlim7,Rab40c,Spag5,Hes1,Dh…
Cortex Up	endomembrane system	0.0395952	GO:0012505	GO:CC	Smad3,Rhou,Mtmr12,AU040320,Synpo,Tmem8b,Adamts9,Sntb2,Pom121,Neurl1b,Sort1,Tmcc1,Napepld,Itga8,Prkd2,Ptpn1,Syt7,Clrn1,Lss,Rdh1,Apc2,Rab40c,Dhcr24,Cbfa2t3,Atg16l1,Fasn,Bsn,Trak1,Wnt4,1810055G02Rik,Pcsk4,Gh,Lmna,Nptx1,Appl2,Chid1
Cortex Up	polymeric cytoskeletal fiber	0.0395952	GO:0099513	GO:CC	Myo18b,Sntb2,Pkp2,Rassf5,Sh2b2,Apc2,Synm,Pdlim7,Spag5,Iffo2,Lmna
Cortex Up	cell leading edge	0.0395952	GO:0031252	GO:CC	Plekhg5,Itga8,Clrn1,Sh2b2,Apc2,Pdlim7,Appl2,Parvb
Cortex Up	dendritic tree	0.0412001	GO:0097447	GO:CC	Synpo,Grk3,Sort1,Rbm3,Itga8,Cnnm4,Samd14,Syt7,Spg11,Bsn,Trak1
Cortex Up	dendrite	0.0412001	GO:0030425	GO:CC	Synpo,Grk3,Sort1,Rbm3,Itga8,Cnnm4,Samd14,Syt7,Spg11,Bsn,Trak1
Cortex Up	Golgi apparatus	0.042232	GO:0005794	GO:CC	Rhou,AU040320,Sntb2,Sort1,Napepld,Prkd2,Apc2,Rab40c,Dhcr24,Cbfa2t3,Fasn,Bsn,Wnt4,1810055G02Rik,Pcsk4,Gh,Chid1
Cortex Up	vesicle	0.042232	GO:0031982	GO:CC	Sh3bp5,AU040320,Sntb2,Neurl1b,Plekhg5,Sort1,Napepld,Ptpn1,Syt7,Clrn1,Spg11,Rab40c,Atg16l1,Fasn,Bsn,Trak1,Pcsk4,Gh,Nptx1,Appl2,Chid1,Tbc1d24
Cortex Up	actin filament	0.0423942	GO:0005884	GO:CC	Myo18b,Sh2b2,Apc2,Pdlim7
Cortex Up	axon cytoplasm	0.0447218	GO:1904115	GO:CC	Spg7,Bsn,Trak1
Cortex Up	early phagosome membrane	0.0453431	GO:0036186	GO:CC	Appl2
Cortex Up	vacuole-isolation membrane contact site	0.0453431	GO:0120095	GO:CC	Atg16l1
Cortex Up	transport vesicle	0.0492119	GO:0030133	GO:CC	Sntb2,Sort1,Syt7,Clrn1,Rab40c,Bsn,Nptx1
Cortex Up	binding	0.00772757	GO:0005488	GO:MF	Islr2,Smad3,Aacs,Zfp189,Rhou,Sh3bp5,Tef,Tle3,Mmp21,Myo18b,Per1,Synpo,Olfml2b,Sema6b,Adamts9,Foxk1,Neurod2,Sntb2,Spg7,Pom121,Cpeb1,Neurl1b,Glp2r,Grk3,Pkp2,Plekhg5,Rassf5,Ak4,Rilpl1,Sort1,Csf1,Cmklr1,Irs2,Trafd1,Tmcc1,Napepld,Rasal1,Nsun6,Amer3,Dok7,Rnf169,Npas3,Nfkbia,Unkl,Ppm1f,Ahdc1,Elfn2,Zfp704,Fnip2,Rbm3,Tbcd,Itga8,Prkd2,Tspan14,Cyth1,Hif3a,Icosl,Rnf149,Ptpn1,Samd14,Syt7,Sestd1,Rbm12,Dyrk3,Spg…
Cortex Up	protein binding	0.00772757	GO:0005515	GO:MF	Islr2,Smad3,Sh3bp5,Tef,Tle3,Myo18b,Per1,Synpo,Olfml2b,Sema6b,Foxk1,Neurod2,Sntb2,Spg7,Cpeb1,Neurl1b,Grk3,Pkp2,Plekhg5,Rassf5,Rilpl1,Sort1,Csf1,Irs2,Trafd1,Tmcc1,Napepld,Amer3,Dok7,Rnf169,Npas3,Nfkbia,Elfn2,Fnip2,Tbcd,Itga8,Prkd2,Tspan14,Cyth1,Hif3a,Icosl,Rnf149,Ptpn1,Samd14,Syt7,Dyrk3,Spg11,Ppp4r1,Smurf1,Sh3bp2,Dcaf7,Pcdh1,Rgs16,Sh2b2,Apc2,Bhlhe40,Mknk2,Sh3pxd2b,Synm,Pdlim7,Spag5,Hes1,Dhcr24,Kctd…
Cortex Up	E-box binding	0.0166472	GO:0070888	GO:MF	Per1,Neurod2,Bhlhe40,Hes1
Cortex Up	metal ion binding	0.0418905	GO:0046872	GO:MF	Smad3,Zfp189,Rhou,Mmp21,Adamts9,Spg7,Cpeb1,Neurl1b,Rassf5,Trafd1,Napepld,Rasal1,Rnf169,Unkl,Ppm1f,Zfp704,Itga8,Prkd2,Rnf149,Ptpn1,Syt7,Dyrk3,Zfp948,Pcdh1,Dyrk2,Mknk2,Zfp955a,Pdlim7,Cbfa2t3,Klf13,Prr3,Rnf38,Bsn,Fbln2,Ctdspl,Ypel1,Gh,Nptx1,Zmym3,Jmjd1c,Zfpm2
Cortex Up	cation binding	0.0482938	GO:0043169	GO:MF	Smad3,Zfp189,Rhou,Mmp21,Adamts9,Spg7,Cpeb1,Neurl1b,Rassf5,Trafd1,Napepld,Rasal1,Rnf169,Unkl,Ppm1f,Zfp704,Itga8,Prkd2,Rnf149,Ptpn1,Syt7,Dyrk3,Zfp948,Pcdh1,Dyrk2,Mknk2,Zfp955a,Pdlim7,Cbfa2t3,Klf13,Prr3,Rnf38,Bsn,Fbln2,Ctdspl,Ypel1,Gh,Nptx1,Zmym3,Jmjd1c,Zfpm2
Cortex Up	ion binding	0.0482938	GO:0043167	GO:MF	Smad3,Aacs,Zfp189,Rhou,Mmp21,Myo18b,Adamts9,Spg7,Cpeb1,Neurl1b,Grk3,Rassf5,Ak4,Trafd1,Napepld,Rasal1,Amer3,Rnf169,Unkl,Ppm1f,Zfp704,Itga8,Prkd2,Rnf149,Ptpn1,Syt7,Sestd1,Dyrk3,Zfp948,Pcdh1,Dyrk2,Mknk2,Sh3pxd2b,Zfp955a,Pdlim7,Rab40c,Dhcr24,Apaf1,Cbfa2t3,Klf13,Prr3,Rnf38,Bsn,Fbln2,Mthfr,Ctdspl,Ypel1,Gh,Ippk,Nptx1,Zmym3,Jmjd1c,Zfpm2
Cortex Up	Insulin signaling pathway	0.0454007	KEGG:04910	KEGG	Irs2,Ptpn1,Sh2b2,Mknk2,Crkl,Fasn
Cortex + Hippocampus Up	negative regulation of cellular process	0.000161354	GO:0048523	GO:BP	Tardbp,Klf15,Arid5b,Xrn1,Trp53inp1,Btaf1,Sgk1,Nrros,Sesn1,Plat,Nostrin,Pmaip1,Errfi1,Lfng,Ada,Txnip,Tob2,Bcl2l1,Ndn,Pdk4,Rrp8,Tsc22d3,Pik3ip1
Cortex + Hippocampus Up	negative regulation of biological process	0.000161354	GO:0048519	GO:BP	Tardbp,Klf15,Arid5b,Xrn1,Trp53inp1,Btaf1,Zfp783,Sgk1,Nrros,Sesn1,Plat,Nostrin,Gpsm1,Pmaip1,Errfi1,Lfng,Ada,Txnip,Tob2,Bcl2l1,Ndn,Pdk4,Rrp8,Tsc22d3,Pik3ip1
Cortex + Hippocampus Up	response to nitrogen compound	0.00155777	GO:1901698	GO:BP	Klf15,Xrn1,Sgk1,Nrros,Sesn1,Plat,Pmaip1,Errfi1,Ada,Bcl2l1,Pdk4
Cortex + Hippocampus Up	regulation of cellular metabolic process	0.00182558	GO:0031323	GO:BP	Tardbp,Klf15,Arid5b,Xrn1,Trp53inp1,Btaf1,Plekhf1,Sesn1,Plat,Nostrin,Gpsm1,Pmaip1,Errfi1,Txnip,Irf9,Zfp607b,Tob2,Bcl2l1,Ndn,Pdk4,Rrp8,Tsc22d3,Pik3ip1
Cortex + Hippocampus Up	response to ketone	0.00199166	GO:1901654	GO:BP	Xrn1,Sgk1,Plat,Errfi1,Txnip,Bcl2l1
Cortex + Hippocampus Up	regulation of metabolic process	0.00199166	GO:0019222	GO:BP	Tardbp,Klf15,Arid5b,Xrn1,Trp53inp1,Btaf1,Zfp783,Aff1,Plekhf1,Sesn1,Plat,Nostrin,Gpsm1,Pmaip1,Errfi1,Txnip,Irf9,Zfp607b,Tob2,Bcl2l1,Ndn,Pdk4,Rrp8,Tsc22d3,Pik3ip1
Cortex + Hippocampus Up	response to organonitrogen compound	0.00220344	GO:0010243	GO:BP	Klf15,Xrn1,Sgk1,Nrros,Sesn1,Plat,Errfi1,Ada,Bcl2l1,Pdk4
Cortex + Hippocampus Up	cellular response to organonitrogen compound	0.00346535	GO:0071417	GO:BP	Klf15,Xrn1,Sgk1,Sesn1,Plat,Errfi1,Bcl2l1,Pdk4
Cortex + Hippocampus Up	negative regulation of cellular metabolic process	0.00387669	GO:0031324	GO:BP	Tardbp,Klf15,Arid5b,Xrn1,Btaf1,Plat,Nostrin,Errfi1,Txnip,Tob2,Bcl2l1,Ndn,Rrp8,Pik3ip1
Cortex + Hippocampus Up	cellular nitrogen compound biosynthetic process	0.00387669	GO:0044271	GO:BP	Tardbp,Klf15,Arid5b,Xrn1,Trp53inp1,Btaf1,Abca8b,Polr3e,Nostrin,Ada,Txnip,Irf9,Zfp607b,Tob2,Bcl2l1,Ndn,Pdk4,Rrp8,Tsc22d3
Cortex + Hippocampus Up	response to cycloheximide	0.00387669	GO:0046898	GO:BP	Xrn1,Bcl2l1
Cortex + Hippocampus Up	cellular response to nitrogen compound	0.0042386	GO:1901699	GO:BP	Klf15,Xrn1,Sgk1,Sesn1,Plat,Errfi1,Bcl2l1,Pdk4
Cortex + Hippocampus Up	negative regulation of metabolic process	0.00456535	GO:0009892	GO:BP	Tardbp,Klf15,Arid5b,Xrn1,Trp53inp1,Btaf1,Zfp783,Plat,Nostrin,Errfi1,Txnip,Tob2,Bcl2l1,Ndn,Rrp8,Pik3ip1
Cortex + Hippocampus Up	biological regulation	0.00696026	GO:0065007	GO:BP	Tardbp,Klf15,Arid5b,Xrn1,Trp53inp1,Ahsa2,Btaf1,Zfp783,Sgk1,Abca8b,Aff1,Plekhf1,Ralgps2,Nrros,Sesn1,Plat,Nostrin,Gpsm1,Pmaip1,Errfi1,Lfng,Arhgap27,Ada,Txnip,Irf9,Zfp607b,Tob2,Bcl2l1,Ndn,Pdk4,Kcnk6,Rrp8,Tsc22d3,Pik3ip1
Cortex + Hippocampus Up	negative regulation of nitrogen compound metabolic process	0.00698079	GO:0051172	GO:BP	Tardbp,Klf15,Arid5b,Xrn1,Btaf1,Plat,Nostrin,Errfi1,Txnip,Tob2,Bcl2l1,Ndn,Rrp8
Cortex + Hippocampus Up	positive regulation of autophagy	0.00698079	GO:0010508	GO:BP	Trp53inp1,Plekhf1,Sesn1,Gpsm1
Cortex + Hippocampus Up	regulation of biosynthetic process	0.00698079	GO:0009889	GO:BP	Tardbp,Klf15,Arid5b,Xrn1,Trp53inp1,Btaf1,Nostrin,Errfi1,Txnip,Irf9,Zfp607b,Tob2,Bcl2l1,Ndn,Pdk4,Rrp8,Tsc22d3
Cortex + Hippocampus Up	negative regulation of macromolecule metabolic process	0.00698079	GO:0010605	GO:BP	Tardbp,Klf15,Arid5b,Xrn1,Trp53inp1,Btaf1,Zfp783,Plat,Nostrin,Errfi1,Txnip,Tob2,Bcl2l1,Ndn,Rrp8
Cortex + Hippocampus Up	cellular response to glucose starvation	0.00737506	GO:0042149	GO:BP	Sesn1,Pmaip1,Rrp8
Cortex + Hippocampus Up	regulation of mitochondrial membrane permeability	0.00830481	GO:0046902	GO:BP	Plekhf1,Pmaip1,Bcl2l1
Cortex + Hippocampus Up	localization	0.00830481	GO:0051179	GO:BP	Tardbp,Klf15,Arid5b,Trp53inp1,Mlph,Sgk1,Abca8b,Plekhf1,Arrdc2,Nrros,Plat,Nostrin,Pmaip1,Arhgap27,Ada,Slc2a3,Txnip,Arl4d,Bcl2l1,Ndn,Kcnk6
Cortex + Hippocampus Up	regulation of apoptotic process	0.00830481	GO:0042981	GO:BP	Tardbp,Trp53inp1,Sgk1,Plekhf1,Pmaip1,Ada,Txnip,Bcl2l1,Pdk4,Tsc22d3
Cortex + Hippocampus Up	response to abiotic stimulus	0.00830481	GO:0009628	GO:BP	Trp53inp1,Sgk1,Plat,Pmaip1,Errfi1,Ada,Txnip,Bcl2l1,Tsc22d3
Cortex + Hippocampus Up	regulation of programmed cell death	0.00831995	GO:0043067	GO:BP	Tardbp,Trp53inp1,Sgk1,Plekhf1,Pmaip1,Ada,Txnip,Bcl2l1,Pdk4,Tsc22d3
Cortex + Hippocampus Up	apoptotic process	0.00831995	GO:0006915	GO:BP	Tardbp,Trp53inp1,Sgk1,Plekhf1,Pmaip1,Ada,Txnip,Bcl2l1,Pdk4,Rrp8,Tsc22d3
Cortex + Hippocampus Up	nucleobase-containing compound biosynthetic process	0.00831995	GO:0034654	GO:BP	Klf15,Arid5b,Trp53inp1,Btaf1,Polr3e,Nostrin,Ada,Txnip,Irf9,Zfp607b,Tob2,Bcl2l1,Ndn,Pdk4,Rrp8,Tsc22d3
Cortex + Hippocampus Up	biosynthetic process	0.00831995	GO:0009058	GO:BP	Tardbp,Klf15,Arid5b,Xrn1,Trp53inp1,Btaf1,Abca8b,Polr3e,Nostrin,Errfi1,Ada,Txnip,Irf9,Zfp607b,Tob2,Bcl2l1,Ndn,Pdk4,Rrp8,Tsc22d3
Cortex + Hippocampus Up	platelet-derived growth factor receptor signaling pathway	0.00831995	GO:0048008	GO:BP	Arid5b,Plat,Txnip
Cortex + Hippocampus Up	cellular response to starvation	0.00861699	GO:0009267	GO:BP	Sesn1,Pmaip1,Pdk4,Rrp8
Cortex + Hippocampus Up	aromatic compound biosynthetic process	0.00866027	GO:0019438	GO:BP	Klf15,Arid5b,Trp53inp1,Btaf1,Polr3e,Nostrin,Ada,Txnip,Irf9,Zfp607b,Tob2,Bcl2l1,Ndn,Pdk4,Rrp8,Tsc22d3
Cortex + Hippocampus Up	heterocycle biosynthetic process	0.00866027	GO:0018130	GO:BP	Klf15,Arid5b,Trp53inp1,Btaf1,Polr3e,Nostrin,Ada,Txnip,Irf9,Zfp607b,Tob2,Bcl2l1,Ndn,Pdk4,Rrp8,Tsc22d3
Cortex + Hippocampus Up	response to oxygen-containing compound	0.00866027	GO:1901700	GO:BP	Klf15,Xrn1,Trp53inp1,Sgk1,Sesn1,Plat,Errfi1,Ada,Txnip,Bcl2l1,Pdk4
Cortex + Hippocampus Up	regulation of primary metabolic process	0.00866027	GO:0080090	GO:BP	Tardbp,Klf15,Arid5b,Xrn1,Trp53inp1,Btaf1,Plat,Nostrin,Pmaip1,Errfi1,Txnip,Irf9,Zfp607b,Tob2,Bcl2l1,Ndn,Pdk4,Rrp8,Tsc22d3,Pik3ip1
Cortex + Hippocampus Up	programmed cell death	0.00866027	GO:0012501	GO:BP	Tardbp,Trp53inp1,Sgk1,Plekhf1,Pmaip1,Ada,Txnip,Bcl2l1,Pdk4,Rrp8,Tsc22d3
Cortex + Hippocampus Up	cellular response to ketone	0.00920723	GO:1901655	GO:BP	Xrn1,Sgk1,Plat,Errfi1
Cortex + Hippocampus Up	regulation of biological process	0.00963472	GO:0050789	GO:BP	Tardbp,Klf15,Arid5b,Xrn1,Trp53inp1,Btaf1,Zfp783,Sgk1,Abca8b,Aff1,Plekhf1,Ralgps2,Nrros,Sesn1,Plat,Nostrin,Gpsm1,Pmaip1,Errfi1,Lfng,Arhgap27,Ada,Txnip,Irf9,Zfp607b,Tob2,Bcl2l1,Ndn,Pdk4,Rrp8,Tsc22d3,Pik3ip1
Cortex + Hippocampus Up	lymphocyte homeostasis	0.00963472	GO:0002260	GO:BP	Pmaip1,Ada,Tsc22d3
Cortex + Hippocampus Up	regulation of cellular biosynthetic process	0.00963472	GO:0031326	GO:BP	Tardbp,Klf15,Arid5b,Xrn1,Trp53inp1,Btaf1,Nostrin,Txnip,Irf9,Zfp607b,Tob2,Bcl2l1,Ndn,Pdk4,Rrp8,Tsc22d3
Cortex + Hippocampus Up	negative regulation of biosynthetic process	0.00963472	GO:0009890	GO:BP	Tardbp,Arid5b,Xrn1,Btaf1,Nostrin,Errfi1,Txnip,Tob2,Ndn,Rrp8
Cortex + Hippocampus Up	cellular response to peptide	0.0098281	GO:1901653	GO:BP	Klf15,Sgk1,Plat,Errfi1,Pdk4
Cortex + Hippocampus Up	negative regulation of anoikis	0.0098281	GO:2000811	GO:BP	Bcl2l1,Pdk4
Cortex + Hippocampus Up	response to endogenous stimulus	0.00983228	GO:0009719	GO:BP	Klf15,Xrn1,Sgk1,Nrros,Sesn1,Plat,Errfi1,Txnip,Bcl2l1,Pdk4
Cortex + Hippocampus Up	organic cyclic compound biosynthetic process	0.00983228	GO:1901362	GO:BP	Klf15,Arid5b,Trp53inp1,Btaf1,Polr3e,Nostrin,Ada,Txnip,Irf9,Zfp607b,Tob2,Bcl2l1,Ndn,Pdk4,Rrp8,Tsc22d3
Cortex + Hippocampus Up	cellular response to glucocorticoid stimulus	0.00983228	GO:0071385	GO:BP	Sgk1,Plat,Errfi1
Cortex + Hippocampus Up	response to organic substance	0.00983228	GO:0010033	GO:BP	Klf15,Arid5b,Xrn1,Trp53inp1,Sgk1,Nrros,Sesn1,Plat,Pmaip1,Errfi1,Ada,Txnip,Bcl2l1,Ndn,Pdk4
Cortex + Hippocampus Up	response to organic cyclic compound	0.00983228	GO:0014070	GO:BP	Xrn1,Sgk1,Plat,Pmaip1,Errfi1,Ada,Txnip,Bcl2l1
Cortex + Hippocampus Up	cellular response to corticosteroid stimulus	0.00996047	GO:0071384	GO:BP	Sgk1,Plat,Errfi1
Cortex + Hippocampus Up	regulation of cell death	0.00996047	GO:0010941	GO:BP	Tardbp,Trp53inp1,Sgk1,Plekhf1,Pmaip1,Ada,Txnip,Bcl2l1,Pdk4,Tsc22d3
Cortex + Hippocampus Up	regulation of membrane permeability	0.00996047	GO:0090559	GO:BP	Plekhf1,Pmaip1,Bcl2l1
Cortex + Hippocampus Up	cellular biosynthetic process	0.00996047	GO:0044249	GO:BP	Tardbp,Klf15,Arid5b,Xrn1,Trp53inp1,Btaf1,Abca8b,Polr3e,Nostrin,Ada,Txnip,Irf9,Zfp607b,Tob2,Bcl2l1,Ndn,Pdk4,Rrp8,Tsc22d3
Cortex + Hippocampus Up	cellular response to oxygen-containing compound	0.00996047	GO:1901701	GO:BP	Klf15,Xrn1,Trp53inp1,Sgk1,Sesn1,Plat,Errfi1,Bcl2l1,Pdk4
Cortex + Hippocampus Up	transmembrane receptor protein tyrosine kinase signaling pathway	0.00996047	GO:0007169	GO:BP	Arid5b,Plat,Errfi1,Txnip,Ndn,Pdk4
Cortex + Hippocampus Up	response to starvation	0.0099852	GO:0042594	GO:BP	Sesn1,Pmaip1,Pdk4,Rrp8
Cortex + Hippocampus Up	cellular response to endogenous stimulus	0.0099852	GO:0071495	GO:BP	Klf15,Xrn1,Sgk1,Nrros,Sesn1,Plat,Errfi1,Bcl2l1,Pdk4
Cortex + Hippocampus Up	regulation of molecular function	0.0108593	GO:0065009	GO:BP	Arid5b,Ahsa2,Btaf1,Ralgps2,Gpsm1,Pmaip1,Errfi1,Lfng,Arhgap27,Txnip,Bcl2l1,Ndn,Pik3ip1
Cortex + Hippocampus Up	cell death	0.0108593	GO:0008219	GO:BP	Tardbp,Trp53inp1,Sgk1,Plekhf1,Pmaip1,Ada,Txnip,Bcl2l1,Pdk4,Rrp8,Tsc22d3
Cortex + Hippocampus Up	organic substance biosynthetic process	0.0108593	GO:1901576	GO:BP	Tardbp,Klf15,Arid5b,Xrn1,Trp53inp1,Btaf1,Abca8b,Polr3e,Nostrin,Ada,Txnip,Irf9,Zfp607b,Tob2,Bcl2l1,Ndn,Pdk4,Rrp8,Tsc22d3
Cortex + Hippocampus Up	regulation of nitrogen compound metabolic process	0.0111677	GO:0051171	GO:BP	Tardbp,Klf15,Arid5b,Xrn1,Trp53inp1,Btaf1,Plat,Nostrin,Pmaip1,Errfi1,Txnip,Irf9,Zfp607b,Tob2,Bcl2l1,Ndn,Pdk4,Rrp8,Tsc22d3
Cortex + Hippocampus Up	regulation of cell communication	0.0113935	GO:0010646	GO:BP	Tardbp,Klf15,Plekhf1,Ralgps2,Nrros,Sesn1,Plat,Gpsm1,Pmaip1,Errfi1,Lfng,Ada,Bcl2l1,Pik3ip1
Cortex + Hippocampus Up	regulation of signaling	0.0115453	GO:0023051	GO:BP	Tardbp,Klf15,Plekhf1,Ralgps2,Nrros,Sesn1,Plat,Gpsm1,Pmaip1,Errfi1,Lfng,Ada,Bcl2l1,Pik3ip1
Cortex + Hippocampus Up	signal transduction	0.0119163	GO:0007165	GO:BP	Klf15,Arid5b,Sgk1,Plekhf1,Ralgps2,Nrros,Sesn1,Plat,Nostrin,Gpsm1,Pmaip1,Errfi1,Lfng,Arhgap27,Ada,Txnip,Bcl2l1,Ndn,Pdk4,Rrp8,Pik3ip1
Cortex + Hippocampus Up	signaling	0.0119283	GO:0023052	GO:BP	Tardbp,Klf15,Arid5b,Sgk1,Plekhf1,Ralgps2,Nrros,Sesn1,Plat,Nostrin,Gpsm1,Pmaip1,Errfi1,Lfng,Arhgap27,Ada,Txnip,Bcl2l1,Ndn,Pdk4,Rrp8,Pik3ip1
Cortex + Hippocampus Up	reactive oxygen species metabolic process	0.0119283	GO:0072593	GO:BP	Nrros,Sesn1,Pmaip1,Pdk4
Cortex + Hippocampus Up	cellular response to nutrient levels	0.0119283	GO:0031669	GO:BP	Sesn1,Pmaip1,Pdk4,Rrp8
Cortex + Hippocampus Up	response to stress	0.0119283	GO:0006950	GO:BP	Klf15,Trp53inp1,Sgk1,Polr3e,Nrros,Sesn1,Plat,Pmaip1,Errfi1,Ada,Txnip,Bcl2l1,Pdk4,Rrp8,Tsc22d3
Cortex + Hippocampus Up	regulation of mitochondrial outer membrane permeabilization involved in apoptotic signaling pathway	0.01214	GO:1901028	GO:BP	Pmaip1,Bcl2l1
Cortex + Hippocampus Up	regulation of anoikis	0.0129487	GO:2000209	GO:BP	Bcl2l1,Pdk4
Cortex + Hippocampus Up	negative regulation of T cell apoptotic process	0.0129487	GO:0070233	GO:BP	Ada,Tsc22d3
Cortex + Hippocampus Up	cell communication	0.0130169	GO:0007154	GO:BP	Tardbp,Klf15,Arid5b,Sgk1,Plekhf1,Ralgps2,Nrros,Sesn1,Plat,Nostrin,Gpsm1,Pmaip1,Errfi1,Lfng,Arhgap27,Ada,Txnip,Bcl2l1,Ndn,Pdk4,Rrp8,Pik3ip1
Cortex + Hippocampus Up	enzyme-linked receptor protein signaling pathway	0.0133578	GO:0007167	GO:BP	Arid5b,Nrros,Plat,Errfi1,Txnip,Ndn,Pdk4
Cortex + Hippocampus Up	response to peptide hormone	0.0133578	GO:0043434	GO:BP	Klf15,Sgk1,Plat,Errfi1,Pdk4
Cortex + Hippocampus Up	positive regulation of cellular catabolic process	0.0134429	GO:0031331	GO:BP	Tardbp,Trp53inp1,Plekhf1,Sesn1,Gpsm1
Cortex + Hippocampus Up	negative regulation of macromolecule biosynthetic process	0.0142686	GO:0010558	GO:BP	Tardbp,Arid5b,Xrn1,Btaf1,Nostrin,Txnip,Tob2,Ndn,Rrp8
Cortex + Hippocampus Up	leukocyte homeostasis	0.0150797	GO:0001776	GO:BP	Pmaip1,Ada,Tsc22d3
Cortex + Hippocampus Up	mitochondrial membrane organization	0.0150797	GO:0007006	GO:BP	Plekhf1,Pmaip1,Bcl2l1
Cortex + Hippocampus Up	regulation of nucleobase-containing compound metabolic process	0.0150797	GO:0019219	GO:BP	Tardbp,Klf15,Arid5b,Trp53inp1,Btaf1,Nostrin,Txnip,Irf9,Zfp607b,Tob2,Bcl2l1,Ndn,Pdk4,Rrp8,Tsc22d3
Cortex + Hippocampus Up	cellular response to organic substance	0.0155989	GO:0071310	GO:BP	Klf15,Arid5b,Xrn1,Trp53inp1,Sgk1,Nrros,Sesn1,Plat,Errfi1,Bcl2l1,Ndn,Pdk4
Cortex + Hippocampus Up	cell surface receptor signaling pathway	0.0161387	GO:0007166	GO:BP	Klf15,Arid5b,Nrros,Plat,Pmaip1,Errfi1,Lfng,Ada,Txnip,Bcl2l1,Ndn,Pdk4
Cortex + Hippocampus Up	cellular response to extracellular stimulus	0.0161387	GO:0031668	GO:BP	Sesn1,Pmaip1,Pdk4,Rrp8
Cortex + Hippocampus Up	transport	0.0161387	GO:0006810	GO:BP	Tardbp,Klf15,Mlph,Sgk1,Abca8b,Plekhf1,Arrdc2,Nostrin,Pmaip1,Arhgap27,Ada,Slc2a3,Txnip,Arl4d,Bcl2l1,Kcnk6
Cortex + Hippocampus Up	regulation of autophagy	0.0162088	GO:0010506	GO:BP	Trp53inp1,Plekhf1,Sesn1,Gpsm1
Cortex + Hippocampus Up	cardiac muscle hypertrophy in response to stress	0.0162088	GO:0014898	GO:BP	Klf15,Errfi1
Cortex + Hippocampus Up	muscle hypertrophy in response to stress	0.0162088	GO:0003299	GO:BP	Klf15,Errfi1
Cortex + Hippocampus Up	negative regulation of cellular biosynthetic process	0.0164017	GO:0031327	GO:BP	Tardbp,Arid5b,Xrn1,Btaf1,Nostrin,Txnip,Tob2,Ndn,Rrp8
Cortex + Hippocampus Up	cardiac muscle adaptation	0.0167358	GO:0014887	GO:BP	Klf15,Errfi1
Cortex + Hippocampus Up	response to insulin	0.0167358	GO:0032868	GO:BP	Klf15,Sgk1,Errfi1,Pdk4
Cortex + Hippocampus Up	mature B cell differentiation involved in immune response	0.0189119	GO:0002313	GO:BP	Lfng,Ada
Cortex + Hippocampus Up	regulation of signal transduction	0.0189199	GO:0009966	GO:BP	Klf15,Plekhf1,Ralgps2,Nrros,Sesn1,Gpsm1,Pmaip1,Errfi1,Lfng,Ada,Bcl2l1,Pik3ip1
Cortex + Hippocampus Up	establishment of localization	0.0190913	GO:0051234	GO:BP	Tardbp,Klf15,Mlph,Sgk1,Abca8b,Plekhf1,Arrdc2,Nostrin,Pmaip1,Arhgap27,Ada,Slc2a3,Txnip,Arl4d,Bcl2l1,Kcnk6
Cortex + Hippocampus Up	regulation of macromolecule metabolic process	0.0190913	GO:0060255	GO:BP	Tardbp,Klf15,Arid5b,Xrn1,Trp53inp1,Btaf1,Zfp783,Aff1,Plat,Nostrin,Pmaip1,Errfi1,Txnip,Irf9,Zfp607b,Tob2,Bcl2l1,Ndn,Rrp8,Tsc22d3
Cortex + Hippocampus Up	anoikis	0.0190913	GO:0043276	GO:BP	Bcl2l1,Pdk4
Cortex + Hippocampus Up	female gonad development	0.0190913	GO:0008585	GO:BP	Arid5b,Lfng,Bcl2l1
Cortex + Hippocampus Up	development of primary female sexual characteristics	0.0190913	GO:0046545	GO:BP	Arid5b,Lfng,Bcl2l1
Cortex + Hippocampus Up	cellular catabolic process	0.0190913	GO:0044248	GO:BP	Tardbp,Spsb1,Xrn1,Trp53inp1,Plekhf1,Nrros,Sesn1,Gpsm1,Pmaip1,Ada
Cortex + Hippocampus Up	intrinsic apoptotic signaling pathway	0.0190913	GO:0097193	GO:BP	Plekhf1,Pmaip1,Bcl2l1,Rrp8
Cortex + Hippocampus Up	response to peptide	0.0190913	GO:1901652	GO:BP	Klf15,Sgk1,Plat,Errfi1,Pdk4
Cortex + Hippocampus Up	positive regulation of protein deacetylation	0.0190913	GO:0090312	GO:BP	Ndn,Rrp8
Cortex + Hippocampus Up	positive regulation of catabolic process	0.0190913	GO:0009896	GO:BP	Tardbp,Trp53inp1,Plekhf1,Sesn1,Gpsm1
Cortex + Hippocampus Up	mitochondrial outer membrane permeabilization	0.0190913	GO:0097345	GO:BP	Pmaip1,Bcl2l1
Cortex + Hippocampus Up	negative regulation of fibroblast proliferation	0.0199132	GO:0048147	GO:BP	Trp53inp1,Pmaip1
Cortex + Hippocampus Up	positive regulation of mitochondrial membrane permeability involved in apoptotic process	0.020928	GO:1902110	GO:BP	Pmaip1,Bcl2l1
Cortex + Hippocampus Up	cellular response to peptide hormone stimulus	0.0211557	GO:0071375	GO:BP	Sgk1,Plat,Errfi1,Pdk4
Cortex + Hippocampus Up	response to nutrient levels	0.0211557	GO:0031667	GO:BP	Sesn1,Pmaip1,Ada,Pdk4,Rrp8
Cortex + Hippocampus Up	mature B cell differentiation	0.0223503	GO:0002335	GO:BP	Lfng,Ada
Cortex + Hippocampus Up	regulation of T cell apoptotic process	0.0223503	GO:0070232	GO:BP	Ada,Tsc22d3
Cortex + Hippocampus Up	mitochondrial outer membrane permeabilization involved in programmed cell death	0.0223503	GO:1902686	GO:BP	Pmaip1,Bcl2l1
Cortex + Hippocampus Up	cellular response to methyl methanesulfonate	0.0225638	GO:0072703	GO:BP	Trp53inp1
Cortex + Hippocampus Up	response to methyl methanesulfonate	0.0225638	GO:0072702	GO:BP	Trp53inp1
Cortex + Hippocampus Up	response to puromycin	0.0225638	GO:1905794	GO:BP	Xrn1
Cortex + Hippocampus Up	regulation of macromolecule biosynthetic process	0.0225638	GO:0010556	GO:BP	Tardbp,Klf15,Arid5b,Xrn1,Trp53inp1,Btaf1,Nostrin,Txnip,Irf9,Zfp607b,Tob2,Ndn,Rrp8,Tsc22d3
Cortex + Hippocampus Up	nuclear inner membrane organization	0.0225638	GO:0071765	GO:BP	Tardbp
Cortex + Hippocampus Up	negative regulation of molecular function	0.0225638	GO:0044092	GO:BP	Btaf1,Gpsm1,Errfi1,Txnip,Bcl2l1,Ndn,Pik3ip1
Cortex + Hippocampus Up	xanthine biosynthetic process	0.0225638	GO:0046111	GO:BP	Ada
Cortex + Hippocampus Up	cellular response to puromycin	0.0225638	GO:1905795	GO:BP	Xrn1
Cortex + Hippocampus Up	negative regulation of adenosine receptor signaling pathway	0.0225638	GO:0060169	GO:BP	Ada
Cortex + Hippocampus Up	negative regulation of penile erection	0.0225638	GO:0060407	GO:BP	Ada
Cortex + Hippocampus Up	regulation of gene expression	0.0225638	GO:0010468	GO:BP	Tardbp,Klf15,Arid5b,Xrn1,Trp53inp1,Btaf1,Zfp783,Aff1,Nostrin,Errfi1,Txnip,Irf9,Zfp607b,Tob2,Ndn,Rrp8,Tsc22d3
Cortex + Hippocampus Up	regulation of cellular process	0.0232491	GO:0050794	GO:BP	Tardbp,Klf15,Arid5b,Xrn1,Trp53inp1,Btaf1,Sgk1,Plekhf1,Ralgps2,Nrros,Sesn1,Plat,Nostrin,Gpsm1,Pmaip1,Errfi1,Lfng,Arhgap27,Ada,Txnip,Irf9,Zfp607b,Tob2,Bcl2l1,Ndn,Pdk4,Rrp8,Tsc22d3,Pik3ip1
Cortex + Hippocampus Up	positive regulation of mitochondrial membrane permeability	0.0232491	GO:0035794	GO:BP	Pmaip1,Bcl2l1
Cortex + Hippocampus Up	negative regulation of RNA metabolic process	0.0232491	GO:0051253	GO:BP	Tardbp,Arid5b,Btaf1,Nostrin,Txnip,Tob2,Ndn,Rrp8
Cortex + Hippocampus Up	mitochondrial transport	0.0235339	GO:0006839	GO:BP	Plekhf1,Pmaip1,Bcl2l1
Cortex + Hippocampus Up	response to extracellular stimulus	0.0235339	GO:0009991	GO:BP	Sesn1,Pmaip1,Ada,Pdk4,Rrp8
Cortex + Hippocampus Up	cellular response to stress	0.0237625	GO:0033554	GO:BP	Trp53inp1,Sgk1,Nrros,Sesn1,Pmaip1,Errfi1,Bcl2l1,Pdk4,Rrp8
Cortex + Hippocampus Up	cellular response to stimulus	0.0244158	GO:0051716	GO:BP	Klf15,Arid5b,Xrn1,Trp53inp1,Sgk1,Plekhf1,Ralgps2,Nrros,Sesn1,Plat,Nostrin,Gpsm1,Pmaip1,Errfi1,Lfng,Arhgap27,Ada,Txnip,Bcl2l1,Ndn,Pdk4,Rrp8,Pik3ip1
Cortex + Hippocampus Up	regulation of mitochondrial membrane permeability involved in apoptotic process	0.0245502	GO:1902108	GO:BP	Pmaip1,Bcl2l1
Cortex + Hippocampus Up	positive regulation of apoptotic process	0.0251493	GO:0043065	GO:BP	Trp53inp1,Plekhf1,Pmaip1,Txnip,Bcl2l1
Cortex + Hippocampus Up	regulation of purine nucleotide biosynthetic process	0.0251493	GO:1900371	GO:BP	Bcl2l1,Pdk4
Cortex + Hippocampus Up	regulation of nucleotide biosynthetic process	0.0251493	GO:0030808	GO:BP	Bcl2l1,Pdk4
Cortex + Hippocampus Up	metabolic process	0.0255262	GO:0008152	GO:BP	Tardbp,Spsb1,Klf15,Arid5b,Xrn1,Trp53inp1,Btaf1,Zfp783,Sgk1,Abca8b,Aff1,Polr3e,Plekhf1,Nrros,Sesn1,Plat,Nostrin,Gpsm1,Pmaip1,Errfi1,Ada,Txnip,Irf9,Zfp607b,Tob2,Bcl2l1,Ndn,Pdk4,Tinagl1,Rrp8,Tsc22d3,Pik3ip1
Cortex + Hippocampus Up	cellular response to dexamethasone stimulus	0.0255804	GO:0071549	GO:BP	Plat,Errfi1
Cortex + Hippocampus Up	positive regulation of programmed cell death	0.0255804	GO:0043068	GO:BP	Trp53inp1,Plekhf1,Pmaip1,Txnip,Bcl2l1
Cortex + Hippocampus Up	response to steroid hormone	0.0255804	GO:0048545	GO:BP	Sgk1,Plat,Errfi1,Txnip
Cortex + Hippocampus Up	transcription, DNA-templated	0.0255804	GO:0006351	GO:BP	Klf15,Arid5b,Trp53inp1,Btaf1,Polr3e,Nostrin,Txnip,Irf9,Zfp607b,Tob2,Ndn,Rrp8,Tsc22d3
Cortex + Hippocampus Up	female sex differentiation	0.0255804	GO:0046660	GO:BP	Arid5b,Lfng,Bcl2l1
Cortex + Hippocampus Up	purine ribonucleotide biosynthetic process	0.0255804	GO:0009152	GO:BP	Ada,Bcl2l1,Pdk4
Cortex + Hippocampus Up	negative regulation of lymphocyte apoptotic process	0.0255804	GO:0070229	GO:BP	Ada,Tsc22d3
Cortex + Hippocampus Up	nucleic acid-templated transcription	0.0255804	GO:0097659	GO:BP	Klf15,Arid5b,Trp53inp1,Btaf1,Polr3e,Nostrin,Txnip,Irf9,Zfp607b,Tob2,Ndn,Rrp8,Tsc22d3
Cortex + Hippocampus Up	response to purine-containing compound	0.0255804	GO:0014074	GO:BP	Xrn1,Plat,Ada
Cortex + Hippocampus Up	RNA biosynthetic process	0.0257789	GO:0032774	GO:BP	Klf15,Arid5b,Trp53inp1,Btaf1,Polr3e,Nostrin,Txnip,Irf9,Zfp607b,Tob2,Ndn,Rrp8,Tsc22d3
Cortex + Hippocampus Up	positive regulation of biological process	0.0261524	GO:0048518	GO:BP	Tardbp,Klf15,Arid5b,Trp53inp1,Sgk1,Abca8b,Plekhf1,Sesn1,Plat,Gpsm1,Pmaip1,Lfng,Ada,Txnip,Irf9,Tob2,Bcl2l1,Ndn,Rrp8
Cortex + Hippocampus Up	T cell homeostasis	0.0261753	GO:0043029	GO:BP	Pmaip1,Tsc22d3
Cortex + Hippocampus Up	regulation of intrinsic apoptotic signaling pathway	0.0279592	GO:2001242	GO:BP	Plekhf1,Pmaip1,Bcl2l1
Cortex + Hippocampus Up	response to alcohol	0.0279592	GO:0097305	GO:BP	Xrn1,Trp53inp1,Sgk1,Bcl2l1
Cortex + Hippocampus Up	negative regulation of signal transduction	0.0284913	GO:0009968	GO:BP	Nrros,Sesn1,Errfi1,Lfng,Ada,Bcl2l1,Pik3ip1
Cortex + Hippocampus Up	response to glucocorticoid	0.0294842	GO:0051384	GO:BP	Sgk1,Plat,Errfi1
Cortex + Hippocampus Up	ribonucleotide biosynthetic process	0.0294842	GO:0009260	GO:BP	Ada,Bcl2l1,Pdk4
Cortex + Hippocampus Up	cellular response to external stimulus	0.0294842	GO:0071496	GO:BP	Sesn1,Pmaip1,Pdk4,Rrp8
Cortex + Hippocampus Up	regulation of extrinsic apoptotic signaling pathway via death domain receptors	0.0295084	GO:1902041	GO:BP	Pmaip1,Bcl2l1
Cortex + Hippocampus Up	cellular response to alcohol	0.0304961	GO:0097306	GO:BP	Xrn1,Trp53inp1,Sgk1
Cortex + Hippocampus Up	negative regulation of nucleobase-containing compound metabolic process	0.0308718	GO:0045934	GO:BP	Tardbp,Arid5b,Btaf1,Nostrin,Txnip,Tob2,Ndn,Rrp8
Cortex + Hippocampus Up	suppression by virus of host apoptotic process	0.0308718	GO:0019050	GO:BP	Bcl2l1
Cortex + Hippocampus Up	transforming growth factor beta1 activation	0.0308718	GO:0036364	GO:BP	Nrros
Cortex + Hippocampus Up	dATP catabolic process	0.0308718	GO:0046061	GO:BP	Ada
Cortex + Hippocampus Up	regulation of Notch signaling pathway involved in somitogenesis	0.0308718	GO:1902366	GO:BP	Lfng
Cortex + Hippocampus Up	regulation of release of cytochrome c from mitochondria	0.0308718	GO:0090199	GO:BP	Pmaip1,Bcl2l1
Cortex + Hippocampus Up	T cell apoptotic process	0.0308718	GO:0070231	GO:BP	Ada,Tsc22d3
Cortex + Hippocampus Up	Notch signaling pathway involved in somitogenesis	0.0308718	GO:1902359	GO:BP	Lfng
Cortex + Hippocampus Up	purine nucleotide biosynthetic process	0.0308718	GO:0006164	GO:BP	Ada,Bcl2l1,Pdk4
Cortex + Hippocampus Up	negative regulation of Notch signaling pathway involved in somitogenesis	0.0308718	GO:1902367	GO:BP	Lfng
Cortex + Hippocampus Up	hypoxanthine salvage	0.0308718	GO:0043103	GO:BP	Ada
Cortex + Hippocampus Up	regulation of intracellular signal transduction	0.0308718	GO:1902531	GO:BP	Plekhf1,Ralgps2,Sesn1,Pmaip1,Errfi1,Ada,Bcl2l1,Pik3ip1
Cortex + Hippocampus Up	positive regulation of membrane permeability	0.0308718	GO:1905710	GO:BP	Pmaip1,Bcl2l1
Cortex + Hippocampus Up	negative regulation by symbiont of host apoptotic process	0.0308718	GO:0033668	GO:BP	Bcl2l1
Cortex + Hippocampus Up	response to hormone	0.0308718	GO:0009725	GO:BP	Klf15,Sgk1,Plat,Errfi1,Txnip,Pdk4
Cortex + Hippocampus Up	striated muscle adaptation	0.0308718	GO:0014888	GO:BP	Klf15,Errfi1
Cortex + Hippocampus Up	negative regulation by symbiont of host programmed cell death	0.0308718	GO:0052041	GO:BP	Bcl2l1
Cortex + Hippocampus Up	negative regulation of circadian sleep/wake cycle, non-REM sleep	0.0308718	GO:0042323	GO:BP	Ada
Cortex + Hippocampus Up	ribose phosphate biosynthetic process	0.0308718	GO:0046390	GO:BP	Ada,Bcl2l1,Pdk4
Cortex + Hippocampus Up	negative regulation of mucus secretion	0.0308718	GO:0070256	GO:BP	Ada
Cortex + Hippocampus Up	purine-containing compound biosynthetic process	0.0315668	GO:0072522	GO:BP	Ada,Bcl2l1,Pdk4
Cortex + Hippocampus Up	regulation of RNA metabolic process	0.0316305	GO:0051252	GO:BP	Tardbp,Klf15,Arid5b,Trp53inp1,Btaf1,Nostrin,Txnip,Irf9,Zfp607b,Tob2,Ndn,Rrp8,Tsc22d3
Cortex + Hippocampus Up	catabolic process	0.0318307	GO:0009056	GO:BP	Tardbp,Spsb1,Xrn1,Trp53inp1,Plekhf1,Nrros,Sesn1,Gpsm1,Pmaip1,Ada
Cortex + Hippocampus Up	positive regulation of cell death	0.0322153	GO:0010942	GO:BP	Trp53inp1,Plekhf1,Pmaip1,Txnip,Bcl2l1
Cortex + Hippocampus Up	response to corticosteroid	0.0322153	GO:0031960	GO:BP	Sgk1,Plat,Errfi1
Cortex + Hippocampus Up	organic substance transport	0.0322758	GO:0071702	GO:BP	Tardbp,Klf15,Mlph,Abca8b,Arrdc2,Pmaip1,Ada,Slc2a3,Txnip,Arl4d
Cortex + Hippocampus Up	lung alveolus development	0.0322758	GO:0048286	GO:BP	Errfi1,Ada
Cortex + Hippocampus Up	regulation of reproductive process	0.0324857	GO:2000241	GO:BP	Plat,Lfng,Ada
Cortex + Hippocampus Up	response to stimulus	0.0324857	GO:0050896	GO:BP	Klf15,Arid5b,Xrn1,Trp53inp1,Sgk1,Polr3e,Plekhf1,Ralgps2,Nrros,Sesn1,Plat,Nostrin,Gpsm1,Pmaip1,Errfi1,Lfng,Arhgap27,Ada,Txnip,Bcl2l1,Ndn,Pdk4,Rrp8,Tsc22d3,Pik3ip1
Cortex + Hippocampus Up	macromolecule biosynthetic process	0.0333414	GO:0009059	GO:BP	Tardbp,Klf15,Arid5b,Xrn1,Trp53inp1,Btaf1,Polr3e,Nostrin,Txnip,Irf9,Zfp607b,Tob2,Ndn,Rrp8,Tsc22d3
Cortex + Hippocampus Up	protein localization	0.0341036	GO:0008104	GO:BP	Tardbp,Mlph,Sgk1,Plekhf1,Arrdc2,Nrros,Pmaip1,Txnip,Arl4d,Bcl2l1
Cortex + Hippocampus Up	response to dexamethasone	0.0347684	GO:0071548	GO:BP	Plat,Errfi1
Cortex + Hippocampus Up	positive regulation of cellular metabolic process	0.0348468	GO:0031325	GO:BP	Tardbp,Klf15,Arid5b,Trp53inp1,Plekhf1,Sesn1,Gpsm1,Pmaip1,Irf9,Bcl2l1,Ndn,Rrp8
Cortex + Hippocampus Up	intracellular signal transduction	0.0358444	GO:0035556	GO:BP	Sgk1,Plekhf1,Ralgps2,Sesn1,Pmaip1,Errfi1,Ada,Bcl2l1,Rrp8,Pik3ip1
Cortex + Hippocampus Up	macromolecule localization	0.0376352	GO:0033036	GO:BP	Tardbp,Mlph,Sgk1,Abca8b,Plekhf1,Arrdc2,Nrros,Pmaip1,Txnip,Arl4d,Bcl2l1
Cortex + Hippocampus Up	regulation of transcription, DNA-templated	0.0380645	GO:0006355	GO:BP	Klf15,Arid5b,Trp53inp1,Btaf1,Nostrin,Txnip,Irf9,Zfp607b,Tob2,Ndn,Rrp8,Tsc22d3
Cortex + Hippocampus Up	negative regulation of cell communication	0.0380645	GO:0010648	GO:BP	Nrros,Sesn1,Errfi1,Lfng,Ada,Bcl2l1,Pik3ip1
Cortex + Hippocampus Up	release of cytochrome c from mitochondria	0.0380645	GO:0001836	GO:BP	Pmaip1,Bcl2l1
Cortex + Hippocampus Up	response to fatty acid	0.0380645	GO:0070542	GO:BP	Plat,Pdk4
Cortex + Hippocampus Up	synaptic vesicle endocytosis	0.0380645	GO:0048488	GO:BP	Nostrin,Bcl2l1
Cortex + Hippocampus Up	regulation of nucleic acid-templated transcription	0.0380645	GO:1903506	GO:BP	Klf15,Arid5b,Trp53inp1,Btaf1,Nostrin,Txnip,Irf9,Zfp607b,Tob2,Ndn,Rrp8,Tsc22d3
Cortex + Hippocampus Up	purine nucleobase salvage	0.0380645	GO:0043096	GO:BP	Ada
Cortex + Hippocampus Up	regulation of protein deacetylation	0.0380645	GO:0090311	GO:BP	Ndn,Rrp8
Cortex + Hippocampus Up	positive regulation of germinal center formation	0.0380645	GO:0002636	GO:BP	Ada
Cortex + Hippocampus Up	regulation of cell population proliferation	0.0380645	GO:0042127	GO:BP	Trp53inp1,Pmaip1,Errfi1,Ada,Txnip,Tob2,Bcl2l1,Ndn
Cortex + Hippocampus Up	negative regulation of transcription, DNA-templated	0.0380645	GO:0045892	GO:BP	Arid5b,Btaf1,Nostrin,Txnip,Tob2,Ndn,Rrp8
Cortex + Hippocampus Up	regulation of RNA biosynthetic process	0.0380645	GO:2001141	GO:BP	Klf15,Arid5b,Trp53inp1,Btaf1,Nostrin,Txnip,Irf9,Zfp607b,Tob2,Ndn,Rrp8,Tsc22d3
Cortex + Hippocampus Up	negative regulation of reproductive process	0.0380645	GO:2000242	GO:BP	Plat,Ada
Cortex + Hippocampus Up	negative regulation of signaling	0.0380645	GO:0023057	GO:BP	Nrros,Sesn1,Errfi1,Lfng,Ada,Bcl2l1,Pik3ip1
Cortex + Hippocampus Up	cellular metabolic process	0.0380645	GO:0044237	GO:BP	Tardbp,Spsb1,Klf15,Arid5b,Xrn1,Trp53inp1,Btaf1,Sgk1,Abca8b,Polr3e,Plekhf1,Nrros,Sesn1,Plat,Nostrin,Gpsm1,Pmaip1,Errfi1,Ada,Txnip,Irf9,Zfp607b,Tob2,Bcl2l1,Ndn,Pdk4,Rrp8,Tsc22d3,Pik3ip1
Cortex + Hippocampus Up	homeostatic process	0.0380645	GO:0042592	GO:BP	Klf15,Sgk1,Pmaip1,Ada,Ndn,Pdk4,Rrp8,Tsc22d3
Cortex + Hippocampus Up	negative regulation of nucleic acid-templated transcription	0.0380645	GO:1903507	GO:BP	Arid5b,Btaf1,Nostrin,Txnip,Tob2,Ndn,Rrp8
Cortex + Hippocampus Up	cellular response to cycloheximide	0.0380645	GO:0071409	GO:BP	Xrn1
Cortex + Hippocampus Up	inosine biosynthetic process	0.0380645	GO:0046103	GO:BP	Ada
Cortex + Hippocampus Up	cellular response to chemical stimulus	0.0380645	GO:0070887	GO:BP	Klf15,Arid5b,Xrn1,Trp53inp1,Sgk1,Nrros,Sesn1,Plat,Errfi1,Bcl2l1,Ndn,Pdk4
Cortex + Hippocampus Up	cellular response to steroid hormone stimulus	0.0380645	GO:0071383	GO:BP	Sgk1,Plat,Errfi1
Cortex + Hippocampus Up	regulation of protein insertion into mitochondrial membrane involved in apoptotic signaling pathway	0.0380645	GO:1900739	GO:BP	Pmaip1
Cortex + Hippocampus Up	positive regulation of transport	0.0380645	GO:0051050	GO:BP	Tardbp,Klf15,Sgk1,Abca8b,Pmaip1,Bcl2l1
Cortex + Hippocampus Up	intrinsic apoptotic signaling pathway in response to endoplasmic reticulum stress	0.0380645	GO:0070059	GO:BP	Pmaip1,Bcl2l1
Cortex + Hippocampus Up	positive regulation of protein insertion into mitochondrial membrane involved in apoptotic signaling pathway	0.0380645	GO:1900740	GO:BP	Pmaip1
Cortex + Hippocampus Up	regulation of Ral protein signal transduction	0.0380645	GO:0032485	GO:BP	Ralgps2
Cortex + Hippocampus Up	presynaptic endocytosis	0.0380645	GO:0140238	GO:BP	Nostrin,Bcl2l1
Cortex + Hippocampus Up	negative regulation of RNA biosynthetic process	0.0380645	GO:1902679	GO:BP	Arid5b,Btaf1,Nostrin,Txnip,Tob2,Ndn,Rrp8
Cortex + Hippocampus Up	cellular response to insulin stimulus	0.0382899	GO:0032869	GO:BP	Sgk1,Errfi1,Pdk4
Cortex + Hippocampus Up	negative regulation of leukocyte apoptotic process	0.0386335	GO:2000107	GO:BP	Ada,Tsc22d3
Cortex + Hippocampus Up	positive regulation of intrinsic apoptotic signaling pathway	0.0386335	GO:2001244	GO:BP	Plekhf1,Pmaip1
Cortex + Hippocampus Up	process utilizing autophagic mechanism	0.0389201	GO:0061919	GO:BP	Trp53inp1,Plekhf1,Sesn1,Gpsm1
Cortex + Hippocampus Up	autophagy	0.0389201	GO:0006914	GO:BP	Trp53inp1,Plekhf1,Sesn1,Gpsm1
Cortex + Hippocampus Up	response to radiation	0.0391667	GO:0009314	GO:BP	Trp53inp1,Sgk1,Pmaip1,Bcl2l1
Cortex + Hippocampus Up	regulation of lymphocyte apoptotic process	0.0391667	GO:0070228	GO:BP	Ada,Tsc22d3
Cortex + Hippocampus Up	negative regulation of cellular protein metabolic process	0.0394483	GO:0032269	GO:BP	Tardbp,Klf15,Xrn1,Plat,Errfi1,Bcl2l1
Cortex + Hippocampus Up	microglia development	0.0418439	GO:0014005	GO:BP	Nrros
Cortex + Hippocampus Up	negative regulation of gene expression	0.0418439	GO:0010629	GO:BP	Tardbp,Xrn1,Trp53inp1,Zfp783,Errfi1,Ndn,Rrp8
Cortex + Hippocampus Up	regulation of acetyl-CoA biosynthetic process from pyruvate	0.0418439	GO:0010510	GO:BP	Pdk4
Cortex + Hippocampus Up	purine deoxyribonucleoside triphosphate catabolic process	0.0418439	GO:0009217	GO:BP	Ada
Cortex + Hippocampus Up	nucleoside phosphate biosynthetic process	0.0418439	GO:1901293	GO:BP	Ada,Bcl2l1,Pdk4
Cortex + Hippocampus Up	nucleotide biosynthetic process	0.0418439	GO:0009165	GO:BP	Ada,Bcl2l1,Pdk4
Cortex + Hippocampus Up	negative regulation of activation-induced cell death of T cells	0.0418439	GO:0070236	GO:BP	Tsc22d3
Cortex + Hippocampus Up	positive regulation of ovulation	0.0418439	GO:0060279	GO:BP	Plat
Cortex + Hippocampus Up	trans-synaptic signaling by BDNF, modulating synaptic transmission	0.0418439	GO:0099183	GO:BP	Plat
Cortex + Hippocampus Up	cellular response to tumor cell	0.0418439	GO:0071228	GO:BP	Txnip
Cortex + Hippocampus Up	negative regulation of myofibroblast differentiation	0.0418439	GO:1904761	GO:BP	Trp53inp1
Cortex + Hippocampus Up	sequestering of TGFbeta in extracellular matrix	0.0418439	GO:0035583	GO:BP	Nrros
Cortex + Hippocampus Up	regulation of biological quality	0.0418439	GO:0065008	GO:BP	Tardbp,Klf15,Sgk1,Plekhf1,Plat,Pmaip1,Ada,Bcl2l1,Ndn,Pdk4,Kcnk6,Rrp8,Tsc22d3
Cortex + Hippocampus Up	compartment pattern specification	0.0418439	GO:0007386	GO:BP	Lfng
Cortex + Hippocampus Up	regulation of mature B cell apoptotic process	0.0418439	GO:0002905	GO:BP	Ada
Cortex + Hippocampus Up	ovarian follicle development	0.0418439	GO:0001541	GO:BP	Lfng,Bcl2l1
Cortex + Hippocampus Up	synaptic vesicle uncoating	0.0418439	GO:0016191	GO:BP	Nostrin
Cortex + Hippocampus Up	regulation of G1 to G0 transition	0.0418439	GO:1903450	GO:BP	Rrp8
Cortex + Hippocampus Up	negative regulation of mature B cell apoptotic process	0.0418439	GO:0002906	GO:BP	Ada
Cortex + Hippocampus Up	hypoxanthine biosynthetic process	0.0418439	GO:0046101	GO:BP	Ada
Cortex + Hippocampus Up	mature B cell apoptotic process	0.0418439	GO:0002901	GO:BP	Ada
Cortex + Hippocampus Up	regulation of adenosine receptor signaling pathway	0.0418439	GO:0060167	GO:BP	Ada
Cortex + Hippocampus Up	trans-synaptic signaling by BDNF	0.0418439	GO:0099191	GO:BP	Plat
Cortex + Hippocampus Up	negative regulation of phosphatidylinositol 3-kinase activity	0.0418439	GO:0043553	GO:BP	Pik3ip1
Cortex + Hippocampus Up	modulation by virus of host apoptotic process	0.0418439	GO:0039526	GO:BP	Bcl2l1
Cortex + Hippocampus Up	positive regulation of macroautophagy	0.0418439	GO:0016239	GO:BP	Sesn1,Gpsm1
Cortex + Hippocampus Up	macroautophagy	0.0418439	GO:0016236	GO:BP	Trp53inp1,Sesn1,Gpsm1
Cortex + Hippocampus Up	glucocorticoid mediated signaling pathway	0.0418439	GO:0043402	GO:BP	Sgk1
Cortex + Hippocampus Up	modulation by symbiont of host apoptotic process	0.0418439	GO:0052150	GO:BP	Bcl2l1
Cortex + Hippocampus Up	response to lipid	0.0420661	GO:0033993	GO:BP	Xrn1,Sgk1,Plat,Errfi1,Txnip,Pdk4
Cortex + Hippocampus Up	heterochromatin assembly	0.0420661	GO:0031507	GO:BP	Ndn,Rrp8
Cortex + Hippocampus Up	synaptic vesicle recycling	0.0420661	GO:0036465	GO:BP	Nostrin,Bcl2l1
Cortex + Hippocampus Up	negative regulation of catalytic activity	0.0425965	GO:0043086	GO:BP	Gpsm1,Errfi1,Txnip,Bcl2l1,Pik3ip1
Cortex + Hippocampus Up	glucose import	0.0426964	GO:0046323	GO:BP	Klf15,Slc2a3
Cortex + Hippocampus Up	regulation of cellular catabolic process	0.0440968	GO:0031329	GO:BP	Tardbp,Trp53inp1,Plekhf1,Sesn1,Gpsm1
Cortex + Hippocampus Up	intrinsic apoptotic signaling pathway by p53 class mediator	0.0441957	GO:0072332	GO:BP	Pmaip1,Rrp8
Cortex + Hippocampus Up	extrinsic apoptotic signaling pathway via death domain receptors	0.0441957	GO:0008625	GO:BP	Pmaip1,Bcl2l1
Cortex + Hippocampus Up	negative regulation of protein metabolic process	0.0441957	GO:0051248	GO:BP	Tardbp,Klf15,Xrn1,Plat,Errfi1,Bcl2l1
Cortex + Hippocampus Up	response to endoplasmic reticulum stress	0.0451142	GO:0034976	GO:BP	Nrros,Pmaip1,Bcl2l1
Cortex + Hippocampus Up	regulation of myofibroblast differentiation	0.0473497	GO:1904760	GO:BP	Trp53inp1
Cortex + Hippocampus Up	myofibroblast differentiation	0.0473497	GO:0036446	GO:BP	Trp53inp1
Cortex + Hippocampus Up	modulation by virus of host cellular process	0.0473497	GO:0019054	GO:BP	Bcl2l1
Cortex + Hippocampus Up	purine nucleoside triphosphate catabolic process	0.0473497	GO:0009146	GO:BP	Ada
Cortex + Hippocampus Up	deoxyadenosine catabolic process	0.0473497	GO:0006157	GO:BP	Ada
Cortex + Hippocampus Up	organophosphate biosynthetic process	0.0473497	GO:0090407	GO:BP	Abca8b,Ada,Bcl2l1,Pdk4
Cortex + Hippocampus Up	regulation of purine nucleotide metabolic process	0.0473497	GO:1900542	GO:BP	Bcl2l1,Pdk4
Cortex + Hippocampus Up	heterochromatin organization	0.0473497	GO:0070828	GO:BP	Ndn,Rrp8
Cortex + Hippocampus Up	reproductive structure development	0.0473497	GO:0048608	GO:BP	Arid5b,Lfng,Ada,Bcl2l1
Cortex + Hippocampus Up	protein insertion into mitochondrial membrane involved in apoptotic signaling pathway	0.0473497	GO:0001844	GO:BP	Pmaip1
Cortex + Hippocampus Up	regulation of ovulation	0.0473497	GO:0060278	GO:BP	Plat
Cortex + Hippocampus Up	modulation by symbiont of host cellular process	0.0473497	GO:0044068	GO:BP	Bcl2l1
Cortex + Hippocampus Up	regulation of acyl-CoA biosynthetic process	0.0473497	GO:0050812	GO:BP	Pdk4
Cortex + Hippocampus Up	intracellular transport	0.0473497	GO:0046907	GO:BP	Tardbp,Mlph,Plekhf1,Pmaip1,Txnip,Arl4d,Bcl2l1
Cortex + Hippocampus Up	xanthine metabolic process	0.0473497	GO:0046110	GO:BP	Ada
Cortex + Hippocampus Up	modulation by symbiont of host programmed cell death	0.0473497	GO:0052040	GO:BP	Bcl2l1
Cortex + Hippocampus Up	regulation of mitochondrial membrane potential	0.0473497	GO:0051881	GO:BP	Pmaip1,Bcl2l1
Cortex + Hippocampus Up	deoxyadenosine metabolic process	0.0473497	GO:0046090	GO:BP	Ada
Cortex + Hippocampus Up	reproductive system development	0.0476442	GO:0061458	GO:BP	Arid5b,Lfng,Ada,Bcl2l1
Cortex + Hippocampus Up	negative regulation of intracellular signal transduction	0.0476442	GO:1902532	GO:BP	Sesn1,Errfi1,Bcl2l1,Pik3ip1
Cortex + Hippocampus Up	regulation of nucleotide metabolic process	0.0476644	GO:0006140	GO:BP	Bcl2l1,Pdk4
Cortex + Hippocampus Up	negative regulation of gene expression, epigenetic	0.0476644	GO:0045814	GO:BP	Ndn,Rrp8
Cortex + Hippocampus Up	positive regulation of molecular function	0.0482112	GO:0044093	GO:BP	Arid5b,Ahsa2,Ralgps2,Gpsm1,Pmaip1,Lfng,Arhgap27
Cortex + Hippocampus Up	cytoplasm	0.000220667	GO:0005737	GO:CC	Tardbp,Spsb1,Xrn1,Trp53inp1,Ahsa2,Mlph,Sgk1,Abca8b,Plekhf1,Ralgps2,Arrdc2,Nrros,Sesn1,Plat,Nostrin,Gpsm1,Pmaip1,Errfi1,Ccdc6,Lfng,Arhgap27,Ada,Slc2a3,Txnip,Irf9,Tob2,Arl4d,Bcl2l1,Ndn,Pdk4,Tinagl1,Rrp8,Tsc22d3
Cortex + Hippocampus Up	intracellular anatomical structure	0.00111859	GO:0005622	GO:CC	Tardbp,Spsb1,Klf15,Arid5b,Xrn1,Trp53inp1,Ahsa2,Btaf1,Mlph,Sgk1,Abca8b,Aff1,Polr3e,Plekhf1,Ralgps2,Arrdc2,Nrros,Sesn1,Plat,Nostrin,Gpsm1,Pmaip1,Errfi1,Ccdc6,Lfng,Arhgap27,Ada,Slc2a3,Txnip,Irf9,Zfp607b,Tob2,Arl4d,Bcl2l1,Ndn,Pdk4,Tinagl1,Rrp8,Tsc22d3
Cortex + Hippocampus Up	Bcl-2 family protein complex	0.00470318	GO:0097136	GO:CC	Pmaip1,Bcl2l1
Cortex + Hippocampus Up	intracellular membrane-bounded organelle	0.00601673	GO:0043231	GO:CC	Tardbp,Klf15,Arid5b,Xrn1,Trp53inp1,Btaf1,Sgk1,Abca8b,Aff1,Polr3e,Plekhf1,Arrdc2,Nrros,Sesn1,Plat,Nostrin,Gpsm1,Pmaip1,Errfi1,Lfng,Arhgap27,Ada,Slc2a3,Txnip,Irf9,Zfp607b,Tob2,Arl4d,Bcl2l1,Ndn,Pdk4,Tinagl1,Rrp8,Tsc22d3
Cortex + Hippocampus Up	cytosol	0.00698977	GO:0005829	GO:CC	Spsb1,Xrn1,Trp53inp1,Ahsa2,Sgk1,Gpsm1,Pmaip1,Errfi1,Ccdc6,Ada,Txnip,Irf9,Tob2,Bcl2l1,Ndn,Rrp8
Cortex + Hippocampus Up	membrane-bounded organelle	0.00899964	GO:0043227	GO:CC	Tardbp,Klf15,Arid5b,Xrn1,Trp53inp1,Btaf1,Sgk1,Abca8b,Aff1,Polr3e,Plekhf1,Arrdc2,Nrros,Sesn1,Plat,Nostrin,Gpsm1,Pmaip1,Errfi1,Lfng,Arhgap27,Ada,Slc2a3,Txnip,Irf9,Zfp607b,Tob2,Arl4d,Bcl2l1,Ndn,Pdk4,Tinagl1,Rrp8,Tsc22d3
Cortex + Hippocampus Up	intracellular organelle	0.00909182	GO:0043229	GO:CC	Tardbp,Klf15,Arid5b,Xrn1,Trp53inp1,Btaf1,Sgk1,Abca8b,Aff1,Polr3e,Plekhf1,Arrdc2,Nrros,Sesn1,Plat,Nostrin,Gpsm1,Pmaip1,Errfi1,Ccdc6,Lfng,Arhgap27,Ada,Slc2a3,Txnip,Irf9,Zfp607b,Tob2,Arl4d,Bcl2l1,Ndn,Pdk4,Tinagl1,Rrp8,Tsc22d3
Cortex + Hippocampus Up	cellular anatomical entity	0.00968668	GO:0110165	GO:CC	Tardbp,Spsb1,Klf15,Arid5b,Xrn1,Trp53inp1,Ahsa2,Btaf1,Mlph,Sgk1,Abca8b,Aff1,Polr3e,Plekhf1,Ralgps2,Arrdc2,Nrros,Sesn1,Plat,Nostrin,Gpsm1,Pmaip1,Errfi1,Ccdc6,Lfng,Arhgap27,Ada,Slc2a3,Coro2a,Txnip,Irf9,Zfp607b,Tob2,Arl4d,Bcl2l1,Ndn,Pdk4,Tinagl1,Kcnk6,Rrp8,Tsc22d3,Pik3ip1
Cortex + Hippocampus Up	organelle	0.0120942	GO:0043226	GO:CC	Tardbp,Klf15,Arid5b,Xrn1,Trp53inp1,Btaf1,Sgk1,Abca8b,Aff1,Polr3e,Plekhf1,Arrdc2,Nrros,Sesn1,Plat,Nostrin,Gpsm1,Pmaip1,Errfi1,Ccdc6,Lfng,Arhgap27,Ada,Slc2a3,Txnip,Irf9,Zfp607b,Tob2,Arl4d,Bcl2l1,Ndn,Pdk4,Tinagl1,Rrp8,Tsc22d3
Cortex + Hippocampus Up	intracellular vesicle	0.0454357	GO:0097708	GO:CC	Trp53inp1,Plekhf1,Arrdc2,Plat,Nostrin,Arhgap27,Ada,Slc2a3,Bcl2l1
Cortex + Hippocampus Up	PUMA-BCL-xl complex	0.0454357	GO:0097143	GO:CC	Bcl2l1
Cortex + Hippocampus Up	cytoplasmic vesicle	0.0454357	GO:0031410	GO:CC	Trp53inp1,Plekhf1,Arrdc2,Plat,Nostrin,Arhgap27,Ada,Slc2a3,Bcl2l1
Cortex + Hippocampus Up	BH3-only proteins associate with and inactivate anti-apoptotic BCL-2 members	0.0121848	REAC:R-MMU-111453	REAC	Pmaip1,Bcl2l1
Cortex + Hippocampus Up	Inflammasomes	0.022422	REAC:R-MMU-622312	REAC	Txnip,Bcl2l1
Hippocampus Down	nervous system development	3.83306e-07	GO:0007399	GO:BP	Camk2b,Hpca,Numbl,Mapt,Zbtb18,Bin1,Nsmf,Wnt9a,Slitrk3,Clstn2,Btbd3,Epha7,Gal3st1,Gjc2,Hapln4,Fgf10,Gjc3,Nefl,Fbxo31,Mag,Trnp1,Gpc1,Cyfip2,Cntnap1,Mobp,C1qa,Myrf,Camk2a,Olig1,Sorl1,Klk8,Enc1,Ppp1r9b,Rims1,Dpf3,Itgax,Zeb2,Mapk8ip2,Ptk2b,Thbs4,Atp1a3
Hippocampus Down	cation transport	6.53213e-07	GO:0006812	GO:BP	Camk2b,Kcnab2,Hpca,Bin1,Prkce,Kcnmb4,Ptgs2,Cnih2,Grin2c,Kcna6,Kcnh5,Homer3,Rph3a,Kcnk13,Gp1bb,Gjc2,Jph3,Slc44a1,Clcn4,Camk2a,Kcnk10,Ptprc,Slc25a23,Mapk8ip2,Ptk2b,Atp1a3,Kcnv1
Hippocampus Down	regulation of localization	9.88724e-07	GO:0032879	GO:BP	Camk2b,Kcnab2,Trappc12,Hpca,Mapt,Bin1,Prkce,Nsmf,Spry2,Ptgs2,Cnih2,Kcna6,Kcnh5,Homer3,Rph3a,Kcnk13,Gp1bb,Gjc2,Jph3,Fgf10,Frat1,Fbxo31,Gpc1,Rab15,Jup,Prr5l,Tbc1d5,Camk2a,Rtn2,Sorl1,Lgi3,Ptprc,Ppp1r9b,Slc25a23,Prkca,Itgax,Mapk8ip2,Ptk2b,Rasl10b,Exph5,Thbs4,B3gat3,Kcnv1
Hippocampus Down	positive regulation of cellular process	1.24763e-06	GO:0048522	GO:BP	Camk2b,Trappc12,Hpca,Numbl,Mapt,Creb5,Zbtb18,Bin1,Prkce,Nsmf,Spry2,Wnt9a,Ptgs2,Slitrk3,Grin2c,Clstn2,Csnk1g2,Slain1,Smad7,Camta2,Epha7,Gpr62,Gp1bb,Gjc2,Ppp1r16b,Map3k10,Ttbk1,Fgf10,Frat1,Nefl,Fbxo31,Mag,Gpc1,Rab15,Jup,Prr5l,Cyfip2,C1qa,Pkp4,Rundc3a,Sox21,Tbc1d5,Myrf,Camk2a,Jund,Sorl1,Enc1,Ptprc,Ppp1r9b,Rcc1l,Rims1,Scube1,Prkca,Rgmb,Dpf3,Rell2,Itgax,Zeb2,Cyp26b1,Mapk8ip2,Ptk2b,Rasl10b,Exph5,Medag,…
Hippocampus Down	positive regulation of biological process	2.01083e-06	GO:0048518	GO:BP	Camk2b,Trappc12,Hpca,Numbl,Mapt,Creb5,Zbtb18,Bin1,Prkce,Nsmf,Spry2,Wnt9a,Ptgs2,Slitrk3,Grin2c,Clstn2,Csnk1g2,Slain1,Smad7,Camta2,C1qc,Epha7,Gpr62,Gp1bb,Gjc2,Ppp1r16b,Map3k10,Ttbk1,Fgf10,Frat1,Nefl,Fbxo31,Enpp4,Mag,Gpc1,Rab15,Jup,Prr5l,Cyfip2,C1qa,Pkp4,Rundc3a,Sox21,Tbc1d5,Myrf,Blnk,Camk2a,Jund,Sorl1,Enc1,Ptprc,Ppp1r9b,Rcc1l,Rims1,Scube1,Prkca,Rgmb,Dpf3,Rell2,Itgax,Zeb2,Cyp26b1,Mapk8ip2,Ptk2b,Rasl…
Hippocampus Down	neurogenesis	2.01083e-06	GO:0022008	GO:BP	Camk2b,Numbl,Mapt,Zbtb18,Bin1,Nsmf,Wnt9a,Slitrk3,Btbd3,Epha7,Gjc2,Fgf10,Nefl,Fbxo31,Mag,Gpc1,Cyfip2,Cntnap1,Mobp,C1qa,Myrf,Camk2a,Olig1,Sorl1,Klk8,Enc1,Ppp1r9b,Rims1,Zeb2,Mapk8ip2,Ptk2b,Thbs4
Hippocampus Down	cation transmembrane transport	2.01083e-06	GO:0098655	GO:BP	Kcnab2,Hpca,Bin1,Prkce,Kcnmb4,Cnih2,Grin2c,Kcna6,Kcnh5,Rph3a,Kcnk13,Gp1bb,Gjc2,Jph3,Clcn4,Kcnk10,Ptprc,Slc25a23,Mapk8ip2,Ptk2b,Atp1a3,Kcnv1
Hippocampus Down	system development	2.01083e-06	GO:0048731	GO:BP	Camk2b,Kcnab2,Hpca,Numbl,Crybb1,Mapt,Clmp,Zbtb18,Bin1,Nsmf,Spry2,Wnt9a,Ptgs2,Slitrk3,Clstn2,Btbd3,Smad7,C1qc,Epha7,Gal3st1,Gp1bb,Gjc2,Hapln4,Ppp1r16b,Fgf10,Mmp17,Gjc3,Nefl,Fbxo31,Mag,Trnp1,Gpc1,Jup,Cyfip2,Cntnap1,Mobp,C1qa,Myrf,Camk2a,Olig1,Sorl1,Klk8,Enc1,Ptprc,Ppp1r9b,Rims1,Prkca,Dpf3,Itgax,Zeb2,Cyp26b1,Mapk8ip2,Ptk2b,Thbs4,Atp1a3
Hippocampus Down	metal ion transport	2.2497e-06	GO:0030001	GO:BP	Camk2b,Kcnab2,Hpca,Bin1,Prkce,Kcnmb4,Ptgs2,Grin2c,Kcna6,Kcnh5,Homer3,Kcnk13,Gp1bb,Gjc2,Jph3,Camk2a,Kcnk10,Ptprc,Slc25a23,Ptk2b,Atp1a3,Kcnv1
Hippocampus Down	regulation of membrane potential	2.47362e-06	GO:0042391	GO:BP	Kcnab2,Mapt,Bin1,Prkce,Kcnmb4,Cnih2,Grin2c,Smad7,Kcnh5,Kcnk13,Jup,Cntnap1,Kcnk10,Mapk8ip2,Ptk2b,Atp1a3
Hippocampus Down	multicellular organism development	2.63288e-06	GO:0007275	GO:BP	Camk2b,Kcnab2,Hpca,Numbl,Crybb1,Mapt,Clmp,Zbtb18,Bin1,Nsmf,Spry2,Wnt9a,Ptgs2,Slitrk3,Clstn2,Btbd3,Smad7,C1qc,Epha7,Gal3st1,Gp1bb,Gjc2,Hapln4,Ppp1r16b,Fgf10,Mmp17,Gjc3,Frat1,Nefl,Fbxo31,Mag,Trnp1,Gpc1,Jup,Cyfip2,Cntnap1,Mobp,C1qa,Myrf,Camk2a,Olig1,Sorl1,Klk8,Enc1,Ptprc,Fbll1,Ppp1r9b,Rims1,Prkca,Dpf3,Slc25a34,Itgax,Zeb2,Cyp26b1,Mapk8ip2,Ptk2b,Thbs4,Atp1a3
Hippocampus Down	localization	5.30369e-06	GO:0051179	GO:BP	Camk2b,Kcnab2,Trappc12,Hpca,Mapt,Bin1,Prkce,Lrp11,Kcnmb4,Nsmf,Spry2,Ptgs2,Slitrk3,Cnih2,Grin2c,Csnk1g2,Smad7,Kcna6,Kcnh5,Homer3,Rph3a,Kcnk13,Gp1bb,Gjc2,Jph3,Tspan17,Arf3,Fgf10,Gjc3,Frat1,Sgsm2,Slc44a1,Nefl,Dnlz,Car4,Fbxo31,Gpc1,Rab15,Jup,Prr5l,Cntnap1,Clcn4,Tbc1d5,Camk2a,Borcs6,Rtn2,Kcnk10,Sorl1,Lgi3,Ptprc,Ppp1r9b,Rims1,Svop,Slc25a23,Prkca,Mon1a,Itgax,Zeb2,Mapk8ip2,Ptk2b,Rasl10b,Exph5,Thbs4,Atp1a…
Hippocampus Down	regulation of molecular function	7.39593e-06	GO:0065009	GO:BP	Camk2b,Hpca,Lynx1,Sbf1,Mapt,Tbc1d16,Bin1,Prkce,Spry2,Wnt9a,Dbndd2,Ptgs2,Cnih2,Smad7,Epha7,Homer3,Ppp1r3f,Rph3a,Arhgef4,Ppp1r16b,Jph3,Map3k10,Ttbk1,Fgf10,Sgsm2,Jup,Cyfip2,Pkp4,Tbc1d5,Camk2a,Sorl1,Ptprc,Ppp1r9b,Rcc1l,Ppp1r14a,Mon1a,Zeb2,Mapk8ip2,Ptk2b,B3gat3,Pkib
Hippocampus Down	cellular component morphogenesis	7.39593e-06	GO:0032989	GO:BP	Camk2b,Numbl,Mapt,Nsmf,Slitrk3,Btbd3,Epha7,Nefl,Fbxo31,Mag,Gpc1,Cyfip2,Cntnap1,Mobp,Camk2a,Klk8,Rims1,Zeb2,Mapk8ip2,Thbs4
Hippocampus Down	regulation of transport	7.39593e-06	GO:0051049	GO:BP	Kcnab2,Hpca,Mapt,Bin1,Prkce,Ptgs2,Cnih2,Kcna6,Kcnh5,Homer3,Rph3a,Kcnk13,Gjc2,Jph3,Fgf10,Frat1,Rab15,Jup,Prr5l,Tbc1d5,Camk2a,Rtn2,Sorl1,Lgi3,Ptprc,Mapk8ip2,Ptk2b,Rasl10b,Exph5,B3gat3,Kcnv1
Hippocampus Down	cell development	7.39593e-06	GO:0048468	GO:BP	Camk2b,Sbf1,Numbl,Mapt,Zbtb18,Bin1,Nsmf,Slitrk3,Btbd3,Smad7,Epha7,Gp1bb,Gjc2,Ppp1r16b,Nefl,Fbxo31,Mag,Cyfip2,Cntnap1,Mobp,C1qa,Myrf,Camk2a,Olig1,Jund,Sorl1,Klk8,Enc1,Ptprc,Ppp1r9b,Rims1,Zeb2,Mapk8ip2,Ptk2b,Exph5,Thbs4
Hippocampus Down	neuron projection morphogenesis	7.87634e-06	GO:0048812	GO:BP	Camk2b,Numbl,Mapt,Nsmf,Slitrk3,Btbd3,Epha7,Nefl,Fbxo31,Mag,Cyfip2,Cntnap1,Camk2a,Klk8,Rims1,Zeb2,Mapk8ip2,Thbs4
Hippocampus Down	regulation of nervous system development	7.87634e-06	GO:0051960	GO:BP	Camk2b,Numbl,Mapt,Bin1,Slitrk3,Clstn2,Epha7,Gjc2,Nefl,Fbxo31,Mag,Myrf,Sorl1,Klk8,Itgax,Zeb2
Hippocampus Down	ion transport	8.76539e-06	GO:0006811	GO:BP	Camk2b,Kcnab2,Hpca,Bin1,Prkce,Kcnmb4,Ptgs2,Cnih2,Grin2c,Kcna6,Kcnh5,Homer3,Rph3a,Kcnk13,Gp1bb,Gjc2,Jph3,Slc44a1,Car4,Clcn4,Camk2a,Kcnk10,Ptprc,Slc25a23,Mapk8ip2,Ptk2b,Atp1a3,Kcnv1
Hippocampus Down	regulation of multicellular organismal development	8.76539e-06	GO:2000026	GO:BP	Camk2b,Numbl,Mapt,Bin1,Spry2,Wnt9a,Slitrk3,Clstn2,Smad7,C1qc,Epha7,Gjc2,Ppp1r16b,Nefl,Fbxo31,Mag,Jup,Myrf,Sorl1,Klk8,Ptprc,Prkca,Itgax,Zeb2,Cyp26b1,Ptk2b,Thbs4
Hippocampus Down	establishment of localization	8.85843e-06	GO:0051234	GO:BP	Camk2b,Kcnab2,Trappc12,Hpca,Mapt,Bin1,Prkce,Lrp11,Kcnmb4,Spry2,Ptgs2,Cnih2,Grin2c,Csnk1g2,Kcna6,Kcnh5,Homer3,Rph3a,Kcnk13,Gp1bb,Gjc2,Jph3,Tspan17,Arf3,Fgf10,Gjc3,Frat1,Sgsm2,Slc44a1,Nefl,Dnlz,Car4,Rab15,Jup,Prr5l,Clcn4,Tbc1d5,Camk2a,Rtn2,Kcnk10,Sorl1,Lgi3,Ptprc,Rims1,Svop,Slc25a23,Mon1a,Mapk8ip2,Ptk2b,Rasl10b,Exph5,Atp1a3,B3gat3,Kcnv1
Hippocampus Down	plasma membrane bounded cell projection morphogenesis	8.85843e-06	GO:0120039	GO:BP	Camk2b,Numbl,Mapt,Nsmf,Slitrk3,Btbd3,Epha7,Nefl,Fbxo31,Mag,Cyfip2,Cntnap1,Camk2a,Klk8,Rims1,Zeb2,Mapk8ip2,Thbs4
Hippocampus Down	inorganic cation transmembrane transport	8.85843e-06	GO:0098662	GO:BP	Kcnab2,Hpca,Bin1,Prkce,Kcnmb4,Grin2c,Kcna6,Kcnh5,Kcnk13,Gp1bb,Gjc2,Jph3,Clcn4,Kcnk10,Ptprc,Slc25a23,Ptk2b,Atp1a3,Kcnv1
Hippocampus Down	cellular localization	8.85843e-06	GO:0051641	GO:BP	Camk2b,Kcnab2,Trappc12,Hpca,Mapt,Bin1,Prkce,Spry2,Ptgs2,Slitrk3,Cnih2,Grin2c,Rph3a,Gp1bb,Jph3,Tspan17,Arf3,Fgf10,Frat1,Sgsm2,Nefl,Dnlz,Gpc1,Jup,Prr5l,Cntnap1,Tbc1d5,Camk2a,Borcs6,Rtn2,Sorl1,Ptprc,Ppp1r9b,Rims1,Slc25a23,Mon1a,Ptk2b,Exph5,B3gat3
Hippocampus Down	cell projection morphogenesis	8.85843e-06	GO:0048858	GO:BP	Camk2b,Numbl,Mapt,Nsmf,Slitrk3,Btbd3,Epha7,Nefl,Fbxo31,Mag,Cyfip2,Cntnap1,Camk2a,Klk8,Rims1,Zeb2,Mapk8ip2,Thbs4
Hippocampus Down	transmembrane transport	9.31649e-06	GO:0055085	GO:BP	Kcnab2,Hpca,Bin1,Prkce,Kcnmb4,Cnih2,Grin2c,Kcna6,Kcnh5,Rph3a,Kcnk13,Gp1bb,Gjc2,Jph3,Gjc3,Slc44a1,Dnlz,Clcn4,Rtn2,Kcnk10,Ptprc,Svop,Slc25a23,Mapk8ip2,Ptk2b,Atp1a3,Kcnv1
Hippocampus Down	cell projection organization	9.4341e-06	GO:0030030	GO:BP	Camk2b,Numbl,Mapt,Nsmf,Spry2,Slitrk3,Btbd3,Epha7,Rph3a,Arhgef4,Ppp1r16b,Nefl,Fbxo31,Mag,Cyfip2,Cntnap1,Tubb4a,Clcn4,Camk2a,Klk8,Enc1,Ppp1r9b,Rims1,Zeb2,Mapk8ip2,Ptk2b,Thbs4,Atp1a3
Hippocampus Down	positive regulation of developmental process	9.4341e-06	GO:0051094	GO:BP	Camk2b,Numbl,Mapt,Bin1,Wnt9a,Ptgs2,Slitrk3,Clstn2,Smad7,Gjc2,Fgf10,Nefl,Fbxo31,Mag,Gpc1,Jup,Jund,Sorl1,Ptprc,Rims1,Prkca,Itgax,Zeb2,Cyp26b1,Ptk2b,Medag
Hippocampus Down	regulation of catalytic activity	9.4341e-06	GO:0050790	GO:BP	Camk2b,Hpca,Sbf1,Mapt,Tbc1d16,Bin1,Prkce,Spry2,Wnt9a,Dbndd2,Ptgs2,Smad7,Epha7,Ppp1r3f,Arhgef4,Ppp1r16b,Map3k10,Ttbk1,Sgsm2,Cyfip2,Pkp4,Tbc1d5,Camk2a,Sorl1,Ptprc,Ppp1r9b,Rcc1l,Ppp1r14a,Mon1a,Zeb2,Mapk8ip2,Ptk2b,B3gat3,Pkib
Hippocampus Down	biological regulation	1.0839e-05	GO:0065007	GO:BP	Camk2b,Kcnab2,Trappc12,Hpca,Lynx1,Sbf1,Numbl,Mapt,Creb5,Tbc1d16,Zbtb18,Bin1,Prkce,Kcnmb4,Nsmf,Spry2,Wnt9a,Dbndd2,Ptgs2,Slitrk3,Cnih2,Grin2c,Clstn2,Csnk1g2,Slain1,Smad7,Kcna6,Camta2,C1qc,Kcnh5,Epha7,Homer3,Ppp1r3f,Rph3a,Tecpr1,Gpr62,Arhgef4,Kcnk13,Gp1bb,Gjc2,Ppp1r16b,Jph3,Map3k10,Ttbk1,Fgf10,Frat1,Sgsm2,Nefl,Dnlz,Car4,Fbxo31,Enpp4,Mag,Cort,Trnp1,Gpc1,Rab15,Jup,Prr5l,Cyfip2,Cbx6,Cntnap1,Tubb4a,C1qa…
Hippocampus Down	cell part morphogenesis	1.32581e-05	GO:0032990	GO:BP	Camk2b,Numbl,Mapt,Nsmf,Slitrk3,Btbd3,Epha7,Nefl,Fbxo31,Mag,Cyfip2,Cntnap1,Camk2a,Klk8,Rims1,Zeb2,Mapk8ip2,Thbs4
Hippocampus Down	transport	1.49073e-05	GO:0006810	GO:BP	Camk2b,Kcnab2,Trappc12,Hpca,Mapt,Bin1,Prkce,Lrp11,Kcnmb4,Ptgs2,Cnih2,Grin2c,Csnk1g2,Kcna6,Kcnh5,Homer3,Rph3a,Kcnk13,Gp1bb,Gjc2,Jph3,Arf3,Fgf10,Gjc3,Frat1,Sgsm2,Slc44a1,Nefl,Dnlz,Car4,Rab15,Jup,Prr5l,Clcn4,Tbc1d5,Camk2a,Rtn2,Kcnk10,Sorl1,Lgi3,Ptprc,Rims1,Svop,Slc25a23,Mon1a,Mapk8ip2,Ptk2b,Rasl10b,Exph5,Atp1a3,B3gat3,Kcnv1
Hippocampus Down	anatomical structure development	1.57915e-05	GO:0048856	GO:BP	Camk2b,Kcnab2,Hpca,Sbf1,Numbl,Crybb1,Mapt,Clmp,Zbtb18,Bin1,Nsmf,Spry2,Wnt9a,Ptgs2,Slitrk3,Clstn2,Btbd3,Smad7,C1qc,Epha7,Gal3st1,Gp1bb,Gjc2,Hapln4,Ppp1r16b,Fgf10,Mmp17,Gjc3,Frat1,Nefl,Fbxo31,Mag,Trnp1,Gpc1,Jup,Cyfip2,Cntnap1,Mobp,C1qa,Sox21,Myrf,Camk2a,Olig1,Jund,Sorl1,Klk8,Enc1,Ptprc,Fbll1,Ppp1r9b,Rims1,Prkca,Large1,Dpf3,Slc25a34,Itgax,Zeb2,Cyp26b1,Mapk8ip2,Ptk2b,Exph5,Thbs4,Atp1a3
Hippocampus Down	calcium ion transport	1.75935e-05	GO:0006816	GO:BP	Camk2b,Hpca,Bin1,Prkce,Ptgs2,Grin2c,Homer3,Gp1bb,Gjc2,Jph3,Camk2a,Ptprc,Slc25a23,Ptk2b
Hippocampus Down	ion transmembrane transport	1.9638e-05	GO:0034220	GO:BP	Kcnab2,Hpca,Bin1,Prkce,Kcnmb4,Cnih2,Grin2c,Kcna6,Kcnh5,Rph3a,Kcnk13,Gp1bb,Gjc2,Jph3,Clcn4,Kcnk10,Ptprc,Slc25a23,Mapk8ip2,Ptk2b,Atp1a3,Kcnv1
Hippocampus Down	inorganic ion transmembrane transport	2.20387e-05	GO:0098660	GO:BP	Kcnab2,Hpca,Bin1,Prkce,Kcnmb4,Grin2c,Kcna6,Kcnh5,Kcnk13,Gp1bb,Gjc2,Jph3,Clcn4,Kcnk10,Ptprc,Slc25a23,Ptk2b,Atp1a3,Kcnv1
Hippocampus Down	neuron differentiation	2.33254e-05	GO:0030182	GO:BP	Camk2b,Numbl,Mapt,Zbtb18,Bin1,Nsmf,Wnt9a,Slitrk3,Btbd3,Epha7,Nefl,Fbxo31,Mag,Cyfip2,Cntnap1,C1qa,Camk2a,Olig1,Klk8,Enc1,Ppp1r9b,Rims1,Zeb2,Mapk8ip2,Ptk2b,Thbs4
Hippocampus Down	neuron development	3.27961e-05	GO:0048666	GO:BP	Camk2b,Numbl,Mapt,Zbtb18,Nsmf,Slitrk3,Btbd3,Epha7,Nefl,Fbxo31,Mag,Cyfip2,Cntnap1,C1qa,Camk2a,Klk8,Enc1,Ppp1r9b,Rims1,Zeb2,Mapk8ip2,Ptk2b,Thbs4
Hippocampus Down	regulation of cellular process	3.69238e-05	GO:0050794	GO:BP	Camk2b,Kcnab2,Trappc12,Hpca,Lynx1,Sbf1,Numbl,Mapt,Creb5,Tbc1d16,Zbtb18,Bin1,Prkce,Nsmf,Spry2,Wnt9a,Dbndd2,Ptgs2,Slitrk3,Cnih2,Grin2c,Clstn2,Csnk1g2,Slain1,Smad7,Kcna6,Camta2,C1qc,Kcnh5,Epha7,Homer3,Ppp1r3f,Rph3a,Tecpr1,Gpr62,Arhgef4,Kcnk13,Gp1bb,Gjc2,Ppp1r16b,Jph3,Map3k10,Ttbk1,Fgf10,Frat1,Nefl,Fbxo31,Mag,Cort,Trnp1,Gpc1,Rab15,Jup,Prr5l,Cyfip2,Cbx6,Tubb4a,C1qa,Pkp4,Rundc3a,Sox21,Tbc1d5,Srgap3,Erf…
Hippocampus Down	myelination	4.09451e-05	GO:0042552	GO:BP	Gal3st1,Gjc3,Mag,Gpc1,Cntnap1,Mobp,Myrf,Klk8,Itgax
Hippocampus Down	ensheathment of neurons	4.51328e-05	GO:0007272	GO:BP	Gal3st1,Gjc3,Mag,Gpc1,Cntnap1,Mobp,Myrf,Klk8,Itgax
Hippocampus Down	axon ensheathment	4.51328e-05	GO:0008366	GO:BP	Gal3st1,Gjc3,Mag,Gpc1,Cntnap1,Mobp,Myrf,Klk8,Itgax
Hippocampus Down	regulation of ion transport	4.56308e-05	GO:0043269	GO:BP	Kcnab2,Hpca,Bin1,Prkce,Ptgs2,Cnih2,Kcna6,Kcnh5,Homer3,Rph3a,Kcnk13,Gjc2,Jph3,Camk2a,Mapk8ip2,Ptk2b,Kcnv1
Hippocampus Down	neuron projection development	4.69564e-05	GO:0031175	GO:BP	Camk2b,Numbl,Mapt,Nsmf,Slitrk3,Btbd3,Epha7,Nefl,Fbxo31,Mag,Cyfip2,Cntnap1,Camk2a,Klk8,Enc1,Ppp1r9b,Rims1,Zeb2,Mapk8ip2,Ptk2b,Thbs4
Hippocampus Down	generation of neurons	4.69564e-05	GO:0048699	GO:BP	Camk2b,Numbl,Mapt,Zbtb18,Bin1,Nsmf,Wnt9a,Slitrk3,Btbd3,Epha7,Nefl,Fbxo31,Mag,Cyfip2,Cntnap1,C1qa,Camk2a,Olig1,Klk8,Enc1,Ppp1r9b,Rims1,Zeb2,Mapk8ip2,Ptk2b,Thbs4
Hippocampus Down	plasma membrane bounded cell projection organization	4.70379e-05	GO:0120036	GO:BP	Camk2b,Numbl,Mapt,Nsmf,Slitrk3,Btbd3,Epha7,Rph3a,Arhgef4,Ppp1r16b,Nefl,Fbxo31,Mag,Cyfip2,Cntnap1,Clcn4,Camk2a,Klk8,Enc1,Ppp1r9b,Rims1,Zeb2,Mapk8ip2,Ptk2b,Thbs4,Atp1a3
Hippocampus Down	regulation of ion transmembrane transport	5.99595e-05	GO:0034765	GO:BP	Kcnab2,Hpca,Bin1,Prkce,Cnih2,Kcna6,Kcnh5,Rph3a,Kcnk13,Gjc2,Jph3,Mapk8ip2,Ptk2b,Kcnv1
Hippocampus Down	developmental process	6.28949e-05	GO:0032502	GO:BP	Camk2b,Kcnab2,Hpca,Sbf1,Numbl,Crybb1,Mapt,Clmp,Zbtb18,Bin1,Nsmf,Spry2,Wnt9a,Ptgs2,Slitrk3,Clstn2,Btbd3,Smad7,C1qc,Epha7,Gal3st1,Gp1bb,Gjc2,Hapln4,Ppp1r16b,Fgf10,Mmp17,Gjc3,Frat1,Nefl,Fbxo31,Mag,Trnp1,Gpc1,Jup,Cyfip2,Cntnap1,Mobp,C1qa,Sox21,Myrf,Camk2a,Olig1,Katnal1,Jund,Sorl1,Klk8,Enc1,Ptprc,Fbll1,Ppp1r9b,Rims1,Prkca,Large1,Dpf3,Slc25a34,Itgax,Zeb2,Cyp26b1,Mapk8ip2,Ptk2b,Exph5,Medag,Thbs4,Atp1a3
Hippocampus Down	cell junction organization	6.61757e-05	GO:0034330	GO:BP	Camk2b,Numbl,Mapt,Slitrk3,Clstn2,Smad7,C1qc,Epha7,Rph3a,Nefl,Jup,Cntnap1,C1qa,Pkp4,Klk8,Prkca,Ptk2b
Hippocampus Down	potassium ion transport	6.68278e-05	GO:0006813	GO:BP	Kcnab2,Bin1,Kcnmb4,Kcna6,Kcnh5,Kcnk13,Kcnk10,Ptk2b,Atp1a3,Kcnv1
Hippocampus Down	central nervous system development	7.55475e-05	GO:0007417	GO:BP	Hpca,Numbl,Zbtb18,Bin1,Btbd3,Epha7,Gjc2,Hapln4,Fgf10,Nefl,Mag,Trnp1,Cntnap1,Mobp,C1qa,Myrf,Olig1,Ppp1r9b,Zeb2,Atp1a3
Hippocampus Down	regulation of phosphate metabolic process	7.61304e-05	GO:0019220	GO:BP	Hpca,Mapt,Prkce,Nsmf,Spry2,Dbndd2,Ptgs2,Smad7,Epha7,Gjc2,Ppp1r16b,Map3k10,Ttbk1,Fgf10,Prr5l,Sorl1,Ptprc,Ppp1r9b,Ppp1r14a,Zeb2,Mapk8ip2,Ptk2b,Thbs4,Pkib
Hippocampus Down	regulation of transmembrane transport	7.61304e-05	GO:0034762	GO:BP	Kcnab2,Hpca,Bin1,Prkce,Cnih2,Kcna6,Kcnh5,Rph3a,Kcnk13,Gjc2,Jph3,Rtn2,Mapk8ip2,Ptk2b,Kcnv1
Hippocampus Down	regulation of phosphorus metabolic process	7.61304e-05	GO:0051174	GO:BP	Hpca,Mapt,Prkce,Nsmf,Spry2,Dbndd2,Ptgs2,Smad7,Epha7,Gjc2,Ppp1r16b,Map3k10,Ttbk1,Fgf10,Prr5l,Sorl1,Ptprc,Ppp1r9b,Ppp1r14a,Zeb2,Mapk8ip2,Ptk2b,Thbs4,Pkib
Hippocampus Down	regulation of neurotransmitter receptor activity	0.000148066	GO:0099601	GO:BP	Lynx1,Cnih2,Homer3,Rph3a,Mapk8ip2,Ptk2b
Hippocampus Down	regulation of cellular component organization	0.000148066	GO:0051128	GO:BP	Camk2b,Trappc12,Hpca,Sbf1,Numbl,Mapt,Bin1,Prkce,Nsmf,Spry2,Slitrk3,Clstn2,Slain1,Smad7,Epha7,Tecpr1,Ppp1r16b,Ttbk1,Nefl,Fbxo31,Mag,Cyfip2,Tubb4a,Tbc1d5,Sorl1,Klk8,Enc1,Ppp1r9b,Rims1,Zeb2,Ptk2b,Pkib
Hippocampus Down	regulation of developmental process	0.000156515	GO:0050793	GO:BP	Camk2b,Numbl,Mapt,Bin1,Nsmf,Spry2,Wnt9a,Ptgs2,Slitrk3,Clstn2,Smad7,C1qc,Epha7,Gjc2,Ppp1r16b,Fgf10,Nefl,Fbxo31,Mag,Gpc1,Jup,Myrf,Jund,Sorl1,Klk8,Ptprc,Rims1,Prkca,Itgax,Zeb2,Cyp26b1,Ptk2b,Medag,Thbs4
Hippocampus Down	cellular protein localization	0.000156515	GO:0034613	GO:BP	Camk2b,Kcnab2,Trappc12,Hpca,Mapt,Ptgs2,Slitrk3,Grin2c,Rph3a,Tspan17,Arf3,Fgf10,Frat1,Dnlz,Gpc1,Jup,Prr5l,Cntnap1,Camk2a,Rtn2,Sorl1,Ppp1r9b,Rims1,Mon1a,Exph5,B3gat3
Hippocampus Down	cellular macromolecule localization	0.000164631	GO:0070727	GO:BP	Camk2b,Kcnab2,Trappc12,Hpca,Mapt,Ptgs2,Slitrk3,Grin2c,Rph3a,Tspan17,Arf3,Fgf10,Frat1,Dnlz,Gpc1,Jup,Prr5l,Cntnap1,Camk2a,Rtn2,Sorl1,Ppp1r9b,Rims1,Mon1a,Exph5,B3gat3
Hippocampus Down	potassium ion transmembrane transport	0.000164631	GO:0071805	GO:BP	Kcnab2,Bin1,Kcnmb4,Kcna6,Kcnh5,Kcnk13,Kcnk10,Atp1a3,Kcnv1
Hippocampus Down	multicellular organismal process	0.000166413	GO:0032501	GO:BP	Camk2b,Kcnab2,Hpca,Sbf1,Numbl,Crybb1,Mapt,Clmp,Zbtb18,Bin1,Prkce,Lrp11,Kcnmb4,Nsmf,Spry2,Wnt9a,Ptgs2,Slitrk3,Cnih2,Grin2c,Clstn2,Btbd3,Smad7,Camta2,C1qc,Epha7,Homer3,Gal3st1,Gp1bb,Gjc2,Hapln4,Ppp1r16b,Jph3,Ttbk1,Fgf10,Mmp17,Gjc3,Frat1,Nefl,Fbxo31,Enpp4,Mag,Cort,Trnp1,Gpc1,Jup,Cyfip2,Cntnap1,Mobp,C1qa,Sox21,Myrf,Camk2a,Olig1,Katnal1,Jund,Kcnk10,Sorl1,Klk8,Enc1,Ptprc,Fbll1,Ppp1r9b,Rims1,Hdac5,Prkca…
Hippocampus Down	positive regulation of nervous system development	0.000173939	GO:0051962	GO:BP	Camk2b,Numbl,Mapt,Bin1,Slitrk3,Clstn2,Gjc2,Nefl,Fbxo31,Mag,Zeb2
Hippocampus Down	gliogenesis	0.000176049	GO:0042063	GO:BP	Bin1,Gjc2,Fgf10,Mag,Gpc1,Cntnap1,Mobp,C1qa,Myrf,Olig1,Ptk2b
Hippocampus Down	regulation of biological process	0.000181682	GO:0050789	GO:BP	Camk2b,Kcnab2,Trappc12,Hpca,Lynx1,Sbf1,Numbl,Mapt,Creb5,Tbc1d16,Zbtb18,Bin1,Prkce,Nsmf,Spry2,Wnt9a,Dbndd2,Ptgs2,Slitrk3,Cnih2,Grin2c,Clstn2,Csnk1g2,Slain1,Smad7,Kcna6,Camta2,C1qc,Kcnh5,Epha7,Homer3,Ppp1r3f,Rph3a,Tecpr1,Gpr62,Arhgef4,Kcnk13,Gp1bb,Gjc2,Ppp1r16b,Jph3,Map3k10,Ttbk1,Fgf10,Frat1,Nefl,Fbxo31,Enpp4,Mag,Cort,Trnp1,Gpc1,Rab15,Jup,Prr5l,Cyfip2,Cbx6,Tubb4a,C1qa,Pkp4,Rundc3a,Sox21,Tbc1d5,Srga…
Hippocampus Down	regulation of hydrolase activity	0.000219038	GO:0051336	GO:BP	Camk2b,Hpca,Sbf1,Tbc1d16,Bin1,Spry2,Wnt9a,Ptgs2,Epha7,Ttbk1,Sgsm2,Cyfip2,Pkp4,Tbc1d5,Camk2a,Sorl1,Ptprc,Ppp1r9b,Ptk2b
Hippocampus Down	regulation of multicellular organismal process	0.000254918	GO:0051239	GO:BP	Camk2b,Numbl,Mapt,Bin1,Prkce,Spry2,Wnt9a,Ptgs2,Slitrk3,Cnih2,Clstn2,Smad7,C1qc,Epha7,Homer3,Gjc2,Ppp1r16b,Fgf10,Nefl,Fbxo31,Enpp4,Mag,Cort,Jup,Myrf,Sorl1,Klk8,Ptprc,Hdac5,Prkca,Itgax,Zeb2,Cyp26b1,Ptk2b,Thbs4
Hippocampus Down	anterograde trans-synaptic signaling	0.000279377	GO:0098916	GO:BP	Camk2b,Lynx1,Mapt,Prkce,Nsmf,Ptgs2,Slitrk3,Cnih2,Grin2c,Clstn2,Homer3,Rph3a,Jph3,Camk2a,Ppp1r9b,Mapk8ip2,Ptk2b
Hippocampus Down	chemical synaptic transmission	0.000279377	GO:0007268	GO:BP	Camk2b,Lynx1,Mapt,Prkce,Nsmf,Ptgs2,Slitrk3,Cnih2,Grin2c,Clstn2,Homer3,Rph3a,Jph3,Camk2a,Ppp1r9b,Mapk8ip2,Ptk2b
Hippocampus Down	oligodendrocyte development	0.000290479	GO:0014003	GO:BP	Mag,Cntnap1,Mobp,Myrf,Olig1
Hippocampus Down	trans-synaptic signaling	0.000306411	GO:0099537	GO:BP	Camk2b,Lynx1,Mapt,Prkce,Nsmf,Ptgs2,Slitrk3,Cnih2,Grin2c,Clstn2,Homer3,Rph3a,Jph3,Camk2a,Ppp1r9b,Mapk8ip2,Ptk2b
Hippocampus Down	cell-cell signaling	0.000306411	GO:0007267	GO:BP	Camk2b,Lynx1,Mapt,Prkce,Nsmf,Wnt9a,Ptgs2,Slitrk3,Cnih2,Grin2c,Clstn2,Csnk1g2,Homer3,Rph3a,Gjc2,Jph3,Fgf10,Gjc3,Frat1,Camk2a,Ppp1r9b,Zeb2,Mapk8ip2,Ptk2b,Rasl10b
Hippocampus Down	regulation of anatomical structure morphogenesis	0.000308174	GO:0022603	GO:BP	Camk2b,Numbl,Mapt,Nsmf,Spry2,Epha7,Ppp1r16b,Fgf10,Nefl,Fbxo31,Mag,Jup,Rims1,Prkca,Itgax,Zeb2,Ptk2b,Thbs4
Hippocampus Down	myelin assembly	0.000325647	GO:0032288	GO:BP	Mag,Gpc1,Cntnap1,Mobp
Hippocampus Down	regulation of cellular component movement	0.000383008	GO:0051270	GO:BP	Camk2b,Mapt,Bin1,Prkce,Nsmf,Spry2,Ptgs2,Cnih2,Fgf10,Fbxo31,Jup,Prr5l,Camk2a,Sorl1,Ptprc,Prkca,Itgax,Ptk2b,Thbs4
Hippocampus Down	regulation of phosphorylation	0.000389655	GO:0042325	GO:BP	Mapt,Prkce,Spry2,Dbndd2,Ptgs2,Smad7,Epha7,Gjc2,Map3k10,Ttbk1,Fgf10,Prr5l,Sorl1,Ptprc,Ppp1r9b,Ppp1r14a,Zeb2,Mapk8ip2,Ptk2b,Thbs4,Pkib
Hippocampus Down	cell morphogenesis involved in neuron differentiation	0.000417417	GO:0048667	GO:BP	Camk2b,Numbl,Mapt,Nsmf,Slitrk3,Btbd3,Epha7,Nefl,Fbxo31,Mag,Cntnap1,Camk2a,Zeb2,Mapk8ip2
Hippocampus Down	cell morphogenesis	0.000417417	GO:0000902	GO:BP	Camk2b,Numbl,Mapt,Nsmf,Slitrk3,Btbd3,Epha7,Nefl,Fbxo31,Mag,Cyfip2,Cntnap1,Camk2a,Klk8,Rims1,Zeb2,Mapk8ip2,Ptk2b,Thbs4
Hippocampus Down	regulation of cellular localization	0.000417417	GO:0060341	GO:BP	Camk2b,Kcnab2,Trappc12,Hpca,Mapt,Prkce,Ptgs2,Cnih2,Frat1,Gpc1,Jup,Prr5l,Camk2a,Sorl1,Ppp1r9b,B3gat3
Hippocampus Down	central nervous system myelination	0.000417417	GO:0022010	GO:BP	Mag,Cntnap1,Mobp,Myrf
Hippocampus Down	axon ensheathment in central nervous system	0.000417417	GO:0032291	GO:BP	Mag,Cntnap1,Mobp,Myrf
Hippocampus Down	regulation of signaling	0.000417417	GO:0023051	GO:BP	Camk2b,Lynx1,Mapt,Tbc1d16,Prkce,Nsmf,Spry2,Wnt9a,Ptgs2,Cnih2,Grin2c,Clstn2,Csnk1g2,Smad7,Epha7,Homer3,Rph3a,Gpr62,Ppp1r16b,Jph3,Map3k10,Fgf10,Frat1,Gpc1,Prr5l,Cyfip2,Rundc3a,Camk2a,Sorl1,Ptprc,Ppp1r9b,Scube1,Prkca,Rell2,Zeb2,Cyp26b1,Mapk8ip2,Ptk2b,Rasl10b
Hippocampus Down	synaptic signaling	0.000419584	GO:0099536	GO:BP	Camk2b,Lynx1,Mapt,Prkce,Nsmf,Ptgs2,Slitrk3,Cnih2,Grin2c,Clstn2,Homer3,Rph3a,Jph3,Camk2a,Ppp1r9b,Mapk8ip2,Ptk2b
Hippocampus Down	glial cell differentiation	0.00044479	GO:0010001	GO:BP	Bin1,Fgf10,Mag,Gpc1,Cntnap1,Mobp,C1qa,Myrf,Olig1
Hippocampus Down	glutamate receptor signaling pathway	0.000515985	GO:0007215	GO:BP	Grin2c,Homer3,Camk2a,Ptk2b,Atp1a3
Hippocampus Down	positive regulation of protein polymerization	0.000515985	GO:0032273	GO:BP	Mapt,Bin1,Prkce,Slain1,Ttbk1,Ptk2b
Hippocampus Down	ionotropic glutamate receptor signaling pathway	0.000532264	GO:0035235	GO:BP	Grin2c,Camk2a,Ptk2b,Atp1a3
Hippocampus Down	ligand-gated ion channel signaling pathway	0.000532264	GO:1990806	GO:BP	Grin2c,Camk2a,Ptk2b,Atp1a3
Hippocampus Down	modulation of chemical synaptic transmission	0.000565471	GO:0050804	GO:BP	Camk2b,Mapt,Prkce,Nsmf,Ptgs2,Cnih2,Grin2c,Clstn2,Homer3,Jph3,Camk2a,Ppp1r9b,Mapk8ip2,Ptk2b
Hippocampus Down	regulation of trans-synaptic signaling	0.000568796	GO:0099177	GO:BP	Camk2b,Mapt,Prkce,Nsmf,Ptgs2,Cnih2,Grin2c,Clstn2,Homer3,Jph3,Camk2a,Ppp1r9b,Mapk8ip2,Ptk2b
Hippocampus Down	positive regulation of catalytic activity	0.000585653	GO:0043085	GO:BP	Camk2b,Hpca,Tbc1d16,Bin1,Spry2,Epha7,Map3k10,Ttbk1,Sgsm2,Cyfip2,Pkp4,Tbc1d5,Sorl1,Ptprc,Zeb2,Mapk8ip2,Ptk2b,B3gat3,Pkib
Hippocampus Down	regulation of protein phosphorylation	0.000679338	GO:0001932	GO:BP	Prkce,Spry2,Dbndd2,Ptgs2,Smad7,Epha7,Gjc2,Map3k10,Ttbk1,Fgf10,Prr5l,Sorl1,Ptprc,Ppp1r9b,Zeb2,Mapk8ip2,Ptk2b,Thbs4,Pkib
Hippocampus Down	regulation of NMDA receptor activity	0.000679338	GO:2000310	GO:BP	Cnih2,Rph3a,Mapk8ip2,Ptk2b
Hippocampus Down	anatomical structure morphogenesis	0.000701422	GO:0009653	GO:BP	Camk2b,Numbl,Mapt,Nsmf,Spry2,Wnt9a,Ptgs2,Slitrk3,Btbd3,Smad7,Epha7,Ppp1r16b,Fgf10,Nefl,Fbxo31,Mag,Trnp1,Gpc1,Jup,Cyfip2,Cntnap1,Mobp,Sox21,Camk2a,Klk8,Rims1,Prkca,Itgax,Zeb2,Cyp26b1,Mapk8ip2,Ptk2b,Thbs4
Hippocampus Down	calcium ion transmembrane transport	0.000701422	GO:0070588	GO:BP	Hpca,Bin1,Prkce,Grin2c,Gp1bb,Gjc2,Jph3,Ptprc,Slc25a23,Ptk2b
Hippocampus Down	positive regulation of cell differentiation	0.000744635	GO:0045597	GO:BP	Camk2b,Numbl,Mapt,Bin1,Wnt9a,Ptgs2,Smad7,Gjc2,Nefl,Fbxo31,Mag,Gpc1,Jund,Ptprc,Zeb2,Cyp26b1,Medag
Hippocampus Down	regulation of cell communication	0.000768591	GO:0010646	GO:BP	Camk2b,Lynx1,Mapt,Prkce,Nsmf,Spry2,Wnt9a,Ptgs2,Cnih2,Grin2c,Clstn2,Csnk1g2,Smad7,Epha7,Homer3,Rph3a,Gpr62,Ppp1r16b,Jph3,Map3k10,Fgf10,Frat1,Gpc1,Prr5l,Cyfip2,Rundc3a,Camk2a,Sorl1,Ptprc,Ppp1r9b,Scube1,Prkca,Rell2,Zeb2,Cyp26b1,Mapk8ip2,Ptk2b,Rasl10b
Hippocampus Down	regulation of protein polymerization	0.000788001	GO:0032271	GO:BP	Mapt,Bin1,Prkce,Slain1,Ttbk1,Cyfip2,Tubb4a,Ptk2b
Hippocampus Down	positive regulation of multicellular organismal process	0.000811642	GO:0051240	GO:BP	Camk2b,Numbl,Mapt,Bin1,Prkce,Ptgs2,Slitrk3,Clstn2,Smad7,Gjc2,Fgf10,Nefl,Fbxo31,Enpp4,Mag,Jup,Myrf,Sorl1,Ptprc,Prkca,Itgax,Zeb2,Ptk2b
Hippocampus Down	regulation of calcium ion transport	0.000862787	GO:0051924	GO:BP	Hpca,Bin1,Prkce,Ptgs2,Homer3,Gjc2,Jph3,Camk2a,Ptk2b
Hippocampus Down	protein polymerization	0.0008762	GO:0051258	GO:BP	Mapt,Bin1,Prkce,Slain1,Ttbk1,Nefl,Cyfip2,Tubb4a,Ptk2b
Hippocampus Down	regulation of biological quality	0.0008762	GO:0065008	GO:BP	Camk2b,Kcnab2,Hpca,Mapt,Zbtb18,Bin1,Prkce,Kcnmb4,Nsmf,Ptgs2,Slitrk3,Cnih2,Grin2c,Clstn2,Smad7,Kcnh5,Epha7,Rph3a,Kcnk13,Gp1bb,Jph3,Fgf10,Nefl,Dnlz,Car4,Enpp4,Mag,Jup,Cyfip2,Cntnap1,Camk2a,Kcnk10,Klk8,Ptprc,Slc25a23,Prkca,Large1,Cyp26b1,Mapk8ip2,Ptk2b,Rasl10b,Atp1a3
Hippocampus Down	neuromuscular process controlling balance	0.000905303	GO:0050885	GO:BP	Camk2b,Grin2c,Jph3,Nefl,Cntnap1
Hippocampus Down	negative regulation of catalytic activity	0.00091623	GO:0043086	GO:BP	Hpca,Sbf1,Mapt,Bin1,Spry2,Wnt9a,Dbndd2,Ptgs2,Smad7,Camk2a,Sorl1,Ptprc,Ppp1r9b,Ppp1r14a,Pkib
Hippocampus Down	positive regulation of neurogenesis	0.000944076	GO:0050769	GO:BP	Camk2b,Numbl,Mapt,Bin1,Gjc2,Nefl,Fbxo31,Mag,Zeb2
Hippocampus Down	intracellular transport	0.000963955	GO:0046907	GO:BP	Trappc12,Hpca,Mapt,Bin1,Ptgs2,Cnih2,Rph3a,Arf3,Frat1,Sgsm2,Nefl,Dnlz,Jup,Prr5l,Tbc1d5,Camk2a,Rtn2,Sorl1,Rims1,Mon1a,Exph5,B3gat3
Hippocampus Down	regulation of neurogenesis	0.000970288	GO:0050767	GO:BP	Camk2b,Numbl,Mapt,Bin1,Epha7,Gjc2,Nefl,Fbxo31,Mag,Sorl1,Zeb2
Hippocampus Down	regulation of response to stimulus	0.0010241	GO:0048583	GO:BP	Camk2b,Lynx1,Mapt,Prkce,Spry2,Wnt9a,Ptgs2,Cnih2,Csnk1g2,Smad7,C1qc,Epha7,Homer3,Rph3a,Gpr62,Ppp1r16b,Map3k10,Ttbk1,Fgf10,Frat1,Enpp4,Gpc1,Prr5l,Cyfip2,C1qa,Rundc3a,Blnk,Camk2a,Sorl1,Klk8,Ptprc,Ppp1r9b,Scube1,Slc25a23,Prkca,Rell2,Zeb2,Cyp26b1,Mapk8ip2,Ptk2b,Thbs4
Hippocampus Down	positive regulation of cell development	0.00106445	GO:0010720	GO:BP	Camk2b,Numbl,Mapt,Bin1,Smad7,Gjc2,Nefl,Fbxo31,Mag,Zeb2
Hippocampus Down	cell differentiation	0.00108796	GO:0030154	GO:BP	Camk2b,Kcnab2,Sbf1,Numbl,Mapt,Zbtb18,Bin1,Nsmf,Spry2,Wnt9a,Ptgs2,Slitrk3,Btbd3,Smad7,C1qc,Epha7,Gp1bb,Gjc2,Ppp1r16b,Fgf10,Nefl,Fbxo31,Mag,Gpc1,Cyfip2,Cntnap1,Mobp,C1qa,Sox21,Myrf,Camk2a,Olig1,Jund,Sorl1,Klk8,Enc1,Ptprc,Ppp1r9b,Rims1,Zeb2,Cyp26b1,Mapk8ip2,Ptk2b,Exph5,Medag,Thbs4
Hippocampus Down	protein phosphorylation	0.00112462	GO:0006468	GO:BP	Camk2b,Prkce,Spry2,Dbndd2,Ptgs2,Csnk1g2,Smad7,Epha7,Gjc2,Map3k10,Ttbk1,Fgf10,Prr5l,Camk2a,Sorl1,Ptprc,Ppp1r9b,Prkca,Zeb2,Mapk8ip2,Ptk2b,Thbs4,Pkib
Hippocampus Down	negative regulation of phosphate metabolic process	0.0011525	GO:0045936	GO:BP	Hpca,Mapt,Spry2,Dbndd2,Smad7,Ppp1r16b,Prr5l,Sorl1,Ptprc,Ppp1r9b,Pkib
Hippocampus Down	negative regulation of phosphorus metabolic process	0.0011525	GO:0010563	GO:BP	Hpca,Mapt,Spry2,Dbndd2,Smad7,Ppp1r16b,Prr5l,Sorl1,Ptprc,Ppp1r9b,Pkib
Hippocampus Down	positive regulation of molecular function	0.00115727	GO:0044093	GO:BP	Camk2b,Hpca,Tbc1d16,Bin1,Spry2,Epha7,Map3k10,Ttbk1,Fgf10,Sgsm2,Jup,Cyfip2,Pkp4,Tbc1d5,Camk2a,Sorl1,Ptprc,Zeb2,Mapk8ip2,Ptk2b,B3gat3,Pkib
Hippocampus Down	regulation of neuron projection development	0.00116211	GO:0010975	GO:BP	Camk2b,Numbl,Mapt,Nsmf,Epha7,Nefl,Fbxo31,Mag,Klk8,Enc1,Zeb2,Ptk2b
Hippocampus Down	cellular developmental process	0.00122702	GO:0048869	GO:BP	Camk2b,Kcnab2,Sbf1,Numbl,Mapt,Zbtb18,Bin1,Nsmf,Spry2,Wnt9a,Ptgs2,Slitrk3,Btbd3,Smad7,C1qc,Epha7,Gp1bb,Gjc2,Ppp1r16b,Fgf10,Nefl,Fbxo31,Mag,Gpc1,Cyfip2,Cntnap1,Mobp,C1qa,Sox21,Myrf,Camk2a,Olig1,Jund,Sorl1,Klk8,Enc1,Ptprc,Ppp1r9b,Rims1,Zeb2,Cyp26b1,Mapk8ip2,Ptk2b,Exph5,Medag,Thbs4
Hippocampus Down	regulation of signal transduction	0.00129974	GO:0009966	GO:BP	Camk2b,Lynx1,Mapt,Prkce,Spry2,Wnt9a,Ptgs2,Cnih2,Csnk1g2,Smad7,Epha7,Homer3,Rph3a,Gpr62,Ppp1r16b,Map3k10,Fgf10,Frat1,Gpc1,Prr5l,Cyfip2,Rundc3a,Camk2a,Sorl1,Ptprc,Ppp1r9b,Scube1,Prkca,Rell2,Zeb2,Cyp26b1,Mapk8ip2,Ptk2b
Hippocampus Down	glial cell development	0.00130038	GO:0021782	GO:BP	Mag,Cntnap1,Mobp,C1qa,Myrf,Olig1
Hippocampus Down	peptidyl-threonine phosphorylation	0.00141889	GO:0018107	GO:BP	Spry2,Smad7,Map3k10,Ttbk1,Camk2a,Prkca
Hippocampus Down	dendrite morphogenesis	0.00148731	GO:0048813	GO:BP	Camk2b,Numbl,Nsmf,Btbd3,Fbxo31,Camk2a,Mapk8ip2
Hippocampus Down	regulation of protein localization	0.0015952	GO:0032880	GO:BP	Camk2b,Kcnab2,Trappc12,Hpca,Mapt,Prkce,Ptgs2,Frat1,Gpc1,Jup,Prr5l,Camk2a,Sorl1,Ppp1r9b,Exph5,B3gat3
Hippocampus Down	regulation of protein modification process	0.00159777	GO:0031399	GO:BP	Mapt,Prkce,Nsmf,Spry2,Dbndd2,Ptgs2,Smad7,Epha7,Gjc2,Ppp1r16b,Map3k10,Ttbk1,Fgf10,Prr5l,Sorl1,Ptprc,Ppp1r9b,Zeb2,Mapk8ip2,Ptk2b,Thbs4,Pkib
Hippocampus Down	regulation of cell projection organization	0.00160143	GO:0031344	GO:BP	Camk2b,Numbl,Mapt,Nsmf,Spry2,Epha7,Ppp1r16b,Nefl,Fbxo31,Mag,Klk8,Enc1,Zeb2,Ptk2b
Hippocampus Down	regulation of cation transmembrane transport	0.00160143	GO:1904062	GO:BP	Kcnab2,Hpca,Bin1,Prkce,Cnih2,Rph3a,Gjc2,Jph3,Mapk8ip2,Ptk2b
Hippocampus Down	negative regulation of molecular function	0.0016253	GO:0044092	GO:BP	Hpca,Lynx1,Sbf1,Mapt,Bin1,Spry2,Wnt9a,Dbndd2,Ptgs2,Smad7,Map3k10,Ttbk1,Camk2a,Sorl1,Ptprc,Ppp1r9b,Ppp1r14a,Pkib
Hippocampus Down	second-messenger-mediated signaling	0.00162908	GO:0019932	GO:BP	Hpca,Mapt,Grin2c,Homer3,Gpr62,Rundc3a,Ptprc,Ppp1r9b,Ptk2b
Hippocampus Down	regulation of cell migration	0.00165106	GO:0030334	GO:BP	Camk2b,Prkce,Nsmf,Spry2,Ptgs2,Fgf10,Fbxo31,Jup,Prr5l,Camk2a,Sorl1,Ptprc,Prkca,Itgax,Ptk2b,Thbs4
Hippocampus Down	phosphorylation	0.00165106	GO:0016310	GO:BP	Camk2b,Mapt,Prkce,Spry2,Dbndd2,Ptgs2,Csnk1g2,Smad7,Epha7,Gjc2,Map3k10,Ttbk1,Fgf10,Prr5l,Camk2a,Sorl1,Ptprc,Ppp1r9b,Ppp1r14a,Prkca,Zeb2,Mapk8ip2,Ptk2b,Thbs4,Pkib
Hippocampus Down	cellular component organization	0.00172757	GO:0016043	GO:BP	Camk2b,Trappc12,Hpca,Sbf1,Epb41l1,Numbl,Mapt,Bin1,Prkce,Nsmf,Spry2,Slitrk3,Clstn2,Btbd3,Slain1,Smad7,Kcna6,C1qc,Epha7,Rph3a,Tecpr1,Arhgef4,Ppp1r16b,Ttbk1,Fgf10,Mmp17,Frat1,Nefl,Dnlz,Fbxo31,Mag,Gpc1,Jup,Cyfip2,Cbx6,Cntnap1,Tubb4a,Clcn4,Mobp,C1qa,Pkp4,Tbc1d5,Myrf,Camk2a,Katnal1,Sorl1,Klk8,Enc1,Ptprc,Ppp1r9b,Rcc1l,Rims1,Hdac5,Prkca,Dpf3,Zeb2,Cyp26b1,Mapk8ip2,Ptk2b,Thbs4,Atp1a3,Kcnv1,Pkib
Hippocampus Down	learning or memory	0.00191003	GO:0007611	GO:BP	Mapt,Ptgs2,Jph3,Ttbk1,Kcnk10,Klk8,Ppp1r9b,Mapk8ip2,Atp1a3
Hippocampus Down	peptidyl-threonine modification	0.00191003	GO:0018210	GO:BP	Spry2,Smad7,Map3k10,Ttbk1,Camk2a,Prkca
Hippocampus Down	cellular component organization or biogenesis	0.00191003	GO:0071840	GO:BP	Camk2b,Trappc12,Hpca,Sbf1,Epb41l1,Numbl,Mapt,Bin1,Prkce,Nsmf,Spry2,Slitrk3,Clstn2,Btbd3,Slain1,Smad7,Kcna6,C1qc,Epha7,Rph3a,Tecpr1,Arhgef4,Ppp1r16b,Ttbk1,Fgf10,Mmp17,Frat1,Nefl,Dnlz,Fbxo31,Mag,Gpc1,Jup,Cyfip2,Cbx6,Cntnap1,Tubb4a,Clcn4,Mobp,C1qa,Pkp4,Tbc1d5,Myrf,Camk2a,Katnal1,Sorl1,Klk8,Enc1,Ptprc,Fbll1,Ppp1r9b,Rcc1l,Rims1,Hdac5,Prkca,Dpf3,Zeb2,Cyp26b1,Mapk8ip2,Ptk2b,Thbs4,Atp1a3,Kcnv1,Pkib
Hippocampus Down	regulation of cell differentiation	0.00191003	GO:0045595	GO:BP	Camk2b,Numbl,Mapt,Bin1,Spry2,Wnt9a,Ptgs2,Smad7,C1qc,Epha7,Gjc2,Fgf10,Nefl,Fbxo31,Mag,Gpc1,Jund,Sorl1,Ptprc,Zeb2,Cyp26b1,Ptk2b,Medag
Hippocampus Down	synapse organization	0.00194829	GO:0050808	GO:BP	Camk2b,Mapt,Slitrk3,Clstn2,C1qc,Epha7,Rph3a,Nefl,Cntnap1,C1qa,Klk8
Hippocampus Down	positive regulation of protein localization	0.00196968	GO:1903829	GO:BP	Trappc12,Hpca,Mapt,Prkce,Ptgs2,Jup,Prr5l,Sorl1,Ppp1r9b,Exph5,B3gat3
Hippocampus Down	regulation of nervous system process	0.00199431	GO:0031644	GO:BP	Cnih2,Homer3,Mag,Myrf,Klk8,Itgax,Ptk2b
Hippocampus Down	negative regulation of aspartic-type endopeptidase activity involved in amyloid precursor protein catabolic process	0.00212967	GO:1902960	GO:BP	Bin1,Sorl1
Hippocampus Down	negative regulation of aspartic-type peptidase activity	0.00212967	GO:1905246	GO:BP	Bin1,Sorl1
Hippocampus Down	regulation of cell development	0.00219575	GO:0060284	GO:BP	Camk2b,Numbl,Mapt,Bin1,Smad7,Epha7,Gjc2,Nefl,Fbxo31,Mag,Sorl1,Zeb2
Hippocampus Down	peptidyl-serine phosphorylation	0.0023009	GO:0018105	GO:BP	Camk2b,Prkce,Spry2,Ptgs2,Csnk1g2,Smad7,Map3k10,Ttbk1,Camk2a
Hippocampus Down	regulation of sequestering of calcium ion	0.00232439	GO:0051282	GO:BP	Prkce,Gp1bb,Jph3,Ptprc,Slc25a23,Ptk2b
Hippocampus Down	establishment of localization in cell	0.00245441	GO:0051649	GO:BP	Trappc12,Hpca,Mapt,Bin1,Prkce,Spry2,Ptgs2,Cnih2,Rph3a,Arf3,Fgf10,Frat1,Sgsm2,Nefl,Dnlz,Jup,Prr5l,Tbc1d5,Camk2a,Rtn2,Sorl1,Rims1,Mon1a,Exph5,B3gat3
Hippocampus Down	sequestering of calcium ion	0.00248794	GO:0051208	GO:BP	Prkce,Gp1bb,Jph3,Ptprc,Slc25a23,Ptk2b
Hippocampus Down	regulation of intracellular transport	0.00256247	GO:0032386	GO:BP	Hpca,Mapt,Ptgs2,Cnih2,Frat1,Jup,Prr5l,Sorl1,B3gat3
Hippocampus Down	developmental growth involved in morphogenesis	0.00264791	GO:0060560	GO:BP	Mapt,Spry2,Epha7,Fgf10,Mag,Cyfip2,Rims1,Zeb2
Hippocampus Down	locomotion	0.00268505	GO:0040011	GO:BP	Camk2b,Mapt,Prkce,Nsmf,Spry2,Ptgs2,Grin2c,Epha7,Jph3,Fgf10,Nefl,Fbxo31,Gpc1,Jup,Prr5l,Camk2a,Sorl1,Ptprc,Ppp1r9b,Prkca,Itgax,Zeb2,Ptk2b,Thbs4
Hippocampus Down	cell adhesion	0.00268505	GO:0007155	GO:BP	Prkce,Slitrk3,Clstn2,Smad7,Epha7,Gp1bb,Epdr1,Hapln4,Mag,Jup,Cyfip2,Cntnap1,Pkp4,Ptprc,Prkca,Rgmb,Rell2,Itgax,Ptk2b,Thbs4
Hippocampus Down	calcium-mediated signaling	0.00268505	GO:0019722	GO:BP	Hpca,Mapt,Grin2c,Homer3,Ptprc,Ppp1r9b,Ptk2b
Hippocampus Down	positive regulation of response to stimulus	0.00268505	GO:0048584	GO:BP	Camk2b,Prkce,Spry2,Wnt9a,Ptgs2,Csnk1g2,C1qc,Gpr62,Map3k10,Ttbk1,Fgf10,Frat1,Enpp4,Prr5l,Cyfip2,C1qa,Rundc3a,Blnk,Sorl1,Ptprc,Scube1,Prkca,Rell2,Zeb2,Mapk8ip2,Ptk2b,Thbs4
Hippocampus Down	positive regulation of cell communication	0.00270079	GO:0010647	GO:BP	Camk2b,Prkce,Spry2,Wnt9a,Ptgs2,Grin2c,Clstn2,Csnk1g2,Gpr62,Map3k10,Fgf10,Frat1,Prr5l,Cyfip2,Rundc3a,Sorl1,Ptprc,Scube1,Prkca,Rell2,Zeb2,Mapk8ip2,Ptk2b,Rasl10b
Hippocampus Down	cell morphogenesis involved in differentiation	0.00277504	GO:0000904	GO:BP	Camk2b,Numbl,Mapt,Nsmf,Slitrk3,Btbd3,Epha7,Nefl,Fbxo31,Mag,Cntnap1,Camk2a,Zeb2,Mapk8ip2
Hippocampus Down	positive regulation of signaling	0.0027961	GO:0023056	GO:BP	Camk2b,Prkce,Spry2,Wnt9a,Ptgs2,Grin2c,Clstn2,Csnk1g2,Gpr62,Map3k10,Fgf10,Frat1,Prr5l,Cyfip2,Rundc3a,Sorl1,Ptprc,Scube1,Prkca,Rell2,Zeb2,Mapk8ip2,Ptk2b,Rasl10b
Hippocampus Down	regulation of cell motility	0.00279693	GO:2000145	GO:BP	Camk2b,Prkce,Nsmf,Spry2,Ptgs2,Fgf10,Fbxo31,Jup,Prr5l,Camk2a,Sorl1,Ptprc,Prkca,Itgax,Ptk2b,Thbs4
Hippocampus Down	regulation of protein-containing complex assembly	0.00289782	GO:0043254	GO:BP	Trappc12,Mapt,Bin1,Prkce,Slain1,Ttbk1,Cyfip2,Tubb4a,Sorl1,Ptk2b
Hippocampus Down	regulation of metal ion transport	0.0030478	GO:0010959	GO:BP	Kcnab2,Hpca,Bin1,Prkce,Ptgs2,Homer3,Gjc2,Jph3,Camk2a,Ptk2b
Hippocampus Down	negative regulation of amyloid-beta formation	0.00313401	GO:1902430	GO:BP	Bin1,Rtn2,Sorl1
Hippocampus Down	regulation of neuron migration	0.00325908	GO:2001222	GO:BP	Camk2b,Nsmf,Fbxo31,Camk2a
Hippocampus Down	cognition	0.00337847	GO:0050890	GO:BP	Mapt,Ptgs2,Jph3,Ttbk1,Kcnk10,Klk8,Ppp1r9b,Mapk8ip2,Atp1a3
Hippocampus Down	negative regulation of protein metabolic process	0.00338544	GO:0051248	GO:BP	Mapt,Bin1,Prkce,Spry2,Wnt9a,Dbndd2,Ptgs2,Grin2c,Smad7,Ppp1r16b,Prr5l,Rtn2,Sorl1,Enc1,Ptprc,Ppp1r9b,Pkib
Hippocampus Down	cell junction assembly	0.00338544	GO:0034329	GO:BP	Mapt,Slitrk3,Clstn2,Smad7,Epha7,Jup,Cntnap1,Pkp4,Prkca,Ptk2b
Hippocampus Down	positive regulation of intracellular protein transport	0.00338965	GO:0090316	GO:BP	Hpca,Ptgs2,Jup,Prr5l,Sorl1,B3gat3
Hippocampus Down	peptidyl-serine modification	0.00343609	GO:0018209	GO:BP	Camk2b,Prkce,Spry2,Ptgs2,Csnk1g2,Smad7,Map3k10,Ttbk1,Camk2a
Hippocampus Down	negative regulation of protein modification process	0.00355824	GO:0031400	GO:BP	Mapt,Prkce,Spry2,Dbndd2,Smad7,Ppp1r16b,Prr5l,Sorl1,Ptprc,Ppp1r9b,Pkib
Hippocampus Down	desmosome assembly	0.00356685	GO:0002159	GO:BP	Jup,Prkca
Hippocampus Down	regulation of plasma membrane bounded cell projection organization	0.00368754	GO:0120035	GO:BP	Camk2b,Numbl,Mapt,Nsmf,Epha7,Ppp1r16b,Nefl,Fbxo31,Mag,Klk8,Enc1,Zeb2,Ptk2b
Hippocampus Down	regulation of system process	0.00403046	GO:0044057	GO:BP	Bin1,Ptgs2,Cnih2,Smad7,Homer3,Fgf10,Mag,Jup,Myrf,Klk8,Itgax,Ptk2b
Hippocampus Down	regulation of locomotion	0.00436997	GO:0040012	GO:BP	Camk2b,Prkce,Nsmf,Spry2,Ptgs2,Fgf10,Fbxo31,Jup,Prr5l,Camk2a,Sorl1,Ptprc,Prkca,Itgax,Ptk2b,Thbs4
Hippocampus Down	negative regulation of amyloid precursor protein catabolic process	0.0045395	GO:1902992	GO:BP	Bin1,Rtn2,Sorl1
Hippocampus Down	positive regulation of myelination	0.0045395	GO:0031643	GO:BP	Mag,Myrf,Itgax
Hippocampus Down	protein localization	0.00469549	GO:0008104	GO:BP	Camk2b,Kcnab2,Trappc12,Hpca,Mapt,Prkce,Ptgs2,Slitrk3,Grin2c,Rph3a,Tspan17,Arf3,Fgf10,Frat1,Dnlz,Gpc1,Jup,Prr5l,Cntnap1,Tbc1d5,Camk2a,Rtn2,Sorl1,Ppp1r9b,Rims1,Mon1a,Exph5,B3gat3
Hippocampus Down	positive regulation of hydrolase activity	0.00474276	GO:0051345	GO:BP	Camk2b,Hpca,Tbc1d16,Bin1,Ttbk1,Sgsm2,Cyfip2,Pkp4,Tbc1d5,Ptprc,Ptk2b
Hippocampus Down	dendrite development	0.00474633	GO:0016358	GO:BP	Camk2b,Numbl,Nsmf,Btbd3,Fbxo31,Camk2a,Ppp1r9b,Mapk8ip2
Hippocampus Down	regulation of protein metabolic process	0.00482239	GO:0051246	GO:BP	Mapt,Bin1,Prkce,Nsmf,Spry2,Wnt9a,Dbndd2,Ptgs2,Grin2c,Smad7,Epha7,Gjc2,Ppp1r16b,Map3k10,Ttbk1,Fgf10,Prr5l,Cyfip2,Rtn2,Sorl1,Enc1,Ptprc,Ppp1r9b,Rcc1l,Zeb2,Mapk8ip2,Ptk2b,Thbs4,Pkib
Hippocampus Down	cell migration	0.0048404	GO:0016477	GO:BP	Camk2b,Mapt,Prkce,Nsmf,Spry2,Ptgs2,Fgf10,Fbxo31,Gpc1,Jup,Prr5l,Camk2a,Sorl1,Ptprc,Ppp1r9b,Prkca,Itgax,Zeb2,Ptk2b,Thbs4
Hippocampus Down	behavior	0.00484096	GO:0007610	GO:BP	Mapt,Prkce,Ptgs2,Jph3,Ttbk1,Mmp17,Cort,Kcnk10,Klk8,Ppp1r9b,Mapk8ip2,Thbs4,Atp1a3
Hippocampus Down	regulation of intracellular protein transport	0.00510659	GO:0033157	GO:BP	Hpca,Ptgs2,Frat1,Jup,Prr5l,Sorl1,B3gat3
Hippocampus Down	movement of cell or subcellular component	0.0051607	GO:0006928	GO:BP	Camk2b,Mapt,Bin1,Prkce,Nsmf,Spry2,Ptgs2,Cnih2,Epha7,Epdr1,Fgf10,Nefl,Fbxo31,Gpc1,Jup,Prr5l,Camk2a,Sorl1,Ptprc,Ppp1r9b,Prkca,Itgax,Zeb2,Ptk2b,Thbs4
Hippocampus Down	intracellular protein transport	0.00534332	GO:0006886	GO:BP	Hpca,Ptgs2,Rph3a,Arf3,Frat1,Dnlz,Jup,Prr5l,Rtn2,Sorl1,Rims1,Mon1a,Exph5,B3gat3
Hippocampus Down	memory	0.00534332	GO:0007613	GO:BP	Mapt,Ptgs2,Jph3,Kcnk10,Klk8,Atp1a3
Hippocampus Down	positive regulation of cell migration	0.00549815	GO:0030335	GO:BP	Prkce,Nsmf,Spry2,Ptgs2,Fgf10,Fbxo31,Ptprc,Prkca,Itgax,Ptk2b,Thbs4
Hippocampus Down	regulation of myelination	0.00581172	GO:0031641	GO:BP	Mag,Myrf,Klk8,Itgax
Hippocampus Down	maintenance of location in cell	0.0059358	GO:0051651	GO:BP	Prkce,Gp1bb,Jph3,Sorl1,Ptprc,Slc25a23,Ptk2b
Hippocampus Down	positive regulation of signal transduction	0.00603638	GO:0009967	GO:BP	Camk2b,Prkce,Spry2,Wnt9a,Csnk1g2,Gpr62,Map3k10,Fgf10,Frat1,Prr5l,Cyfip2,Rundc3a,Sorl1,Ptprc,Scube1,Prkca,Rell2,Zeb2,Mapk8ip2,Ptk2b
Hippocampus Down	regulation of transferase activity	0.00625178	GO:0051338	GO:BP	Mapt,Spry2,Dbndd2,Smad7,Epha7,Ppp1r3f,Map3k10,Ttbk1,Sorl1,Ptprc,Zeb2,Mapk8ip2,Ptk2b,Pkib
Hippocampus Down	regulation of signaling receptor activity	0.00647985	GO:0010469	GO:BP	Lynx1,Cnih2,Homer3,Rph3a,Mapk8ip2,Ptk2b
Hippocampus Down	positive regulation of protein transport	0.00651732	GO:0051222	GO:BP	Hpca,Prkce,Ptgs2,Jup,Prr5l,Sorl1,Exph5,B3gat3
Hippocampus Down	signaling	0.0070836	GO:0023052	GO:BP	Camk2b,Hpca,Lynx1,Numbl,Mapt,Tbc1d16,Bin1,Prkce,Kcnmb4,Nsmf,Spry2,Wnt9a,Ptgs2,Slitrk3,Cnih2,Grin2c,Clstn2,Csnk1g2,Smad7,Epha7,Homer3,Rph3a,Gpr62,Arhgef4,Gjc2,Ppp1r16b,Jph3,Map3k10,Ttbk1,Fgf10,Gjc3,Frat1,Fbxo31,Mag,Cort,Gpc1,Rab15,Jup,Prr5l,Cyfip2,Cntnap1,Rundc3a,Srgap3,Blnk,Camk2a,Sorl1,Ptprc,Ppp1r9b,Scube1,Prkca,Arhgap30,Rgmb,Rell2,Itgax,Zeb2,Cyp26b1,Mapk8ip2,Ptk2b,Rasl10b,Thbs4,Atp1a3
Hippocampus Down	positive regulation of skeletal muscle cell differentiation	0.0075942	GO:2001016	GO:BP	Gpc1,Cyp26b1
Hippocampus Down	bud elongation involved in lung branching	0.0075942	GO:0060449	GO:BP	Spry2,Fgf10
Hippocampus Down	central nervous system myelin formation	0.0075942	GO:0032289	GO:BP	Mag,Mobp
Hippocampus Down	regulation of cation channel activity	0.0075942	GO:2001257	GO:BP	Hpca,Cnih2,Rph3a,Jph3,Mapk8ip2,Ptk2b
Hippocampus Down	regulation of cellular protein metabolic process	0.00763056	GO:0032268	GO:BP	Mapt,Bin1,Prkce,Nsmf,Spry2,Wnt9a,Dbndd2,Ptgs2,Smad7,Epha7,Gjc2,Ppp1r16b,Map3k10,Ttbk1,Fgf10,Prr5l,Cyfip2,Sorl1,Enc1,Ptprc,Ppp1r9b,Rcc1l,Zeb2,Mapk8ip2,Ptk2b,Thbs4,Pkib
Hippocampus Down	positive regulation of cell motility	0.0077186	GO:2000147	GO:BP	Prkce,Nsmf,Spry2,Ptgs2,Fgf10,Fbxo31,Ptprc,Prkca,Itgax,Ptk2b,Thbs4
Hippocampus Down	protein metabolic process	0.00791994	GO:0019538	GO:BP	Camk2b,Numbl,Mapt,Bin1,Prkce,Nsmf,Spry2,Wnt9a,Dbndd2,Ptgs2,Grin2c,Tmcc2,Csnk1g2,Smad7,Epha7,Gp1bb,Gjc2,Ppp1r16b,St3gal2,Map3k10,Ttbk1,Fgf10,Mmp17,Senp3,Galnt6,Fbxo31,Gpc1,Prr5l,Cyfip2,Myrf,Camk2a,Rtn2,Sorl1,Klk8,Enc1,Ptprc,Fbll1,Ppp1r9b,Rcc1l,Pigq,Hdac5,Prkca,Large1,Zeb2,Mapk8ip2,Ptk2b,Thbs4,B3gat3,Pkib
Hippocampus Down	protein modification process	0.00815167	GO:0036211	GO:BP	Camk2b,Mapt,Prkce,Nsmf,Spry2,Dbndd2,Ptgs2,Csnk1g2,Smad7,Epha7,Gjc2,Ppp1r16b,St3gal2,Map3k10,Ttbk1,Fgf10,Senp3,Galnt6,Fbxo31,Prr5l,Camk2a,Sorl1,Enc1,Ptprc,Fbll1,Ppp1r9b,Pigq,Hdac5,Prkca,Large1,Zeb2,Mapk8ip2,Ptk2b,Thbs4,B3gat3,Pkib
Hippocampus Down	cellular protein modification process	0.00815167	GO:0006464	GO:BP	Camk2b,Mapt,Prkce,Nsmf,Spry2,Dbndd2,Ptgs2,Csnk1g2,Smad7,Epha7,Gjc2,Ppp1r16b,St3gal2,Map3k10,Ttbk1,Fgf10,Senp3,Galnt6,Fbxo31,Prr5l,Camk2a,Sorl1,Enc1,Ptprc,Fbll1,Ppp1r9b,Pigq,Hdac5,Prkca,Large1,Zeb2,Mapk8ip2,Ptk2b,Thbs4,B3gat3,Pkib
Hippocampus Down	neuromuscular process	0.00845271	GO:0050905	GO:BP	Camk2b,Kcnab2,Grin2c,Jph3,Nefl,Cntnap1
Hippocampus Down	calcium ion transmembrane import into cytosol	0.00845271	GO:0097553	GO:BP	Prkce,Grin2c,Gp1bb,Jph3,Ptprc,Ptk2b
Hippocampus Down	positive regulation of establishment of protein localization	0.00846182	GO:1904951	GO:BP	Hpca,Prkce,Ptgs2,Jup,Prr5l,Sorl1,Exph5,B3gat3
Hippocampus Down	regulation of neuronal synaptic plasticity	0.00855382	GO:0048168	GO:BP	Camk2b,Nsmf,Jph3,Camk2a
Hippocampus Down	oligodendrocyte differentiation	0.00899575	GO:0048709	GO:BP	Mag,Cntnap1,Mobp,Myrf,Olig1
Hippocampus Down	positive regulation of cellular component movement	0.00941659	GO:0051272	GO:BP	Prkce,Nsmf,Spry2,Ptgs2,Fgf10,Fbxo31,Ptprc,Prkca,Itgax,Ptk2b,Thbs4
Hippocampus Down	positive regulation of locomotion	0.00941659	GO:0040017	GO:BP	Prkce,Nsmf,Spry2,Ptgs2,Fgf10,Fbxo31,Ptprc,Prkca,Itgax,Ptk2b,Thbs4
Hippocampus Down	cellular process	0.00943016	GO:0009987	GO:BP	Camk2b,Kcnab2,Trappc12,Hpca,Lynx1,Sbf1,Epb41l1,Numbl,Mapt,Creb5,Tbc1d16,Zbtb18,Bin1,Prkce,Kcnmb4,Coq2,Nsmf,Spry2,Haghl,Wnt9a,Dbndd2,Ptgs2,Slitrk3,Cnih2,Grin2c,Clstn2,Btbd3,Csnk1g2,Slain1,Smad7,Kcna6,Camta2,C1qc,Kcnh5,Epha7,Homer3,Ppp1r3f,Rph3a,Tecpr1,Gpr62,Gal3st1,Arhgef4,Kcnk13,Gp1bb,Gjc2,Epdr1,Hapln4,Ppp1r16b,St3gal2,Jph3,Tspan17,Arf3,Map3k10,Ttbk1,Fgf10,Mmp17,Gjc3,Frat1,Senp3,Sgsm2,Slc44a1,Gal…
Hippocampus Down	positive regulation of transport	0.00943016	GO:0051050	GO:BP	Hpca,Bin1,Prkce,Ptgs2,Gjc2,Rab15,Jup,Prr5l,Tbc1d5,Camk2a,Sorl1,Ptprc,Rasl10b,Exph5,B3gat3
Hippocampus Down	response to immobilization stress	0.00949351	GO:0035902	GO:BP	Lrp11,Ppp1r9b,Ptk2b
Hippocampus Down	regulation of calcium ion transmembrane transport	0.00960356	GO:1903169	GO:BP	Hpca,Bin1,Prkce,Gjc2,Jph3,Ptk2b
Hippocampus Down	cerebral cortex development	0.00964613	GO:0021987	GO:BP	Zbtb18,Btbd3,Nefl,Ppp1r9b,Atp1a3
Hippocampus Down	phosphate-containing compound metabolic process	0.00964613	GO:0006796	GO:BP	Camk2b,Hpca,Mapt,Prkce,Nsmf,Spry2,Dbndd2,Ptgs2,Csnk1g2,Smad7,Epha7,Gjc2,Ppp1r16b,Map3k10,Ttbk1,Fgf10,Prr5l,Camk2a,Sorl1,Ptprc,Ppp1r9b,Pigq,Ppp1r14a,Prkca,Zeb2,Mapk8ip2,Ptk2b,Thbs4,Pkib
Hippocampus Down	lung growth	0.00964613	GO:0060437	GO:BP	Spry2,Fgf10
Hippocampus Down	negative regulation of transferase activity	0.00982954	GO:0051348	GO:BP	Mapt,Spry2,Dbndd2,Smad7,Sorl1,Ptprc,Pkib
Hippocampus Down	positive regulation of cellular component organization	0.0103121	GO:0051130	GO:BP	Camk2b,Numbl,Mapt,Bin1,Prkce,Slitrk3,Clstn2,Slain1,Ttbk1,Nefl,Fbxo31,Tbc1d5,Enc1,Zeb2,Ptk2b,Pkib
Hippocampus Down	pallium development	0.0103329	GO:0021543	GO:BP	Zbtb18,Btbd3,Nefl,Ppp1r9b,Zeb2,Atp1a3
Hippocampus Down	regulation of MAP kinase activity	0.0103329	GO:0043405	GO:BP	Spry2,Map3k10,Sorl1,Ptprc,Zeb2,Ptk2b
Hippocampus Down	positive regulation of intracellular transport	0.0103329	GO:0032388	GO:BP	Hpca,Ptgs2,Jup,Prr5l,Sorl1,B3gat3
Hippocampus Down	phosphorus metabolic process	0.0105196	GO:0006793	GO:BP	Camk2b,Hpca,Mapt,Prkce,Nsmf,Spry2,Dbndd2,Ptgs2,Csnk1g2,Smad7,Epha7,Gjc2,Ppp1r16b,Map3k10,Ttbk1,Fgf10,Prr5l,Camk2a,Sorl1,Ptprc,Ppp1r9b,Pigq,Ppp1r14a,Prkca,Zeb2,Mapk8ip2,Ptk2b,Thbs4,Pkib
Hippocampus Down	regulation of GTPase activity	0.010674	GO:0043087	GO:BP	Sbf1,Tbc1d16,Bin1,Spry2,Sgsm2,Pkp4,Tbc1d5,Ptk2b
Hippocampus Down	positive regulation of protein modification process	0.010674	GO:0031401	GO:BP	Nsmf,Spry2,Ptgs2,Smad7,Epha7,Ppp1r16b,Map3k10,Ttbk1,Fgf10,Prr5l,Ptprc,Zeb2,Mapk8ip2,Ptk2b,Thbs4
Hippocampus Down	developmental cell growth	0.010674	GO:0048588	GO:BP	Mapt,Smad7,Epha7,Mag,Cyfip2,Rims1,Zeb2
Hippocampus Down	positive regulation of phosphate metabolic process	0.0112513	GO:0045937	GO:BP	Nsmf,Spry2,Ptgs2,Epha7,Ppp1r16b,Map3k10,Ttbk1,Fgf10,Prr5l,Ptprc,Zeb2,Mapk8ip2,Ptk2b,Thbs4
Hippocampus Down	positive regulation of phosphorus metabolic process	0.0112513	GO:0010562	GO:BP	Nsmf,Spry2,Ptgs2,Epha7,Ppp1r16b,Map3k10,Ttbk1,Fgf10,Prr5l,Ptprc,Zeb2,Mapk8ip2,Ptk2b,Thbs4
Hippocampus Down	response to fluid shear stress	0.0116447	GO:0034405	GO:BP	Ptgs2,Smad7,Ptk2b
Hippocampus Down	release of sequestered calcium ion into cytosol	0.0116447	GO:0051209	GO:BP	Prkce,Gp1bb,Jph3,Ptprc,Ptk2b
Hippocampus Down	amyloid precursor protein metabolic process	0.0116958	GO:0042982	GO:BP	Bin1,Tmcc2,Rtn2,Sorl1
Hippocampus Down	cell growth	0.0117192	GO:0016049	GO:BP	Sbf1,Mapt,Smad7,Epha7,Mag,Cyfip2,Ppp1r9b,Rims1,Zeb2,Ptk2b
Hippocampus Down	negative regulation of cellular protein metabolic process	0.0118007	GO:0032269	GO:BP	Mapt,Bin1,Prkce,Spry2,Wnt9a,Dbndd2,Ptgs2,Smad7,Ppp1r16b,Prr5l,Sorl1,Enc1,Ptprc,Ppp1r9b,Pkib
Hippocampus Down	negative regulation of sequestering of calcium ion	0.01184	GO:0051283	GO:BP	Prkce,Gp1bb,Jph3,Ptprc,Ptk2b
Hippocampus Down	positive regulation of protein-containing complex assembly	0.0133877	GO:0031334	GO:BP	Mapt,Bin1,Prkce,Slain1,Ttbk1,Ptk2b
Hippocampus Down	regulation of synaptic plasticity	0.0136549	GO:0048167	GO:BP	Camk2b,Mapt,Nsmf,Ptgs2,Grin2c,Jph3,Camk2a,Ptk2b
Hippocampus Down	regulation of kinase activity	0.013853	GO:0043549	GO:BP	Mapt,Spry2,Dbndd2,Epha7,Map3k10,Ttbk1,Sorl1,Ptprc,Zeb2,Mapk8ip2,Ptk2b,Pkib
Hippocampus Down	negative regulation of multicellular organismal process	0.0140619	GO:0051241	GO:BP	Bin1,Spry2,Wnt9a,Ptgs2,Smad7,C1qc,Epha7,Homer3,Mag,Jup,Sorl1,Klk8,Ptprc,Ptk2b,Thbs4
Hippocampus Down	regulation of lens fiber cell differentiation	0.0147638	GO:1902746	GO:BP	Spry2,Zeb2
Hippocampus Down	synapse pruning	0.0147638	GO:0098883	GO:BP	C1qc,C1qa
Hippocampus Down	response to inorganic substance	0.0149765	GO:0010035	GO:BP	Camk2b,Hpca,Mapt,Lrp11,Kcnmb4,Ptgs2,Nefl,Jund,Slc25a23,Selenow,Ptk2b
Hippocampus Down	telencephalon development	0.015065	GO:0021537	GO:BP	Numbl,Zbtb18,Btbd3,Nefl,Ppp1r9b,Zeb2,Atp1a3
Hippocampus Down	postsynapse organization	0.0154097	GO:0099173	GO:BP	Camk2b,Slitrk3,Epha7,Rph3a,Nefl,Cntnap1
Hippocampus Down	cell motility	0.0157657	GO:0048870	GO:BP	Camk2b,Mapt,Prkce,Nsmf,Spry2,Ptgs2,Fgf10,Fbxo31,Gpc1,Jup,Prr5l,Camk2a,Sorl1,Ptprc,Ppp1r9b,Prkca,Itgax,Zeb2,Ptk2b,Thbs4
Hippocampus Down	brain development	0.0157657	GO:0007420	GO:BP	Hpca,Numbl,Zbtb18,Btbd3,Epha7,Gjc2,Fgf10,Nefl,Trnp1,Ppp1r9b,Zeb2,Atp1a3
Hippocampus Down	localization of cell	0.0157657	GO:0051674	GO:BP	Camk2b,Mapt,Prkce,Nsmf,Spry2,Ptgs2,Fgf10,Fbxo31,Gpc1,Jup,Prr5l,Camk2a,Sorl1,Ptprc,Ppp1r9b,Prkca,Itgax,Zeb2,Ptk2b,Thbs4
Hippocampus Down	regulation of neuron death	0.0157657	GO:1901214	GO:BP	Mapt,Nsmf,Epha7,Nefl,Mag,C1qa,Sorl1,Ptk2b
Hippocampus Down	regulation of amyloid-beta formation	0.0163105	GO:1902003	GO:BP	Bin1,Rtn2,Sorl1
Hippocampus Down	response to metal ion	0.0164498	GO:0010038	GO:BP	Camk2b,Hpca,Mapt,Kcnmb4,Ptgs2,Jund,Slc25a23,Ptk2b
Hippocampus Down	protein localization to synapse	0.0164617	GO:0035418	GO:BP	Mapt,Slitrk3,Grin2c,Camk2a
Hippocampus Down	regulation of cellular component biogenesis	0.0164683	GO:0044087	GO:BP	Trappc12,Mapt,Bin1,Prkce,Slitrk3,Clstn2,Slain1,Epha7,Ppp1r16b,Ttbk1,Cyfip2,Tubb4a,Sorl1,Ptk2b
Hippocampus Down	macromolecule modification	0.0164683	GO:0043412	GO:BP	Camk2b,Mapt,Prkce,Nsmf,Spry2,Dbndd2,Ptgs2,Csnk1g2,Smad7,Epha7,Gjc2,Ppp1r16b,St3gal2,Map3k10,Ttbk1,Fgf10,Senp3,Galnt6,Fbxo31,Prr5l,Camk2a,Sorl1,Enc1,Ptprc,Fbll1,Ppp1r9b,Pigq,Hdac5,Prkca,Large1,Zeb2,Mapk8ip2,Ptk2b,Thbs4,B3gat3,Pkib
Hippocampus Down	regulation of cellular response to growth factor stimulus	0.0168713	GO:0090287	GO:BP	Spry2,Smad7,Fgf10,Gpc1,Cyfip2,Sorl1,Zeb2
Hippocampus Down	cell-cell junction organization	0.0170137	GO:0045216	GO:BP	Numbl,Smad7,Jup,Cntnap1,Pkp4,Prkca
Hippocampus Down	desmosome organization	0.0172012	GO:0002934	GO:BP	Jup,Prkca
Hippocampus Down	regulation of cellular response to osmotic stress	0.0172012	GO:0106049	GO:BP	Ptgs2,Slc25a23
Hippocampus Down	action potential	0.0173187	GO:0001508	GO:BP	Kcnab2,Bin1,Kcnmb4,Jup,Cntnap1
Hippocampus Down	positive regulation of transferase activity	0.0173187	GO:0051347	GO:BP	Spry2,Epha7,Map3k10,Ttbk1,Sorl1,Ptprc,Zeb2,Mapk8ip2,Ptk2b,Pkib
Hippocampus Down	regulation of dendrite morphogenesis	0.0173187	GO:0048814	GO:BP	Camk2b,Numbl,Nsmf,Fbxo31
Hippocampus Down	epithelial cell migration	0.0173848	GO:0010631	GO:BP	Prkce,Ptgs2,Fgf10,Jup,Prkca,Zeb2,Ptk2b
Hippocampus Down	regulation of establishment of protein localization	0.0173848	GO:0070201	GO:BP	Hpca,Mapt,Prkce,Ptgs2,Frat1,Jup,Prr5l,Sorl1,Exph5,B3gat3
Hippocampus Down	positive regulation of protein phosphorylation	0.0176241	GO:0001934	GO:BP	Spry2,Ptgs2,Epha7,Map3k10,Ttbk1,Fgf10,Prr5l,Ptprc,Zeb2,Mapk8ip2,Ptk2b,Thbs4
Hippocampus Down	multicellular organismal signaling	0.0180759	GO:0035637	GO:BP	Bin1,Kcnmb4,Mag,Jup,Cntnap1
Hippocampus Down	epithelium migration	0.0180864	GO:0090132	GO:BP	Prkce,Ptgs2,Fgf10,Jup,Prkca,Zeb2,Ptk2b
Hippocampus Down	intracellular signal transduction	0.0180864	GO:0035556	GO:BP	Hpca,Mapt,Prkce,Spry2,Ptgs2,Grin2c,Smad7,Epha7,Homer3,Gpr62,Arhgef4,Ppp1r16b,Map3k10,Fgf10,Fbxo31,Rab15,Prr5l,Rundc3a,Blnk,Sorl1,Ptprc,Ppp1r9b,Rell2,Zeb2,Mapk8ip2,Ptk2b
Hippocampus Down	localization within membrane	0.0182332	GO:0051668	GO:BP	Camk2b,Hpca,Slitrk3,Cnih2,Grin2c,Gpc1,Jup,Camk2a,Sorl1,Ptprc,Ppp1r9b
Hippocampus Down	regulation of cellular component size	0.0182902	GO:0032535	GO:BP	Mapt,Bin1,Prkce,Epha7,Nefl,Mag,Cyfip2,Ptk2b
Hippocampus Down	negative regulation of phosphorylation	0.0182902	GO:0042326	GO:BP	Mapt,Spry2,Dbndd2,Smad7,Prr5l,Sorl1,Ptprc,Pkib
Hippocampus Down	positive regulation of epithelial cell migration	0.0186658	GO:0010634	GO:BP	Prkce,Ptgs2,Fgf10,Prkca,Ptk2b
Hippocampus Down	response to calcium ion	0.0186658	GO:0051592	GO:BP	Hpca,Kcnmb4,Jund,Slc25a23,Ptk2b
Hippocampus Down	negative regulation of kinase activity	0.0191603	GO:0033673	GO:BP	Mapt,Spry2,Dbndd2,Sorl1,Ptprc,Pkib
Hippocampus Down	regulation of angiogenesis	0.0194631	GO:0045765	GO:BP	Spry2,Ppp1r16b,Jup,Prkca,Itgax,Ptk2b,Thbs4
Hippocampus Down	negative regulation of cellular process	0.0194631	GO:0048523	GO:BP	Camk2b,Hpca,Mapt,Zbtb18,Bin1,Prkce,Spry2,Wnt9a,Dbndd2,Ptgs2,Cnih2,Smad7,C1qc,Epha7,Homer3,Gp1bb,Gjc2,Ppp1r16b,Jph3,Map3k10,Fgf10,Nefl,Fbxo31,Mag,Gpc1,Jup,Prr5l,Cbx6,Tubb4a,Erf,Rtn2,Jund,Sorl1,Klk8,Enc1,Ptprc,Ppp1r9b,Prkca,Dpf3,Zeb2,Cyp26b1,Mapk8ip2,Ptk2b,Pkib
Hippocampus Down	regulation of aspartic-type endopeptidase activity involved in amyloid precursor protein catabolic process	0.0194631	GO:1902959	GO:BP	Bin1,Sorl1
Hippocampus Down	tissue migration	0.0194631	GO:0090130	GO:BP	Prkce,Ptgs2,Fgf10,Jup,Prkca,Zeb2,Ptk2b
Hippocampus Down	cell communication	0.0204053	GO:0007154	GO:BP	Camk2b,Hpca,Lynx1,Numbl,Mapt,Prkce,Kcnmb4,Nsmf,Spry2,Wnt9a,Ptgs2,Slitrk3,Cnih2,Grin2c,Clstn2,Csnk1g2,Smad7,Epha7,Homer3,Rph3a,Gpr62,Arhgef4,Gjc2,Ppp1r16b,Jph3,Map3k10,Ttbk1,Fgf10,Gjc3,Frat1,Fbxo31,Mag,Cort,Gpc1,Rab15,Jup,Prr5l,Cyfip2,Cntnap1,Rundc3a,Srgap3,Blnk,Camk2a,Sorl1,Ptprc,Ppp1r9b,Scube1,Prkca,Arhgap30,Rgmb,Rell2,Itgax,Zeb2,Cyp26b1,Mapk8ip2,Ptk2b,Rasl10b,Thbs4,Atp1a3
Hippocampus Down	regulation of protein dephosphorylation	0.0207212	GO:0035304	GO:BP	Nsmf,Ppp1r16b,Ptprc,Ppp1r9b
Hippocampus Down	regulation of vasculature development	0.0207212	GO:1901342	GO:BP	Spry2,Ppp1r16b,Jup,Prkca,Itgax,Ptk2b,Thbs4
Hippocampus Down	regulation of epithelial cell migration	0.0207982	GO:0010632	GO:BP	Prkce,Ptgs2,Fgf10,Jup,Prkca,Ptk2b
Hippocampus Down	cell-cell junction assembly	0.0213585	GO:0007043	GO:BP	Smad7,Jup,Cntnap1,Pkp4,Prkca
Hippocampus Down	regulation of aspartic-type peptidase activity	0.0226685	GO:1905245	GO:BP	Bin1,Sorl1
Hippocampus Down	regulation of ventricular cardiac muscle cell action potential	0.0226685	GO:0098911	GO:BP	Bin1,Jup
Hippocampus Down	regulation of cell cycle	0.0226874	GO:0051726	GO:BP	Camk2b,Bin1,Prkce,Ptgs2,Kcnh5,Gjc2,Ttbk1,Fgf10,Fbxo31,Trnp1,Pkp4,Jund,Ptprc,Prkca
Hippocampus Down	hippocampus development	0.0226874	GO:0021766	GO:BP	Zbtb18,Nefl,Ppp1r9b,Zeb2
Hippocampus Down	positive regulation of protein metabolic process	0.0226874	GO:0051247	GO:BP	Nsmf,Spry2,Ptgs2,Smad7,Epha7,Ppp1r16b,Map3k10,Ttbk1,Fgf10,Prr5l,Cyfip2,Sorl1,Ptprc,Rcc1l,Zeb2,Mapk8ip2,Ptk2b,Thbs4
Hippocampus Down	macrophage activation	0.0226874	GO:0042116	GO:BP	Prkce,Ttbk1,C1qa,Jund
Hippocampus Down	head development	0.0228581	GO:0060322	GO:BP	Hpca,Numbl,Zbtb18,Btbd3,Epha7,Gjc2,Fgf10,Nefl,Trnp1,Ppp1r9b,Zeb2,Atp1a3
Hippocampus Down	regulation of amyloid precursor protein catabolic process	0.0228581	GO:1902991	GO:BP	Bin1,Rtn2,Sorl1
Hippocampus Down	regulation of MAPK cascade	0.0245325	GO:0043408	GO:BP	Prkce,Spry2,Epha7,Map3k10,Fgf10,Sorl1,Ptprc,Rell2,Zeb2,Mapk8ip2,Ptk2b
Hippocampus Down	protein autophosphorylation	0.0247881	GO:0046777	GO:BP	Camk2b,Csnk1g2,Epha7,Camk2a,Ptprc,Ptk2b
Hippocampus Down	activation of GTPase activity	0.0248217	GO:0090630	GO:BP	Tbc1d16,Sgsm2,Tbc1d5,Ptk2b
Hippocampus Down	positive regulation of protein dephosphorylation	0.0254548	GO:0035307	GO:BP	Nsmf,Ppp1r16b,Ptprc
Hippocampus Down	amyloid-beta formation	0.0254548	GO:0034205	GO:BP	Bin1,Rtn2,Sorl1
Hippocampus Down	positive regulation of astrocyte differentiation	0.0254835	GO:0048711	GO:BP	Bin1,Mag
Hippocampus Down	cellular response to electrical stimulus	0.0254835	GO:0071257	GO:BP	Hpca,Nsmf
Hippocampus Down	regulation of cell death	0.0255335	GO:0010941	GO:BP	Camk2b,Mapt,Bin1,Prkce,Nsmf,Spry2,Wnt9a,Ptgs2,Epha7,Map3k10,Fgf10,Nefl,Mag,C1qa,Camk2a,Sorl1,Ptprc,Prkca,Mapk8ip2,Ptk2b
Hippocampus Down	positive regulation of MAPK cascade	0.0259657	GO:0043410	GO:BP	Prkce,Spry2,Map3k10,Fgf10,Ptprc,Rell2,Zeb2,Mapk8ip2,Ptk2b
Hippocampus Down	organonitrogen compound metabolic process	0.0261668	GO:1901564	GO:BP	Camk2b,Hpca,Numbl,Mapt,Bin1,Prkce,Nsmf,Spry2,Wnt9a,Dbndd2,Ptgs2,Grin2c,Tmcc2,Csnk1g2,Smad7,Epha7,Gal3st1,Gp1bb,Gjc2,Ppp1r16b,St3gal2,Map3k10,Ttbk1,Fgf10,Mmp17,Senp3,Galnt6,Fbxo31,Enpp4,Gpc1,Prr5l,Cyfip2,Myrf,Camk2a,Rtn2,Sorl1,Klk8,Enc1,Ptprc,Fbll1,Ppp1r9b,Rcc1l,Pigq,Hdac5,Prkca,Large1,Zeb2,Mapk8ip2,Ptk2b,Thbs4,B3gat3,Pkib
Hippocampus Down	peptidyl-amino acid modification	0.0262204	GO:0018193	GO:BP	Camk2b,Prkce,Spry2,Ptgs2,Csnk1g2,Smad7,Epha7,Map3k10,Ttbk1,Fgf10,Senp3,Camk2a,Ptprc,Prkca,Ptk2b,Thbs4
Hippocampus Down	neuron death	0.0262826	GO:0070997	GO:BP	Mapt,Nsmf,Epha7,Nefl,Mag,C1qa,Sorl1,Ptk2b
Hippocampus Down	axon development	0.0266279	GO:0061564	GO:BP	Numbl,Mapt,Slitrk3,Epha7,Nefl,Mag,Cntnap1,Klk8,Zeb2
Hippocampus Down	cell death	0.0274454	GO:0008219	GO:BP	Camk2b,Mapt,Bin1,Prkce,Nsmf,Spry2,Wnt9a,Ptgs2,Epha7,Map3k10,Fgf10,Nefl,Mag,Cyfip2,C1qa,Camk2a,Sorl1,Klk8,Ptprc,Prkca,Cyp26b1,Mapk8ip2,Ptk2b
Hippocampus Down	positive regulation of canonical Wnt signaling pathway	0.0274454	GO:0090263	GO:BP	Csnk1g2,Fgf10,Frat1,Zeb2
Hippocampus Down	negative regulation of cellular response to growth factor stimulus	0.0274454	GO:0090288	GO:BP	Spry2,Smad7,Gpc1,Sorl1
Hippocampus Down	positive regulation of cell projection organization	0.0276993	GO:0031346	GO:BP	Camk2b,Numbl,Mapt,Nefl,Fbxo31,Enc1,Zeb2,Ptk2b
Hippocampus Down	forebrain development	0.0276993	GO:0030900	GO:BP	Numbl,Zbtb18,Btbd3,Fgf10,Nefl,Ppp1r9b,Zeb2,Atp1a3
Hippocampus Down	positive regulation of cellular protein metabolic process	0.0286458	GO:0032270	GO:BP	Nsmf,Spry2,Ptgs2,Smad7,Epha7,Ppp1r16b,Map3k10,Ttbk1,Fgf10,Prr5l,Cyfip2,Ptprc,Rcc1l,Zeb2,Mapk8ip2,Ptk2b,Thbs4
Hippocampus Down	regulation of axonogenesis	0.0295817	GO:0050770	GO:BP	Mapt,Epha7,Nefl,Mag,Zeb2
Hippocampus Down	positive regulation of GTPase activity	0.0296463	GO:0043547	GO:BP	Tbc1d16,Bin1,Sgsm2,Pkp4,Tbc1d5,Ptk2b
Hippocampus Down	ameboidal-type cell migration	0.0302095	GO:0001667	GO:BP	Prkce,Ptgs2,Fgf10,Jup,Prr5l,Prkca,Zeb2,Ptk2b
Hippocampus Down	response to mechanical stimulus	0.0306308	GO:0009612	GO:BP	Lrp11,Ptgs2,Mag,Jup,Jund,Ptk2b
Hippocampus Down	positive regulation of phosphorylation	0.0310831	GO:0042327	GO:BP	Spry2,Ptgs2,Epha7,Map3k10,Ttbk1,Fgf10,Prr5l,Ptprc,Zeb2,Mapk8ip2,Ptk2b,Thbs4
Hippocampus Down	synaptic transmission, glutamatergic	0.0316628	GO:0035249	GO:BP	Ptgs2,Cnih2,Mapk8ip2,Ptk2b
Hippocampus Down	negative regulation of mitochondrial membrane potential	0.0317336	GO:0010917	GO:BP	Mapt,Prkce
Hippocampus Down	stabilization of membrane potential	0.0317336	GO:0030322	GO:BP	Kcnk13,Kcnk10
Hippocampus Down	regulation of response to osmotic stress	0.0317336	GO:0047484	GO:BP	Ptgs2,Slc25a23
Hippocampus Down	negative regulation of protein phosphorylation	0.0318921	GO:0001933	GO:BP	Spry2,Dbndd2,Smad7,Prr5l,Sorl1,Ptprc,Pkib
Hippocampus Down	positive regulation of JUN kinase activity	0.0329984	GO:0043507	GO:BP	Map3k10,Zeb2,Ptk2b
Hippocampus Down	regulation of protein kinase activity	0.0330325	GO:0045859	GO:BP	Spry2,Dbndd2,Map3k10,Ttbk1,Sorl1,Ptprc,Zeb2,Mapk8ip2,Ptk2b,Pkib
Hippocampus Down	blood vessel morphogenesis	0.0332907	GO:0048514	GO:BP	Spry2,Ptgs2,Smad7,Ppp1r16b,Fgf10,Jup,Prkca,Itgax,Ptk2b,Thbs4
Hippocampus Down	response to osmotic stress	0.0340771	GO:0006970	GO:BP	Ptgs2,Tsc22d4,Slc25a23,Ptk2b
Hippocampus Down	positive regulation of dendrite morphogenesis	0.0341673	GO:0050775	GO:BP	Camk2b,Numbl,Fbxo31
Hippocampus Down	regulation of protein transport	0.0341673	GO:0051223	GO:BP	Hpca,Prkce,Ptgs2,Frat1,Jup,Prr5l,Sorl1,Exph5,B3gat3
Hippocampus Down	positive regulation of nervous system process	0.0341673	GO:0031646	GO:BP	Mag,Myrf,Itgax
Hippocampus Down	negative regulation of nitrogen compound metabolic process	0.0348071	GO:0051172	GO:BP	Hpca,Mapt,Zbtb18,Bin1,Prkce,Spry2,Wnt9a,Dbndd2,Ptgs2,Grin2c,Smad7,Ppp1r16b,Map3k10,Prr5l,Cbx6,Erf,Rtn2,Jund,Sorl1,Enc1,Ptprc,Ppp1r9b,Dpf3,Zeb2,Pkib
Hippocampus Down	regulation of neurotrophin TRK receptor signaling pathway	0.0349988	GO:0051386	GO:BP	Spry2,Cyfip2
Hippocampus Down	blood vessel endothelial cell migration	0.035007	GO:0043534	GO:BP	Ptgs2,Jup,Prkca,Ptk2b
Hippocampus Down	positive regulation of supramolecular fiber organization	0.035007	GO:1902905	GO:BP	Mapt,Bin1,Prkce,Slain1,Ptk2b
Hippocampus Down	angiogenesis	0.035007	GO:0001525	GO:BP	Spry2,Ptgs2,Ppp1r16b,Fgf10,Jup,Prkca,Itgax,Ptk2b,Thbs4
Hippocampus Down	organelle localization	0.035007	GO:0051640	GO:BP	Trappc12,Mapt,Bin1,Spry2,Cnih2,Fgf10,Nefl,Camk2a,Borcs6
Hippocampus Down	positive regulation of actin filament polymerization	0.035007	GO:0030838	GO:BP	Bin1,Prkce,Ptk2b
Hippocampus Down	regulation of anatomical structure size	0.035007	GO:0090066	GO:BP	Mapt,Bin1,Prkce,Ptgs2,Epha7,Nefl,Mag,Cyfip2,Ptk2b
Hippocampus Down	neuron migration	0.035007	GO:0001764	GO:BP	Camk2b,Mapt,Nsmf,Fbxo31,Camk2a
Hippocampus Down	macromolecule localization	0.0352923	GO:0033036	GO:BP	Camk2b,Kcnab2,Trappc12,Hpca,Mapt,Prkce,Ptgs2,Slitrk3,Grin2c,Rph3a,Tspan17,Arf3,Fgf10,Frat1,Dnlz,Gpc1,Jup,Prr5l,Cntnap1,Tbc1d5,Camk2a,Rtn2,Sorl1,Ppp1r9b,Rims1,Mon1a,Exph5,B3gat3
Hippocampus Down	regulation of cell growth	0.0361118	GO:0001558	GO:BP	Sbf1,Mapt,Smad7,Epha7,Mag,Ppp1r9b,Rims1,Ptk2b
Hippocampus Down	learning	0.0361118	GO:0007612	GO:BP	Ptgs2,Jph3,Ppp1r9b,Mapk8ip2,Atp1a3
Hippocampus Down	regulation of microtubule polymerization	0.0363487	GO:0031113	GO:BP	Mapt,Slain1,Tubb4a
Hippocampus Down	maintenance of location	0.0366245	GO:0051235	GO:BP	Prkce,Gp1bb,Jph3,Sorl1,Ptprc,Slc25a23,Ptk2b
Hippocampus Down	response to wounding	0.036983	GO:0009611	GO:BP	Prkce,Grin2c,Gp1bb,Fgf10,Nefl,Enpp4,Mag,Klk8,Prkca
Hippocampus Down	regulation of ion transmembrane transporter activity	0.036983	GO:0032412	GO:BP	Hpca,Cnih2,Rph3a,Jph3,Mapk8ip2,Ptk2b
Hippocampus Down	regulation of intracellular signal transduction	0.036983	GO:1902531	GO:BP	Mapt,Prkce,Spry2,Ptgs2,Epha7,Homer3,Gpr62,Ppp1r16b,Map3k10,Fgf10,Prr5l,Rundc3a,Sorl1,Ptprc,Rell2,Zeb2,Mapk8ip2,Ptk2b
Hippocampus Down	regulation of peptidyl-tyrosine phosphorylation	0.0375476	GO:0050730	GO:BP	Prkce,Epha7,Fgf10,Ptprc,Ptk2b,Thbs4
Hippocampus Down	protein localization to cell junction	0.0382942	GO:1902414	GO:BP	Mapt,Slitrk3,Grin2c,Camk2a
Hippocampus Down	cellular component assembly involved in morphogenesis	0.0382942	GO:0010927	GO:BP	Mag,Gpc1,Cntnap1,Mobp
Hippocampus Down	cell-cell adhesion	0.0382942	GO:0098609	GO:BP	Slitrk3,Clstn2,Smad7,Epha7,Mag,Jup,Cyfip2,Pkp4,Ptprc,Prkca,Itgax,Thbs4
Hippocampus Down	heterotypic cell-cell adhesion	0.0390668	GO:0034113	GO:BP	Jup,Ptprc,Itgax
Hippocampus Down	regulation of protein serine/threonine kinase activity	0.0402315	GO:0071900	GO:BP	Spry2,Map3k10,Sorl1,Ptprc,Zeb2,Ptk2b,Pkib
Hippocampus Down	cell cycle	0.0405199	GO:0007049	GO:BP	Camk2b,Trappc12,Bin1,Prkce,Spry2,Ptgs2,Kcnh5,Gjc2,Ttbk1,Fgf10,Fbxo31,Trnp1,Tubb4a,Pkp4,Camk2a,Jund,Ptprc,Prkca,Cyp26b1
Hippocampus Down	positive regulation of macromolecule metabolic process	0.0405199	GO:0010604	GO:BP	Creb5,Zbtb18,Nsmf,Spry2,Ptgs2,Smad7,Camta2,Epha7,Gjc2,Ppp1r16b,Map3k10,Ttbk1,Fgf10,Jup,Prr5l,Cyfip2,Sox21,Myrf,Blnk,Jund,Sorl1,Ptprc,Rcc1l,Rgmb,Dpf3,Itgax,Zeb2,Cyp26b1,Mapk8ip2,Ptk2b,Thbs4,Pkib
Hippocampus Down	axon regeneration	0.0405199	GO:0031103	GO:BP	Nefl,Mag,Klk8
Hippocampus Down	negative regulation of fibroblast growth factor receptor signaling pathway	0.040833	GO:0040037	GO:BP	Spry2,Gpc1
Hippocampus Down	negative regulation of peptidyl-threonine phosphorylation	0.040833	GO:0010801	GO:BP	Spry2,Smad7
Hippocampus Down	regulation of cGMP-mediated signaling	0.040833	GO:0010752	GO:BP	Rundc3a,Ptk2b
Hippocampus Down	axonogenesis	0.0416376	GO:0007409	GO:BP	Numbl,Mapt,Slitrk3,Epha7,Nefl,Mag,Cntnap1,Zeb2
Hippocampus Down	amyloid precursor protein catabolic process	0.0418629	GO:0042987	GO:BP	Bin1,Rtn2,Sorl1
Hippocampus Down	regulation of transmembrane transporter activity	0.0422733	GO:0022898	GO:BP	Hpca,Cnih2,Rph3a,Jph3,Mapk8ip2,Ptk2b
Hippocampus Down	tube morphogenesis	0.0426192	GO:0035239	GO:BP	Spry2,Ptgs2,Smad7,Epha7,Ppp1r16b,Fgf10,Jup,Prkca,Itgax,Zeb2,Ptk2b,Thbs4
Hippocampus Down	positive regulation of cellular glucuronidation	0.0426192	GO:2001031	GO:BP	Prkce
Hippocampus Down	regulation of protein localization to actin cortical patch	0.0426192	GO:1904370	GO:BP	Ppp1r9b
Hippocampus Down	positive regulation of protein localization to actin cortical patch	0.0426192	GO:1904372	GO:BP	Ppp1r9b
Hippocampus Down	tear secretion	0.0426192	GO:0070075	GO:BP	Fgf10
Hippocampus Down	response to kainic acid	0.0426192	GO:1904373	GO:BP	Ppp1r9b
Hippocampus Down	system process	0.0426192	GO:0003008	GO:BP	Camk2b,Kcnab2,Crybb1,Mapt,Bin1,Kcnmb4,Spry2,Ptgs2,Cnih2,Grin2c,Smad7,Camta2,Homer3,Jph3,Ttbk1,Fgf10,Gjc3,Nefl,Mag,Jup,Cntnap1,Myrf,Kcnk10,Klk8,Ppp1r9b,Itgax,Mapk8ip2,Ptk2b,Rasl10b,Atp1a3
Hippocampus Down	lung proximal/distal axis specification	0.0426192	GO:0061115	GO:BP	Fgf10
Hippocampus Down	mesenchymal cell differentiation involved in lung development	0.0426192	GO:0060915	GO:BP	Fgf10
Hippocampus Down	regulation of protein localization to membrane	0.0426192	GO:1905475	GO:BP	Camk2b,Hpca,Gpc1,Camk2a,Ppp1r9b
Hippocampus Down	semicircular canal fusion	0.0426192	GO:0060879	GO:BP	Fgf10
Hippocampus Down	cellular response to retinoic acid	0.0426192	GO:0071300	GO:BP	Cyp26b1,Ptk2b,Atp1a3
Hippocampus Down	semicircular canal formation	0.0426192	GO:0060876	GO:BP	Fgf10
Hippocampus Down	mammary gland bud formation	0.0426192	GO:0060615	GO:BP	Fgf10
Hippocampus Down	branch elongation of an epithelium	0.0426192	GO:0060602	GO:BP	Spry2,Fgf10
Hippocampus Down	fibroblast growth factor receptor signaling pathway involved in mammary gland specification	0.0426192	GO:0060595	GO:BP	Fgf10
Hippocampus Down	cell junction disassembly	0.0426192	GO:0150146	GO:BP	C1qc,C1qa
Hippocampus Down	mesenchymal-epithelial cell signaling involved in lung development	0.0426192	GO:0060496	GO:BP	Fgf10
Hippocampus Down	regulation of tongue muscle cell differentiation	0.0426192	GO:2001035	GO:BP	Cyp26b1
Hippocampus Down	negative regulation of protein kinase activity	0.0426192	GO:0006469	GO:BP	Spry2,Dbndd2,Sorl1,Ptprc,Pkib
Hippocampus Down	bronchiole morphogenesis	0.0426192	GO:0060436	GO:BP	Fgf10
Hippocampus Down	lung pattern specification process	0.0426192	GO:0060432	GO:BP	Fgf10
Hippocampus Down	branch elongation involved in salivary gland morphogenesis	0.0426192	GO:0060667	GO:BP	Fgf10
Hippocampus Down	actin polymerization or depolymerization	0.0426192	GO:0008154	GO:BP	Bin1,Prkce,Cyfip2,Ppp1r9b,Ptk2b
Hippocampus Down	regulation of hair follicle cell proliferation	0.0426192	GO:0071336	GO:BP	Fgf10
Hippocampus Down	cellular response to growth factor stimulus	0.0426192	GO:0071363	GO:BP	Prkce,Spry2,Smad7,Fgf10,Gpc1,Cyfip2,Sorl1,Ppp1r9b,Rgmb,Zeb2
Hippocampus Down	negative regulation of vesicle transport along microtubule	0.0426192	GO:1901609	GO:BP	Cnih2
Hippocampus Down	response to ketamine	0.0426192	GO:1901986	GO:BP	Hpca
Hippocampus Down	negative regulation of receptor localization to synapse	0.0426192	GO:1902684	GO:BP	Cnih2
Hippocampus Down	positive regulation of chondrocyte development	0.0426192	GO:1902761	GO:BP	Smad7
Hippocampus Down	regulation of choline O-acetyltransferase activity	0.0426192	GO:1902769	GO:BP	Sorl1
Hippocampus Down	positive regulation of choline O-acetyltransferase activity	0.0426192	GO:1902771	GO:BP	Sorl1
Hippocampus Down	negative regulation of synaptic vesicle transport	0.0426192	GO:1902804	GO:BP	Cnih2
Hippocampus Down	negative regulation of cardiac muscle cell contraction	0.0426192	GO:0106135	GO:BP	Bin1
Hippocampus Down	positive regulation of early endosome to recycling endosome transport	0.0426192	GO:1902955	GO:BP	Sorl1
Hippocampus Down	positive regulation of hair follicle cell proliferation	0.0426192	GO:0071338	GO:BP	Fgf10
Hippocampus Down	negative regulation of neurofibrillary tangle assembly	0.0426192	GO:1902997	GO:BP	Sorl1
Hippocampus Down	MAPK cascade	0.0426192	GO:0000165	GO:BP	Prkce,Spry2,Epha7,Map3k10,Fgf10,Sorl1,Ptprc,Rell2,Zeb2,Mapk8ip2,Ptk2b
Hippocampus Down	regulation of chondrocyte hypertrophy	0.0426192	GO:1903041	GO:BP	Smad7
Hippocampus Down	positive regulation of chondrocyte hypertrophy	0.0426192	GO:1903043	GO:BP	Smad7
Hippocampus Down	protein localization to actin cytoskeleton	0.0426192	GO:1903119	GO:BP	Ppp1r9b
Hippocampus Down	negative regulation of anterograde synaptic vesicle transport	0.0426192	GO:1903743	GO:BP	Cnih2
Hippocampus Down	cellular response to fluid shear stress	0.0426192	GO:0071498	GO:BP	Ptgs2,Ptk2b
Hippocampus Down	negative regulation of ventricular cardiac muscle cell action potential	0.0426192	GO:1903946	GO:BP	Bin1
Hippocampus Down	response to Aroclor 1254	0.0426192	GO:1904010	GO:BP	Hpca
Hippocampus Down	cellular response to non-ionic osmotic stress	0.0426192	GO:0071471	GO:BP	Ptgs2
Hippocampus Down	G1/S transition of mitotic cell cycle	0.0426192	GO:0000082	GO:BP	Camk2b,Gjc2,Fgf10,Fbxo31,Camk2a
Hippocampus Down	positive regulation of metabolic process	0.0426192	GO:0009893	GO:BP	Mapt,Creb5,Zbtb18,Prkce,Nsmf,Spry2,Ptgs2,Smad7,Camta2,Epha7,Gjc2,Ppp1r16b,Map3k10,Ttbk1,Fgf10,Jup,Prr5l,Cyfip2,Sox21,Myrf,Blnk,Jund,Sorl1,Ptprc,Rcc1l,Rgmb,Dpf3,Itgax,Zeb2,Cyp26b1,Mapk8ip2,Ptk2b,Thbs4,Pkib
Hippocampus Down	neuroinflammatory response	0.0426192	GO:0150076	GO:BP	Ptgs2,Ttbk1,C1qa
Hippocampus Down	globoside biosynthetic process via lactosylceramide	0.0426192	GO:0010707	GO:BP	St3gal2
Hippocampus Down	positive regulation of dephosphorylation	0.0426192	GO:0035306	GO:BP	Nsmf,Ppp1r16b,Ptprc
Hippocampus Down	tongue muscle cell differentiation	0.0426192	GO:0035981	GO:BP	Cyp26b1
Hippocampus Down	insulin receptor recycling	0.0426192	GO:0038020	GO:BP	Sorl1
Hippocampus Down	response to cation stress	0.0426192	GO:0043157	GO:BP	Ptk2b
Hippocampus Down	positive regulation of MAP kinase activity	0.0426192	GO:0043406	GO:BP	Map3k10,Ptprc,Zeb2,Ptk2b
Hippocampus Down	protein localization to actin cortical patch	0.0426192	GO:0044379	GO:BP	Ppp1r9b
Hippocampus Down	response to non-ionic osmotic stress	0.0426192	GO:0010335	GO:BP	Ptgs2
Hippocampus Down	negative regulation of membrane potential	0.0426192	GO:0045837	GO:BP	Mapt,Prkce
Hippocampus Down	regulation of cellular metabolic process	0.0426192	GO:0031323	GO:BP	Hpca,Mapt,Creb5,Tbc1d16,Zbtb18,Bin1,Prkce,Nsmf,Spry2,Wnt9a,Dbndd2,Ptgs2,Smad7,Camta2,Epha7,Ppp1r3f,Tecpr1,Gjc2,Ppp1r16b,Map3k10,Ttbk1,Fgf10,Jup,Prr5l,Cyfip2,Cbx6,Sox21,Erf,Myrf,Camk2a,Olig1,Rtn2,Jund,Sorl1,Enc1,Ptprc,Ppp1r9b,Tsc22d4,Rcc1l,Slc25a23,Ppp1r14a,Rgmb,Dpf3,Zeb2,Mapk8ip2,Ptk2b,Thbs4,Pkib
Hippocampus Down	limbic system development	0.0426192	GO:0021761	GO:BP	Zbtb18,Nefl,Ppp1r9b,Zeb2
Hippocampus Down	positive regulation of tongue muscle cell differentiation	0.0426192	GO:2001037	GO:BP	Cyp26b1
Hippocampus Down	amyloid-beta metabolic process	0.0426192	GO:0050435	GO:BP	Bin1,Rtn2,Sorl1
Hippocampus Down	establishment of protein localization	0.0426192	GO:0045184	GO:BP	Hpca,Mapt,Prkce,Ptgs2,Rph3a,Tspan17,Arf3,Frat1,Dnlz,Jup,Prr5l,Tbc1d5,Rtn2,Sorl1,Rims1,Mon1a,Exph5,B3gat3
Hippocampus Down	regulation of urothelial cell proliferation	0.0426192	GO:0050675	GO:BP	Fgf10
Hippocampus Down	positive regulation of urothelial cell proliferation	0.0426192	GO:0050677	GO:BP	Fgf10
Hippocampus Down	urothelial cell proliferation	0.0426192	GO:0050674	GO:BP	Fgf10
Hippocampus Down	vesicle-mediated transport	0.0426192	GO:0016192	GO:BP	Trappc12,Hpca,Bin1,Prkce,Lrp11,Cnih2,Csnk1g2,Arf3,Sgsm2,Rab15,Tbc1d5,Camk2a,Sorl1,Lgi3,Ptprc,Rims1,Mon1a,Exph5
Hippocampus Down	positive regulation of kinase activity	0.0433212	GO:0033674	GO:BP	Spry2,Epha7,Map3k10,Ttbk1,Ptprc,Zeb2,Mapk8ip2,Ptk2b
Hippocampus Down	negative regulation of calcium ion transport	0.0434913	GO:0051926	GO:BP	Bin1,Prkce,Ptgs2
Hippocampus Down	peptidyl-tyrosine phosphorylation	0.0434913	GO:0018108	GO:BP	Prkce,Epha7,Ttbk1,Fgf10,Ptprc,Ptk2b,Thbs4
Hippocampus Down	regulation of dendrite development	0.0435695	GO:0050773	GO:BP	Camk2b,Numbl,Nsmf,Fbxo31
Hippocampus Down	regulation of transporter activity	0.0436159	GO:0032409	GO:BP	Hpca,Cnih2,Rph3a,Jph3,Mapk8ip2,Ptk2b
Hippocampus Down	regulation of vesicle-mediated transport	0.04418	GO:0060627	GO:BP	Hpca,Bin1,Prkce,Rab15,Tbc1d5,Sorl1,Lgi3,Ptprc,Exph5
Hippocampus Down	positive regulation of cytoskeleton organization	0.04418	GO:0051495	GO:BP	Mapt,Bin1,Prkce,Slain1,Ptk2b
Hippocampus Down	regulation of supramolecular fiber organization	0.0441819	GO:1902903	GO:BP	Mapt,Bin1,Prkce,Slain1,Cyfip2,Tubb4a,Ptk2b
Hippocampus Down	peptidyl-tyrosine modification	0.044688	GO:0018212	GO:BP	Prkce,Epha7,Ttbk1,Fgf10,Ptprc,Ptk2b,Thbs4
Hippocampus Down	regulation of postsynaptic neurotransmitter receptor activity	0.0448966	GO:0098962	GO:BP	Cnih2,Homer3
Hippocampus Down	positive regulation of neuron migration	0.0448966	GO:2001224	GO:BP	Nsmf,Fbxo31
Hippocampus Down	skeletal muscle organ development	0.0454386	GO:0060538	GO:BP	Zbtb18,Gpc1,Cntnap1,Large1,Cyp26b1
Hippocampus Down	negative regulation of biological process	0.0455287	GO:0048519	GO:BP	Camk2b,Hpca,Mapt,Zbtb18,Bin1,Prkce,Spry2,Wnt9a,Dbndd2,Ptgs2,Cnih2,Grin2c,Smad7,C1qc,Epha7,Homer3,Gp1bb,Gjc2,Ppp1r16b,Jph3,Map3k10,Ttbk1,Fgf10,Nefl,Fbxo31,Mag,Gpc1,Jup,Prr5l,Cbx6,Tubb4a,Erf,Rtn2,Jund,Sorl1,Klk8,Enc1,Ptprc,Ppp1r9b,Prkca,Dpf3,Zeb2,Cyp26b1,Mapk8ip2,Ptk2b,Thbs4,Pkib
Hippocampus Down	cardiac muscle contraction	0.0460376	GO:0060048	GO:BP	Bin1,Smad7,Jup,Atp1a3
Hippocampus Down	regulation of dephosphorylation	0.0460376	GO:0035303	GO:BP	Nsmf,Ppp1r16b,Ptprc,Ppp1r9b
Hippocampus Down	anatomical structure formation involved in morphogenesis	0.0464398	GO:0048646	GO:BP	Spry2,Ptgs2,Ppp1r16b,Fgf10,Mag,Gpc1,Jup,Cntnap1,Mobp,Prkca,Itgax,Zeb2,Ptk2b,Thbs4
Hippocampus Down	growth	0.0474596	GO:0040007	GO:BP	Sbf1,Mapt,Spry2,Smad7,Epha7,Fgf10,Mag,Cyfip2,Ppp1r9b,Rims1,Large1,Zeb2,Ptk2b
Hippocampus Down	cellular calcium ion homeostasis	0.0474596	GO:0006874	GO:BP	Prkce,Gp1bb,Jph3,Ptprc,Slc25a23,Ptk2b
Hippocampus Down	glycolipid biosynthetic process	0.0474596	GO:0009247	GO:BP	Gal3st1,St3gal2,Pigq
Hippocampus Down	neuron projection regeneration	0.0474596	GO:0031102	GO:BP	Nefl,Mag,Klk8
Hippocampus Down	cell population proliferation	0.0477341	GO:0008283	GO:BP	Numbl,Spry2,Wnt9a,Ptgs2,Smad7,Gjc2,Ppp1r16b,Fgf10,Trnp1,Jup,Scrg1,Jund,Sorl1,Klk8,Ptprc,Ppp1r9b,Prkca,Itgax,Zeb2,Ptk2b,Thbs4
Hippocampus Down	cell surface receptor signaling pathway	0.0477341	GO:0007166	GO:BP	Numbl,Prkce,Spry2,Wnt9a,Grin2c,Csnk1g2,Smad7,Epha7,Homer3,Map3k10,Fgf10,Frat1,Gpc1,Cyfip2,Blnk,Camk2a,Sorl1,Ptprc,Scube1,Prkca,Rgmb,Itgax,Zeb2,Mapk8ip2,Ptk2b,Atp1a3
Hippocampus Down	postsynaptic cytoskeleton organization	0.0478591	GO:0099188	GO:BP	Camk2b,Nefl
Hippocampus Down	regulation of action potential	0.0486374	GO:0098900	GO:BP	Kcnab2,Bin1,Jup
Hippocampus Down	positive regulation of Wnt signaling pathway	0.0486374	GO:0030177	GO:BP	Csnk1g2,Fgf10,Frat1,Zeb2
Hippocampus Down	regulation of JUN kinase activity	0.0486374	GO:0043506	GO:BP	Map3k10,Zeb2,Ptk2b
Hippocampus Down	synapse	6.17037e-09	GO:0045202	GO:CC	Camk2b,Kcnab2,Hpca,Lynx1,Mapt,Bin1,Prkce,Nsmf,Slitrk3,Cnih2,Grin2c,Clstn2,Kcna6,C1qc,Epha7,Homer3,Rph3a,Nefl,Gpc1,Cyfip2,Cntnap1,Clcn4,C1qa,Pkp4,Camk2a,Lgi3,Ppp1r9b,Rims1,Svop,Mapk8ip2,Ptk2b,Thbs4,Atp1a3
Hippocampus Down	cell junction	6.63369e-09	GO:0030054	GO:CC	Camk2b,Kcnab2,Hpca,Lynx1,Mapt,Clmp,Bin1,Prkce,Nsmf,Slitrk3,Cnih2,Grin2c,Clstn2,Smad7,Kcna6,C1qc,Epha7,Homer3,Rph3a,Gjc2,Gjc3,Nefl,Gpc1,Jup,Cyfip2,Cntnap1,Clcn4,C1qa,Pkp4,Camk2a,Lgi3,Ptprc,Ppp1r9b,Rims1,Svop,Mapk8ip2,Ptk2b,Thbs4,Atp1a3
Hippocampus Down	postsynapse	2.76547e-07	GO:0098794	GO:CC	Camk2b,Kcnab2,Hpca,Mapt,Nsmf,Slitrk3,Cnih2,Grin2c,Clstn2,C1qc,Epha7,Homer3,Rph3a,Nefl,C1qa,Pkp4,Camk2a,Ppp1r9b,Mapk8ip2,Ptk2b,Atp1a3
Hippocampus Down	neuron to neuron synapse	4.04526e-07	GO:0098984	GO:CC	Camk2b,Kcnab2,Mapt,Nsmf,Slitrk3,Cnih2,Grin2c,Clstn2,Epha7,Homer3,Pkp4,Camk2a,Ppp1r9b,Mapk8ip2,Ptk2b,Atp1a3
Hippocampus Down	postsynaptic density	8.36981e-07	GO:0014069	GO:CC	Camk2b,Kcnab2,Mapt,Nsmf,Slitrk3,Cnih2,Grin2c,Clstn2,Epha7,Homer3,Pkp4,Camk2a,Ppp1r9b,Mapk8ip2,Ptk2b
Hippocampus Down	asymmetric synapse	8.78689e-07	GO:0032279	GO:CC	Camk2b,Kcnab2,Mapt,Nsmf,Slitrk3,Cnih2,Grin2c,Clstn2,Epha7,Homer3,Pkp4,Camk2a,Ppp1r9b,Mapk8ip2,Ptk2b
Hippocampus Down	cytoplasm	1.39271e-06	GO:0005737	GO:CC	Camk2b,Kcnab2,Trappc12,Hpca,Lynx1,Sbf1,Numbl,Mapt,Clmp,Actr3b,Tbc1d16,Bin1,Prkce,Coq2,Nsmf,Spry2,Dbndd2,Ptgs2,Cnih2,Hs3st4,Clstn2,Btbd3,Tmcc2,Csnk1g2,Slain1,Smad7,Homer3,Ppp1r3f,Rph3a,Tecpr1,Gpr62,Gal3st1,Arhgef4,Epdr1,Ppp1r16b,St3gal2,Jph3,Arf3,Map3k10,Ttbk1,Fgf10,Frat1,Senp3,Sgsm2,Slc44a1,Galnt6,Nefl,Dnlz,Car4,Mag,Gpc1,Rab15,Jup,Prr5l,Cyfip2,Mrfap1,Tubb4a,Clcn4,Mobp,Pkp4,Rundc3a,Tbc1d5,Erf,Myrf…
Hippocampus Down	postsynaptic specialization	1.68638e-06	GO:0099572	GO:CC	Camk2b,Kcnab2,Mapt,Nsmf,Slitrk3,Cnih2,Grin2c,Clstn2,Epha7,Homer3,Pkp4,Camk2a,Ppp1r9b,Mapk8ip2,Ptk2b
Hippocampus Down	somatodendritic compartment	2.32762e-06	GO:0036477	GO:CC	Camk2b,Hpca,Lynx1,Mapt,Bin1,Nsmf,Cnih2,Clstn2,Epha7,Homer3,Rph3a,Gjc2,Ttbk1,Fbxo31,Gpc1,Tubb4a,Camk2a,Sorl1,Enc1,Ppp1r9b,Mapk8ip2,Ptk2b,Atp1a3
Hippocampus Down	cellular anatomical entity	5.06575e-06	GO:0110165	GO:CC	Camk2b,Kcnab2,Trappc12,Hpca,Lynx1,Sbf1,Epb41l1,Numbl,Mapt,Clmp,Actr3b,Creb5,Tbc1d16,Zbtb18,Bin1,Prkce,Lrp11,Kcnmb4,Coq2,Nsmf,Spry2,Mettl24,Wnt9a,Dbndd2,Ptgs2,Slitrk3,Cnih2,Grin2c,Hs3st4,Clstn2,Btbd3,Tmcc2,Csnk1g2,Slain1,Smad7,Kcna6,Camta2,C1qc,Kcnh5,Epha7,Homer3,Ppp1r3f,Rph3a,Tecpr1,Gpr62,Gal3st1,Arhgef4,Kcnk13,Gp1bb,Gjc2,Epdr1,Them6,Hapln4,Ppp1r16b,St3gal2,Jph3,Tspan17,Arf3,Map3k10,Ttbk1,Fgf10,M…
Hippocampus Down	membrane	6.46154e-06	GO:0016020	GO:CC	Camk2b,Kcnab2,Hpca,Lynx1,Mapt,Clmp,Bin1,Prkce,Lrp11,Kcnmb4,Coq2,Nsmf,Spry2,Ptgs2,Slitrk3,Cnih2,Grin2c,Clstn2,Tmcc2,Csnk1g2,Smad7,Kcna6,Kcnh5,Epha7,Homer3,Ppp1r3f,Rph3a,Tecpr1,Gpr62,Gal3st1,Kcnk13,Gp1bb,Gjc2,Ppp1r16b,St3gal2,Jph3,Tspan17,Arf3,Fgf10,Mmp17,Gjc3,Slc44a1,Galnt6,Car4,Fbxo31,Shisa4,Enpp4,Mag,Gpc1,Rab15,Jup,Cntnap1,Clcn4,Pkp4,Rundc3a,Tbc1d5,Srgap3,Myrf,Blnk,Camk2a,Tmem132b,Borcs6,Rtn2,Kc…
Hippocampus Down	main axon	9.13097e-06	GO:0044304	GO:CC	Kcnab2,Mapt,Bin1,Gjc2,Mag,Cntnap1,Tubb4a
Hippocampus Down	neuronal cell body	2.53577e-05	GO:0043025	GO:CC	Camk2b,Hpca,Mapt,Nsmf,Epha7,Gjc2,Ttbk1,Fbxo31,Gpc1,Tubb4a,Camk2a,Sorl1,Enc1,Ppp1r9b,Mapk8ip2,Ptk2b,Atp1a3
Hippocampus Down	neuron projection	2.70513e-05	GO:0043005	GO:CC	Camk2b,Kcnab2,Hpca,Lynx1,Mapt,Bin1,Nsmf,Ptgs2,Cnih2,Clstn2,Kcna6,Epha7,Homer3,Rph3a,Gjc2,Nefl,Mag,Cyfip2,Cntnap1,Tubb4a,Scrg1,Camk2a,Lgi3,Ppp1r9b,Ptk2b,Atp1a3
Hippocampus Down	cell projection	4.68234e-05	GO:0042995	GO:CC	Camk2b,Kcnab2,Hpca,Lynx1,Mapt,Actr3b,Bin1,Nsmf,Spry2,Ptgs2,Cnih2,Clstn2,Kcna6,Epha7,Homer3,Rph3a,Gjc2,Ppp1r16b,Nefl,Car4,Mag,Rab15,Cyfip2,Cntnap1,Tubb4a,Clcn4,Scrg1,Camk2a,Lgi3,Ptprc,Ppp1r9b,Prkca,Ptk2b,Atp1a3
Hippocampus Down	cell body	9.59564e-05	GO:0044297	GO:CC	Camk2b,Hpca,Mapt,Nsmf,Epha7,Gjc2,Ttbk1,Fbxo31,Gpc1,Tubb4a,Camk2a,Sorl1,Enc1,Ppp1r9b,Mapk8ip2,Ptk2b,Atp1a3
Hippocampus Down	plasma membrane protein complex	0.000111058	GO:0098797	GO:CC	Kcnab2,Kcnmb4,Cnih2,Grin2c,Kcna6,Gp1bb,Gjc2,Gjc3,Jup,Tbc1d5,Itgax,Ptk2b,Atp1a3,Kcnv1
Hippocampus Down	plasma membrane bounded cell projection	0.000133989	GO:0120025	GO:CC	Camk2b,Kcnab2,Hpca,Lynx1,Mapt,Bin1,Nsmf,Spry2,Ptgs2,Cnih2,Clstn2,Kcna6,Epha7,Homer3,Rph3a,Gjc2,Nefl,Car4,Mag,Rab15,Cyfip2,Cntnap1,Tubb4a,Clcn4,Scrg1,Camk2a,Lgi3,Ptprc,Ppp1r9b,Prkca,Ptk2b,Atp1a3
Hippocampus Down	plasma membrane	0.000276732	GO:0005886	GO:CC	Kcnab2,Hpca,Lynx1,Mapt,Clmp,Bin1,Prkce,Kcnmb4,Nsmf,Spry2,Ptgs2,Slitrk3,Cnih2,Grin2c,Clstn2,Csnk1g2,Smad7,Kcna6,Kcnh5,Epha7,Homer3,Rph3a,Gpr62,Kcnk13,Gp1bb,Gjc2,Ppp1r16b,Jph3,Arf3,Fgf10,Mmp17,Gjc3,Slc44a1,Car4,Enpp4,Mag,Gpc1,Jup,Cntnap1,Clcn4,Pkp4,Rundc3a,Tbc1d5,Blnk,Camk2a,Rtn2,Kcnk10,Sorl1,Ptprc,Ppp1r9b,Scube1,Prkca,Rgmb,Rell2,Selenow,Itgax,Ptk2b,Tmem88b,Rasl10b,Atp1a3,Kcnv1
Hippocampus Down	cell periphery	0.00028217	GO:0071944	GO:CC	Kcnab2,Hpca,Lynx1,Mapt,Clmp,Bin1,Prkce,Kcnmb4,Nsmf,Spry2,Ptgs2,Slitrk3,Cnih2,Grin2c,Clstn2,Csnk1g2,Smad7,Kcna6,Kcnh5,Epha7,Homer3,Rph3a,Gpr62,Kcnk13,Gp1bb,Gjc2,Hapln4,Ppp1r16b,Jph3,Arf3,Fgf10,Mmp17,Gjc3,Slc44a1,Car4,Enpp4,Mag,Gpc1,Jup,Cntnap1,Clcn4,Mobp,Pkp4,Rundc3a,Tbc1d5,Blnk,Camk2a,Rtn2,Kcnk10,Sorl1,Ptprc,Ppp1r9b,Scube1,Prkca,Rgmb,Rell2,Selenow,Itgax,Ptk2b,Tmem88b,Rasl10b,Thbs4,Atp1a3,Kcnv1
Hippocampus Down	glutamatergic synapse	0.000406705	GO:0098978	GO:CC	Camk2b,Hpca,Bin1,Prkce,Nsmf,Cnih2,Grin2c,Clstn2,Epha7,Homer3,Camk2a,Ptk2b
Hippocampus Down	myelin sheath	0.000516564	GO:0043209	GO:CC	Gjc2,Gjc3,Nefl,Mag,Cntnap1,Tubb4a,Mobp,Atp1a3
Hippocampus Down	dendritic spine head	0.000523374	GO:0044327	GO:CC	Hpca,Ppp1r9b,Atp1a3
Hippocampus Down	dendritic spine	0.000618712	GO:0043197	GO:CC	Hpca,Nsmf,Cnih2,Rph3a,Camk2a,Ppp1r9b,Ptk2b,Atp1a3
Hippocampus Down	dendritic tree	0.000646297	GO:0097447	GO:CC	Camk2b,Hpca,Lynx1,Mapt,Bin1,Nsmf,Cnih2,Clstn2,Epha7,Homer3,Rph3a,Camk2a,Ppp1r9b,Ptk2b,Atp1a3
Hippocampus Down	neuron spine	0.000646297	GO:0044309	GO:CC	Hpca,Nsmf,Cnih2,Rph3a,Camk2a,Ppp1r9b,Ptk2b,Atp1a3
Hippocampus Down	dendrite	0.000646297	GO:0030425	GO:CC	Camk2b,Hpca,Lynx1,Mapt,Bin1,Nsmf,Cnih2,Clstn2,Epha7,Homer3,Rph3a,Camk2a,Ppp1r9b,Ptk2b,Atp1a3
Hippocampus Down	perinuclear region of cytoplasm	0.000697725	GO:0048471	GO:CC	Trappc12,Sbf1,Prkce,Ppp1r16b,Arf3,Ttbk1,Galnt6,Car4,Rab15,Cyfip2,Mrfap1,Mobp,Pkp4,Sorl1,Ptk2b
Hippocampus Down	cytoplasmic side of plasma membrane	0.000826257	GO:0009898	GO:CC	Kcnab2,Mapt,Jup,Pkp4,Ptprc,Ppp1r9b,Ptk2b
Hippocampus Down	organelle membrane	0.000953964	GO:0031090	GO:CC	Camk2b,Bin1,Prkce,Coq2,Nsmf,Ptgs2,Cnih2,Clstn2,Tmcc2,Rph3a,Tecpr1,Gpr62,Gal3st1,St3gal2,Jph3,Slc44a1,Galnt6,Car4,Rab15,Clcn4,Tbc1d5,Myrf,Borcs6,Rtn2,Sorl1,Rcc1l,Pigq,Svop,Slc25a23,Prkca,Large1,Slc25a34,Cyp26b1,Atp1a3,B3gat3
Hippocampus Down	paranode region of axon	0.00121974	GO:0033270	GO:CC	Gjc2,Mag,Cntnap1
Hippocampus Down	sarcoplasm	0.00121974	GO:0016528	GO:CC	Camk2b,Jph3,Car4,Rtn2,Thbs4
Hippocampus Down	complement component C1q complex	0.00121974	GO:0062167	GO:CC	C1qc,C1qa
Hippocampus Down	intrinsic component of plasma membrane	0.00129754	GO:0031226	GO:CC	Kcnab2,Kcnmb4,Slitrk3,Cnih2,Grin2c,Clstn2,Kcna6,Kcnh5,Epha7,Kcnk13,Gp1bb,Car4,Mag,Gpc1,Clcn4,Kcnk10,Ptprc,Rgmb,Itgax,Ptk2b,Atp1a3,Kcnv1
Hippocampus Down	cytoplasmic side of membrane	0.00150834	GO:0098562	GO:CC	Kcnab2,Mapt,Jup,Pkp4,Ptprc,Ppp1r9b,Ptk2b
Hippocampus Down	axon	0.00178791	GO:0030424	GO:CC	Kcnab2,Hpca,Mapt,Bin1,Kcna6,Gjc2,Nefl,Mag,Cntnap1,Tubb4a,Camk2a,Ppp1r9b,Ptk2b,Atp1a3
Hippocampus Down	bounding membrane of organelle	0.00213994	GO:0098588	GO:CC	Camk2b,Bin1,Prkce,Ptgs2,Clstn2,Rph3a,Tecpr1,Gpr62,Gal3st1,St3gal2,Slc44a1,Galnt6,Car4,Rab15,Clcn4,Tbc1d5,Borcs6,Rtn2,Sorl1,Svop,Large1,B3gat3
Hippocampus Down	neuromuscular junction	0.00213994	GO:0031594	GO:CC	Prkce,Epha7,Rph3a,Nefl,Thbs4
Hippocampus Down	postsynaptic specialization membrane	0.00213994	GO:0099634	GO:CC	Slitrk3,Cnih2,Grin2c,Clstn2,Epha7,Camk2a
Hippocampus Down	endomembrane system	0.00224901	GO:0012505	GO:CC	Camk2b,Trappc12,Lynx1,Tbc1d16,Bin1,Prkce,Nsmf,Ptgs2,Cnih2,Hs3st4,Clstn2,Tmcc2,Rph3a,Gpr62,Gal3st1,St3gal2,Jph3,Arf3,Galnt6,Car4,Gpc1,Rab15,Clcn4,Tbc1d5,Myrf,Scrg1,Rtn2,Chgb,Sorl1,Klk8,Lgi3,Pigq,Svop,Prkca,Large1,Mon1a,Cyp26b1,Exph5,Thbs4,Atp1a3,B3gat3
Hippocampus Down	presynapse	0.00231958	GO:0098793	GO:CC	Kcnab2,Bin1,Prkce,Kcna6,Rph3a,Nefl,Cntnap1,Clcn4,Camk2a,Lgi3,Svop,Atp1a3
Hippocampus Down	cation channel complex	0.00247076	GO:0034703	GO:CC	Kcnab2,Kcnmb4,Cnih2,Grin2c,Kcna6,Ptk2b,Kcnv1
Hippocampus Down	synaptic membrane	0.00247076	GO:0097060	GO:CC	Slitrk3,Cnih2,Grin2c,Clstn2,Epha7,Rph3a,Cntnap1,Camk2a,Ppp1r9b,Atp1a3
Hippocampus Down	calcium- and calmodulin-dependent protein kinase complex	0.00295937	GO:0005954	GO:CC	Camk2b,Camk2a
Hippocampus Down	intrinsic component of membrane	0.00295937	GO:0031224	GO:CC	Camk2b,Kcnab2,Lynx1,Clmp,Lrp11,Kcnmb4,Coq2,Slitrk3,Cnih2,Grin2c,Clstn2,Tmcc2,Kcna6,Kcnh5,Epha7,Ppp1r3f,Tecpr1,Gpr62,Gal3st1,Kcnk13,Gp1bb,Gjc2,St3gal2,Jph3,Tspan17,Mmp17,Gjc3,Slc44a1,Galnt6,Car4,Fbxo31,Shisa4,Enpp4,Mag,Gpc1,Cntnap1,Clcn4,Srgap3,Myrf,Tmem132b,Rtn2,Kcnk10,Sorl1,Tmem125,Ptprc,Pigq,Svop,Slc25a23,Tmem151b,Hdac5,Large1,Rgmb,Slc25a34,Rell2,Itgax,Ptk2b,Tmem88b,Atp1a3,B3gat3,Kcnv1
Hippocampus Down	postsynaptic density membrane	0.00322485	GO:0098839	GO:CC	Slitrk3,Cnih2,Grin2c,Clstn2,Epha7
Hippocampus Down	integral component of postsynaptic density membrane	0.0057829	GO:0099061	GO:CC	Slitrk3,Cnih2,Clstn2,Epha7
Hippocampus Down	dendritic spine neck	0.0057829	GO:0044326	GO:CC	Ppp1r9b,Atp1a3
Hippocampus Down	sarcoplasmic reticulum	0.00587166	GO:0016529	GO:CC	Camk2b,Car4,Rtn2,Thbs4
Hippocampus Down	intrinsic component of postsynaptic density membrane	0.00746251	GO:0099146	GO:CC	Slitrk3,Cnih2,Clstn2,Epha7
Hippocampus Down	voltage-gated potassium channel complex	0.00768888	GO:0008076	GO:CC	Kcnab2,Kcnmb4,Kcna6,Kcnv1
Hippocampus Down	integral component of plasma membrane	0.0079818	GO:0005887	GO:CC	Kcnab2,Kcnmb4,Slitrk3,Cnih2,Grin2c,Clstn2,Kcna6,Kcnh5,Epha7,Kcnk13,Gp1bb,Mag,Clcn4,Kcnk10,Ptprc,Itgax,Ptk2b,Atp1a3,Kcnv1
Hippocampus Down	Golgi apparatus	0.00801517	GO:0005794	GO:CC	Trappc12,Prkce,Hs3st4,Clstn2,Rph3a,Gal3st1,St3gal2,Arf3,Galnt6,Car4,Gpc1,Clcn4,Tbc1d5,Myrf,Scrg1,Sorl1,Large1,Atp1a3,B3gat3
Hippocampus Down	NMDA selective glutamate receptor complex	0.00874651	GO:0017146	GO:CC	Grin2c,Ptk2b
Hippocampus Down	transmembrane transporter complex	0.00985046	GO:1902495	GO:CC	Kcnab2,Kcnmb4,Cnih2,Grin2c,Kcna6,Ptk2b,Atp1a3,Kcnv1
Hippocampus Down	ion channel complex	0.0101885	GO:0034702	GO:CC	Kcnab2,Kcnmb4,Cnih2,Grin2c,Kcna6,Ptk2b,Kcnv1
Hippocampus Down	extrinsic component of synaptic vesicle membrane	0.0103192	GO:0098850	GO:CC	Bin1,Rph3a
Hippocampus Down	distal axon	0.0108693	GO:0150034	GO:CC	Kcnab2,Mapt,Bin1,Kcna6,Nefl,Ppp1r9b,Ptk2b,Atp1a3
Hippocampus Down	ionotropic glutamate receptor complex	0.0116354	GO:0008328	GO:CC	Cnih2,Grin2c,Ptk2b
Hippocampus Down	potassium channel complex	0.0122428	GO:0034705	GO:CC	Kcnab2,Kcnmb4,Kcna6,Kcnv1
Hippocampus Down	plasma membrane region	0.0123233	GO:0098590	GO:CC	Hpca,Mapt,Spry2,Ptgs2,Slitrk3,Cnih2,Grin2c,Clstn2,Epha7,Rph3a,Car4,Jup,Cntnap1,Tbc1d5,Camk2a,Ppp1r9b,Atp1a3
Hippocampus Down	transporter complex	0.0125109	GO:1990351	GO:CC	Kcnab2,Kcnmb4,Cnih2,Grin2c,Kcna6,Ptk2b,Atp1a3,Kcnv1
Hippocampus Down	neurotransmitter receptor complex	0.0125109	GO:0098878	GO:CC	Cnih2,Grin2c,Ptk2b
Hippocampus Down	postsynaptic membrane	0.0150389	GO:0045211	GO:CC	Slitrk3,Cnih2,Grin2c,Clstn2,Epha7,Rph3a,Camk2a
Hippocampus Down	integral component of postsynaptic specialization membrane	0.0183885	GO:0099060	GO:CC	Slitrk3,Cnih2,Clstn2,Epha7
Hippocampus Down	sarcolemma	0.0183885	GO:0042383	GO:CC	Bin1,Prkce,Car4,Rtn2,Atp1a3
Hippocampus Down	integral component of membrane	0.0183885	GO:0016021	GO:CC	Camk2b,Kcnab2,Clmp,Lrp11,Kcnmb4,Coq2,Slitrk3,Cnih2,Grin2c,Clstn2,Tmcc2,Kcna6,Kcnh5,Epha7,Ppp1r3f,Tecpr1,Gpr62,Gal3st1,Kcnk13,Gp1bb,Gjc2,St3gal2,Jph3,Tspan17,Gjc3,Slc44a1,Galnt6,Fbxo31,Shisa4,Enpp4,Mag,Cntnap1,Clcn4,Srgap3,Myrf,Tmem132b,Rtn2,Kcnk10,Sorl1,Tmem125,Ptprc,Pigq,Svop,Slc25a23,Tmem151b,Hdac5,Large1,Slc25a34,Rell2,Itgax,Ptk2b,Tmem88b,Atp1a3,B3gat3,Kcnv1
Hippocampus Down	cytoskeleton	0.0183885	GO:0005856	GO:CC	Camk2b,Kcnab2,Epb41l1,Mapt,Clmp,Actr3b,Bin1,Prkce,Nsmf,Spry2,Slain1,Smad7,Ttbk1,Nefl,Fbxo31,Jup,Tubb4a,Mobp,Pkp4,Katnal1,Rtn2,Enc1,Ppp1r9b,Ptk2b
Hippocampus Down	extrinsic component of membrane	0.0189461	GO:0019898	GO:CC	Kcnab2,Hpca,Bin1,Rph3a,Jup,Scube1,Ptk2b
Hippocampus Down	cholinergic synapse	0.0192446	GO:0098981	GO:CC	Rph3a,Nefl
Hippocampus Down	plasma membrane signaling receptor complex	0.0194888	GO:0098802	GO:CC	Cnih2,Grin2c,Gp1bb,Itgax,Ptk2b
Hippocampus Down	membrane protein complex	0.0195778	GO:0098796	GO:CC	Kcnab2,Kcnmb4,Cnih2,Grin2c,Kcna6,Gp1bb,Gjc2,Gjc3,Jup,Tbc1d5,Pigq,Itgax,Ptk2b,Atp1a3,Kcnv1
Hippocampus Down	intrinsic component of postsynaptic specialization membrane	0.0201656	GO:0098948	GO:CC	Slitrk3,Cnih2,Clstn2,Epha7
Hippocampus Down	microtubule	0.0224846	GO:0005874	GO:CC	Kcnab2,Mapt,Clmp,Bin1,Spry2,Slain1,Tubb4a,Katnal1
Hippocampus Down	polymeric cytoskeletal fiber	0.0255696	GO:0099513	GO:CC	Kcnab2,Mapt,Clmp,Bin1,Spry2,Slain1,Nefl,Jup,Tubb4a,Katnal1,Rtn2
Hippocampus Down	transport vesicle membrane	0.0269523	GO:0030658	GO:CC	Bin1,Rph3a,Car4,Sorl1,Svop
Hippocampus Down	anchoring junction	0.0278532	GO:0070161	GO:CC	Clmp,Smad7,Gjc2,Gjc3,Jup,Cntnap1,Pkp4,Ptprc,Ppp1r9b,Ptk2b
Hippocampus Down	presynaptic intermediate filament cytoskeleton	0.0281503	GO:0099182	GO:CC	Nefl
Hippocampus Down	connexin complex	0.0281503	GO:0005922	GO:CC	Gjc2,Gjc3
Hippocampus Down	neuron projection terminus	0.0281503	GO:0044306	GO:CC	Kcnab2,Bin1,Kcna6,Scrg1,Atp1a3
Hippocampus Down	cytoplasmic side of dendritic spine plasma membrane	0.0281503	GO:1990780	GO:CC	Ppp1r9b
Hippocampus Down	gamma-catenin-TCF7L2 complex	0.0281503	GO:0071665	GO:CC	Jup
Hippocampus Down	anchored component of membrane	0.0281503	GO:0031225	GO:CC	Lynx1,Mmp17,Car4,Gpc1,Rgmb
Hippocampus Down	lipid tube	0.0281503	GO:0060987	GO:CC	Bin1
Hippocampus Down	pinceau fiber	0.0281503	GO:1990031	GO:CC	Kcnab2
Hippocampus Down	presynaptic cytosol	0.0306378	GO:0099523	GO:CC	Prkce,Camk2a
Hippocampus Down	T-tubule	0.0318513	GO:0030315	GO:CC	Bin1,Prkce,Rtn2
Hippocampus Down	transport vesicle	0.0327335	GO:0030133	GO:CC	Bin1,Rph3a,Car4,Clcn4,Sorl1,Lgi3,Svop
Hippocampus Down	receptor complex	0.036014	GO:0043235	GO:CC	Cnih2,Grin2c,Epha7,Gpr62,Gp1bb,Itgax,Ptk2b
Hippocampus Down	integral component of synaptic membrane	0.0363522	GO:0099699	GO:CC	Slitrk3,Cnih2,Clstn2,Epha7,Atp1a3
Hippocampus Down	axon initial segment	0.0376334	GO:0043194	GO:CC	Kcnab2,Bin1
Hippocampus Down	membrane raft	0.0396556	GO:0045121	GO:CC	Mapt,Ptgs2,Mag,Gpc1,Ptprc,Rgmb,Ptk2b
Hippocampus Down	membrane microdomain	0.0397309	GO:0098857	GO:CC	Mapt,Ptgs2,Mag,Gpc1,Ptprc,Rgmb,Ptk2b
Hippocampus Down	neuron projection membrane	0.0402093	GO:0032589	GO:CC	Hpca,Mapt,Ppp1r9b
Hippocampus Down	anchored component of plasma membrane	0.0442761	GO:0046658	GO:CC	Car4,Gpc1,Rgmb
Hippocampus Down	apical dendrite	0.0444035	GO:0097440	GO:CC	Nsmf,Ptk2b
Hippocampus Down	desmosome	0.0444035	GO:0030057	GO:CC	Jup,Pkp4
Hippocampus Down	cell-cell junction	0.0447787	GO:0005911	GO:CC	Clmp,Smad7,Gjc2,Gjc3,Jup,Cntnap1,Pkp4,Ppp1r9b
Hippocampus Down	septate junction	0.0458091	GO:0005918	GO:CC	Cntnap1
Hippocampus Down	mesaxon	0.0458091	GO:0097453	GO:CC	Mag
Hippocampus Down	glutamatergic postsynaptic density	0.0458091	GO:0099573	GO:CC	Camk2a
Hippocampus Down	Golgi membrane	0.0458091	GO:0000139	GO:CC	Prkce,Clstn2,Gal3st1,St3gal2,Galnt6,Sorl1,Large1,B3gat3
Hippocampus Down	ensheathing process	0.0458091	GO:1990015	GO:CC	Mag
Hippocampus Down	intrinsic component of synaptic membrane	0.0458091	GO:0099240	GO:CC	Slitrk3,Cnih2,Clstn2,Epha7,Atp1a3
Hippocampus Down	synaptic vesicle	0.0477376	GO:0008021	GO:CC	Bin1,Rph3a,Clcn4,Lgi3,Svop
Hippocampus Down	plasma membrane bounded cell projection cytoplasm	0.0488785	GO:0032838	GO:CC	Hpca,Mapt,Nefl,Tubb4a,Camk2a
Hippocampus Down	adherens junction	0.0488967	GO:0005912	GO:CC	Smad7,Jup,Pkp4,Ppp1r9b
Hippocampus Down	extracellular region	0.0488967	GO:0005576	GO:CC	Mapt,Mettl24,Wnt9a,C1qc,Epdr1,Them6,Hapln4,St3gal2,Fgf10,Mmp17,Car4,Cort,Gpc1,2610507B11Rik,Tubb4a,C1qa,Scrg1,Chgb,Sorl1,Klk8,Lgi3,Btbd17,Scube1,Thbs4,Kcnv1
Hippocampus Down	protein binding	1.7693e-05	GO:0005515	GO:MF	Camk2b,Kcnab2,Trappc12,Hpca,Lynx1,Epb41l1,Crybb1,Mapt,Actr3b,Zbtb18,Bin1,Prkce,Lrp11,Kcnmb4,Nsmf,Spry2,Wnt9a,Ptgs2,Slitrk3,Grin2c,Clstn2,Btbd3,Smad7,Kcna6,Camta2,C1qc,Kcnh5,Epha7,Homer3,Ppp1r3f,Rph3a,Gpr62,Arhgef4,Gp1bb,Epdr1,Ppp1r16b,St3gal2,Tspan17,Map3k10,Ttbk1,Nwd2,Fgf10,Gjc3,Frat1,Senp3,Sgsm2,Nefl,Dnlz,Car4,Fbxo31,Mag,Cort,Trnp1,Gpc1,Jup,Prr5l,Cyfip2,Mrfap1,Cntnap1,Mobp,C1qa,Pkp4,Srgap3,Myrf…
Hippocampus Down	potassium ion transmembrane transporter activity	0.00094973	GO:0015079	GO:MF	Kcnab2,Kcnmb4,Kcna6,Kcnh5,Kcnk13,Kcnk10,Atp1a3,Kcnv1
Hippocampus Down	potassium channel activity	0.00109595	GO:0005267	GO:MF	Kcnab2,Kcnmb4,Kcna6,Kcnh5,Kcnk13,Kcnk10,Kcnv1
Hippocampus Down	passive transmembrane transporter activity	0.00157057	GO:0022803	GO:MF	Kcnab2,Kcnmb4,Grin2c,Kcna6,Kcnh5,Kcnk13,Gjc2,Gjc3,Clcn4,Kcnk10,Ptk2b,Kcnv1
Hippocampus Down	channel activity	0.00157057	GO:0015267	GO:MF	Kcnab2,Kcnmb4,Grin2c,Kcna6,Kcnh5,Kcnk13,Gjc2,Gjc3,Clcn4,Kcnk10,Ptk2b,Kcnv1
Hippocampus Down	voltage-gated channel activity	0.00157057	GO:0022832	GO:MF	Kcnab2,Grin2c,Kcna6,Kcnh5,Kcnk13,Clcn4,Ptk2b,Kcnv1
Hippocampus Down	enzyme binding	0.00157057	GO:0019899	GO:MF	Camk2b,Hpca,Mapt,Bin1,Prkce,Spry2,Ptgs2,Smad7,Camta2,Ppp1r3f,Rph3a,Ppp1r16b,Tspan17,Sgsm2,Nefl,Mag,Jup,Prr5l,Cyfip2,Blnk,Jund,Sorl1,Ptprc,Ppp1r9b,Rims1,Prkca,Itgax,Mapk8ip2,Ptk2b,Exph5
Hippocampus Down	voltage-gated ion channel activity	0.00157057	GO:0005244	GO:MF	Kcnab2,Grin2c,Kcna6,Kcnh5,Kcnk13,Clcn4,Ptk2b,Kcnv1
Hippocampus Down	molecular function regulator activity	0.00157057	GO:0098772	GO:MF	Kcnab2,Lynx1,Sbf1,Tbc1d16,Bin1,Prkce,Kcnmb4,Spry2,Wnt9a,Cnih2,Smad7,Epha7,Arhgef4,Ppp1r16b,Fgf10,Sgsm2,Cort,Tbc1d5,Ppp1r9b,Rcc1l,Ppp1r14a,Mon1a,Mapk8ip2,Rasl10b,Thbs4,B3gat3,Pkib
Hippocampus Down	binding	0.00586208	GO:0005488	GO:MF	Camk2b,Kcnab2,Trappc12,Hpca,Lynx1,Epb41l1,Crybb1,Mapt,Actr3b,Creb5,Zbtb18,Bin1,Prkce,Lrp11,Kcnmb4,Nsmf,Spry2,Haghl,Wnt9a,Ptgs2,Slitrk3,Grin2c,Clstn2,Btbd3,Csnk1g2,Smad7,Kcna6,Camta2,C1qc,Kcnh5,Epha7,Homer3,Ppp1r3f,Rph3a,Tecpr1,Gpr62,Arhgef4,Gp1bb,Epdr1,Hapln4,Ppp1r16b,St3gal2,Tspan17,Arf3,Map3k10,Ttbk1,Nwd2,Fgf10,Mmp17,Gjc3,Frat1,Senp3,Sgsm2,Galnt6,Nefl,Dnlz,Car4,Fbxo31,Enpp4,Mag,Cort,Trnp1,Gpc1,…
Hippocampus Down	gated channel activity	0.00586208	GO:0022836	GO:MF	Kcnab2,Kcnmb4,Grin2c,Kcna6,Kcnh5,Kcnk13,Clcn4,Ptk2b,Kcnv1
Hippocampus Down	cation channel activity	0.00630573	GO:0005261	GO:MF	Kcnab2,Kcnmb4,Grin2c,Kcna6,Kcnh5,Kcnk13,Kcnk10,Ptk2b,Kcnv1
Hippocampus Down	voltage-gated cation channel activity	0.00677619	GO:0022843	GO:MF	Kcnab2,Grin2c,Kcna6,Kcnh5,Ptk2b,Kcnv1
Hippocampus Down	calcium-dependent protein serine/threonine kinase activity	0.00897103	GO:0009931	GO:MF	Prkce,Camk2a,Prkca
Hippocampus Down	ion channel activity	0.00897103	GO:0005216	GO:MF	Kcnab2,Kcnmb4,Grin2c,Kcna6,Kcnh5,Kcnk13,Clcn4,Kcnk10,Ptk2b,Kcnv1
Hippocampus Down	calcium-dependent protein kinase activity	0.00921454	GO:0010857	GO:MF	Prkce,Camk2a,Prkca
Hippocampus Down	ganglioside binding	0.00921454	GO:0035594	GO:MF	Epdr1,Mag
Hippocampus Down	phosphatase regulator activity	0.00921454	GO:0019208	GO:MF	Sbf1,Ppp1r16b,Ppp1r9b,Ppp1r14a,B3gat3
Hippocampus Down	calmodulin-dependent protein kinase activity	0.00921454	GO:0004683	GO:MF	Camk2b,Camk2a,Ptk2b
Hippocampus Down	phospholipase binding	0.0111482	GO:0043274	GO:MF	Camk2b,Nefl,Blnk
Hippocampus Down	transmembrane transporter activity	0.0136828	GO:0022857	GO:MF	Kcnab2,Kcnmb4,Grin2c,Kcna6,Kcnh5,Kcnk13,Gjc2,Gjc3,Slc44a1,Clcn4,Kcnk10,Svop,Slc25a23,Ptk2b,Atp1a3,Kcnv1
Hippocampus Down	protein phosphatase 1 binding	0.0180202	GO:0008157	GO:MF	Ppp1r3f,Ppp1r16b,Ppp1r9b
Hippocampus Down	metal ion transmembrane transporter activity	0.0180202	GO:0046873	GO:MF	Kcnab2,Kcnmb4,Grin2c,Kcna6,Kcnh5,Kcnk13,Kcnk10,Atp1a3,Kcnv1
Hippocampus Down	NMDA glutamate receptor activity	0.0185411	GO:0004972	GO:MF	Grin2c,Ptk2b
Hippocampus Down	cation transmembrane transporter activity	0.0187971	GO:0008324	GO:MF	Kcnab2,Kcnmb4,Grin2c,Kcna6,Kcnh5,Kcnk13,Slc44a1,Kcnk10,Ptk2b,Atp1a3,Kcnv1
Hippocampus Down	protein serine/threonine/tyrosine kinase activity	0.0192485	GO:0004712	GO:MF	Camk2b,Prkce,Csnk1g2,Epha7,Map3k10,Ttbk1,Camk2a,Prkca,Ptk2b
Hippocampus Down	ion transmembrane transporter activity	0.0217466	GO:0015075	GO:MF	Kcnab2,Kcnmb4,Grin2c,Kcna6,Kcnh5,Kcnk13,Slc44a1,Clcn4,Kcnk10,Slc25a23,Ptk2b,Atp1a3,Kcnv1
Hippocampus Down	collagen binding	0.0218625	GO:0005518	GO:MF	Smad7,Gpc1,Rell2,Thbs4
Hippocampus Down	transporter activity	0.0228913	GO:0005215	GO:MF	Kcnab2,Kcnmb4,Grin2c,Kcna6,Kcnh5,Kcnk13,Gjc2,Gjc3,Slc44a1,Clcn4,Kcnk10,Svop,Slc25a23,Ptk2b,Atp1a3,Kcnv1
Hippocampus Down	kinase binding	0.0228913	GO:0019900	GO:MF	Camk2b,Hpca,Mapt,Prkce,Spry2,Mag,Jup,Blnk,Ptprc,Ppp1r9b,Itgax,Mapk8ip2,Ptk2b
Hippocampus Down	glycosphingolipid binding	0.0228913	GO:0043208	GO:MF	Epdr1,Mag
Hippocampus Down	protein phosphatase regulator activity	0.0232144	GO:0019888	GO:MF	Ppp1r16b,Ppp1r9b,Ppp1r14a,B3gat3
Hippocampus Down	protein-containing complex binding	0.0232144	GO:0044877	GO:MF	Kcnab2,Mapt,Actr3b,Bin1,Smad7,Kcnh5,Rph3a,Nefl,Gpc1,Jup,Tbc1d5,Sorl1,Ptprc,Ppp1r9b,Rell2,Itgax,Mapk8ip2,Ptk2b,Thbs4
Hippocampus Down	voltage-gated potassium channel activity	0.0240317	GO:0005249	GO:MF	Kcnab2,Kcna6,Kcnh5,Kcnv1
Hippocampus Down	inorganic cation transmembrane transporter activity	0.0240317	GO:0022890	GO:MF	Kcnab2,Kcnmb4,Grin2c,Kcna6,Kcnh5,Kcnk13,Kcnk10,Ptk2b,Atp1a3,Kcnv1
Hippocampus Down	enzyme regulator activity	0.0273349	GO:0030234	GO:MF	Sbf1,Tbc1d16,Bin1,Prkce,Spry2,Arhgef4,Ppp1r16b,Sgsm2,Tbc1d5,Ppp1r9b,Rcc1l,Ppp1r14a,Mon1a,Mapk8ip2,B3gat3,Pkib
Hippocampus Down	GTPase binding	0.0311991	GO:0051020	GO:MF	Bin1,Rph3a,Sgsm2,Cyfip2,Sorl1,Rims1,Exph5
Hippocampus Down	cytoskeletal protein binding	0.0311991	GO:0008092	GO:MF	Hpca,Epb41l1,Mapt,Actr3b,Bin1,Prkce,Clstn2,Ttbk1,Mobp,Katnal1,Enc1,Ptprc,Ppp1r9b,Mapk8ip2
Hippocampus Down	inorganic molecular entity transmembrane transporter activity	0.0336421	GO:0015318	GO:MF	Kcnab2,Kcnmb4,Grin2c,Kcna6,Kcnh5,Kcnk13,Clcn4,Kcnk10,Ptk2b,Atp1a3,Kcnv1
Hippocampus Down	protein kinase activity	0.0336421	GO:0004672	GO:MF	Camk2b,Prkce,Csnk1g2,Epha7,Map3k10,Ttbk1,Camk2a,Ppp1r9b,Prkca,Ptk2b
Hippocampus Down	phosphatase inhibitor activity	0.0336421	GO:0019212	GO:MF	Sbf1,Ppp1r9b,Ppp1r14a
Hippocampus Down	potassium ion leak channel activity	0.0336421	GO:0022841	GO:MF	Kcnk13,Kcnk10
Hippocampus Down	narrow pore channel activity	0.0410865	GO:0022842	GO:MF	Kcnk13,Kcnk10
Hippocampus Down	leak channel activity	0.0410865	GO:0022840	GO:MF	Kcnk13,Kcnk10
Hippocampus Down	calcium-dependent protein kinase C activity	0.0410865	GO:0004698	GO:MF	Prkce,Prkca
Hippocampus Down	protein phosphatase binding	0.0419574	GO:0019903	GO:MF	Mapt,Ppp1r3f,Ppp1r16b,Jup,Ppp1r9b
Hippocampus Down	chaperone binding	0.0419574	GO:0051087	GO:MF	Mapt,Bin1,Dnlz,Atp1a3
Hippocampus Down	protein serine kinase activity	0.0419574	GO:0106310	GO:MF	Camk2b,Prkce,Csnk1g2,Map3k10,Ttbk1,Camk2a,Prkca
Hippocampus Down	protein kinase C activity	0.0425985	GO:0004697	GO:MF	Prkce,Prkca
Hippocampus Down	protein serine/threonine kinase activity	0.0431557	GO:0004674	GO:MF	Camk2b,Prkce,Csnk1g2,Map3k10,Ttbk1,Camk2a,Prkca,Ptk2b
Hippocampus Down	protein kinase binding	0.0465957	GO:0019901	GO:MF	Camk2b,Mapt,Prkce,Spry2,Mag,Jup,Blnk,Ptprc,Itgax,Mapk8ip2,Ptk2b
Hippocampus Down	ceramide binding	0.0465957	GO:0097001	GO:MF	Epdr1,Mag
Hippocampus Down	4-hydroxybenzoate decaprenyltransferase activity	0.0465957	GO:0002083	GO:MF	Coq2
Hippocampus Down	4-hydroxybenzoate octaprenyltransferase activity	0.0465957	GO:0008412	GO:MF	Coq2
Hippocampus Down	small GTPase binding	0.0465957	GO:0031267	GO:MF	Rph3a,Sgsm2,Cyfip2,Sorl1,Rims1,Exph5
Hippocampus Down	4-hydroxybenzoate nonaprenyltransferase activity	0.0465957	GO:0047293	GO:MF	Coq2
Hippocampus Down	P-type sodium:potassium-exchanging transporter activity involved in regulation of cardiac muscle cell membrane potential	0.0465957	GO:0086037	GO:MF	Atp1a3
Hippocampus Down	actin binding	0.0465957	GO:0003779	GO:MF	Hpca,Epb41l1,Actr3b,Bin1,Prkce,Mobp,Enc1,Ppp1r9b
Hippocampus Down	ion antiporter activity involved in regulation of presynaptic membrane potential	0.0465957	GO:0099520	GO:MF	Atp1a3
Hippocampus Down	ionotropic glutamate receptor activity	0.0465957	GO:0004970	GO:MF	Grin2c,Ptk2b
Hippocampus Down	amyloid-beta binding	0.049742	GO:0001540	GO:MF	Clstn2,Sorl1,Atp1a3
Hippocampus Down	Insulin secretion	0.00723361	KEGG:04911	KEGG	Camk2b,Creb5,Kcnmb4,Camk2a,Prkca,Atp1a3
Hippocampus Down	Amphetamine addiction	0.00845537	KEGG:05031	KEGG	Camk2b,Creb5,Grin2c,Camk2a,Prkca
Hippocampus Down	Aldosterone synthesis and secretion	0.00845537	KEGG:04925	KEGG	Camk2b,Creb5,Prkce,Camk2a,Prkca,Atp1a3
Hippocampus Down	Gastric acid secretion	0.0108178	KEGG:04971	KEGG	Camk2b,Camk2a,Kcnk10,Prkca,Atp1a3
Hippocampus Down	Fc gamma R-mediated phagocytosis	0.0212483	KEGG:04666	KEGG	Actr3b,Bin1,Prkce,Ptprc,Prkca
Hippocampus Down	Long-term potentiation	0.0423217	KEGG:04720	KEGG	Camk2b,Grin2c,Camk2a,Prkca
Hippocampus Down	Pathways of neurodegeneration - multiple diseases	0.043324	KEGG:05022	KEGG	Camk2b,Mapt,Wnt9a,Ptgs2,Grin2c,Map3k10,Frat1,Tubb4a,Camk2a,Prkca
Hippocampus Down	Neuronal System	8.13878e-05	REAC:R-MMU-112316	REAC	Camk2b,Kcnab2,Kcnmb4,Slitrk3,Grin2c,Kcna6,Kcnh5,Homer3,Kcnk13,Nefl,Camk2a,Kcnk10,Kcnv1
Hippocampus Down	Potassium Channels	0.000657086	REAC:R-MMU-1296071	REAC	Kcnab2,Kcnmb4,Kcna6,Kcnh5,Kcnk13,Kcnk10,Kcnv1
Hippocampus Down	Unblocking of NMDA receptors, glutamate binding and activation	0.00115566	REAC:R-MMU-438066	REAC	Camk2b,Grin2c,Nefl,Camk2a
Hippocampus Down	Activation of NMDA receptors and postsynaptic events	0.00434972	REAC:R-MMU-442755	REAC	Camk2b,Grin2c,Nefl,Camk2a
Hippocampus Down	Voltage gated Potassium channels	0.0106642	REAC:R-MMU-1296072	REAC	Kcnab2,Kcna6,Kcnh5,Kcnv1
Hippocampus Up	cell adhesion	4.36484e-07	GO:0007155	GO:BP	Ceacam2,Serpine1,Fndc3a,Bmp7,Fzd4,Cd59a,Ston1,Antxr1,Emb,Tgm2,Nedd9,Col18a1,Vcl,Adam17,C1qtnf1,Stat5b,Cxadr,Slc7a11,Il6st,Mpzl2,Col6a2,Dab2,Col14a1,Palld
Hippocampus Up	enzyme-linked receptor protein signaling pathway	4.36484e-07	GO:0007167	GO:BP	Ceacam2,F3,Wfikkn2,Bmp7,Fzd4,Cd59a,Ston1,Il13ra1,Col1a2,Nedd9,Tgfbr3,Slc2a4,Adam17,Stat5b,Il6st,Hspa5,Dab2,Ccnd3,Atoh8,Notch2
Hippocampus Up	developmental process	2.59554e-06	GO:0032502	GO:BP	Ceacam2,Serpine1,F3,Wfikkn2,Fndc3a,Apold1,Bmp7,Fzd4,Cd59a,Antxr1,Emb,Tgm2,Capn2,Ythdc1,Col1a2,Cdkn1a,Pln,Nedd9,Col18a1,Rai14,Tgfbr3,Vcl,Tmod3,Mafk,Slc2a4,Adam17,Lepr,Vstm4,Kdm3a,Rbp1,Ifi207,Arl4a,Stat5b,Ugdh,Cxadr,Slc7a11,Marveld2,Slc2a1,Crtap,Il6st,Hspa5,Rmi1,Atp11c,Sdc2,Hook1,Dab2,Mcmdc2,Maff,Atoh8,Thoc1,Col14a1,Palld,Notch2
Hippocampus Up	response to organic substance	5.22173e-06	GO:0010033	GO:BP	Herpud1,Timp3,Fmo1,Ceacam2,Serpine1,Wfikkn2,Ubxn4,Bmp7,Fzd4,Cd59a,Tgm2,Capn2,Il13ra1,Col1a2,Mrc1,Pln,Tgfbr3,Mc4r,Slc2a4,Adam17,Lepr,Kdm3a,Rbp1,Ifi207,Stat5b,Ifitm2,Slc7a11,Slc2a1,Il6st,Hspa5,Rmi1,Col6a2,Dab2,Ccnd3,Ifit1,Mx2,Notch2
Hippocampus Up	cellular response to chemical stimulus	6.65501e-06	GO:0070887	GO:BP	Herpud1,Timp3,Fmo1,Ceacam2,Serpine1,Wfikkn2,Gstm2,Bmp7,Fzd4,Cd59a,Stau1,Tgm2,Capn2,Il13ra1,Col1a2,Mrc1,Rcsd1,Tgfbr3,Slc2a4,Adam17,Lepr,Kdm3a,Rin3,Ifi207,Stat5b,Cxadr,Ifitm2,Slc7a11,Slc2a1,Il6st,Hspa5,Dab2,Ccnd3,Ifit1,Notch2
Hippocampus Up	cell differentiation	8.32715e-06	GO:0030154	GO:BP	Serpine1,Wfikkn2,Fndc3a,Apold1,Bmp7,Fzd4,Antxr1,Emb,Tgm2,Capn2,Ythdc1,Nedd9,Col18a1,Rai14,Tgfbr3,Vcl,Tmod3,Slc2a4,Adam17,Lepr,Kdm3a,Rbp1,Ifi207,Arl4a,Stat5b,Ugdh,Cxadr,Slc7a11,Marveld2,Il6st,Hspa5,Atp11c,Sdc2,Hook1,Dab2,Mcmdc2,Maff,Atoh8,Col14a1,Palld,Notch2
Hippocampus Up	multicellular organism development	8.32715e-06	GO:0007275	GO:BP	Ceacam2,Serpine1,F3,Wfikkn2,Fndc3a,Apold1,Bmp7,Fzd4,Cd59a,Antxr1,Emb,Tgm2,Capn2,Ythdc1,Col1a2,Cdkn1a,Pln,Col18a1,Tgfbr3,Vcl,Tmod3,Mafk,Adam17,Lepr,Vstm4,Rbp1,Ifi207,Stat5b,Ugdh,Cxadr,Slc7a11,Slc2a1,Il6st,Hspa5,Atp11c,Sdc2,Dab2,Maff,Atoh8,Thoc1,Col14a1,Palld,Notch2
Hippocampus Up	cellular developmental process	8.62694e-06	GO:0048869	GO:BP	Serpine1,Wfikkn2,Fndc3a,Apold1,Bmp7,Fzd4,Antxr1,Emb,Tgm2,Capn2,Ythdc1,Nedd9,Col18a1,Rai14,Tgfbr3,Vcl,Tmod3,Slc2a4,Adam17,Lepr,Kdm3a,Rbp1,Ifi207,Arl4a,Stat5b,Ugdh,Cxadr,Slc7a11,Marveld2,Il6st,Hspa5,Atp11c,Sdc2,Hook1,Dab2,Mcmdc2,Maff,Atoh8,Col14a1,Palld,Notch2
Hippocampus Up	system development	1.04311e-05	GO:0048731	GO:BP	Ceacam2,Serpine1,F3,Wfikkn2,Fndc3a,Apold1,Bmp7,Fzd4,Cd59a,Antxr1,Emb,Tgm2,Col1a2,Cdkn1a,Pln,Col18a1,Tgfbr3,Vcl,Tmod3,Mafk,Adam17,Lepr,Vstm4,Rbp1,Ifi207,Stat5b,Ugdh,Cxadr,Slc7a11,Slc2a1,Il6st,Hspa5,Atp11c,Sdc2,Dab2,Atoh8,Thoc1,Col14a1,Palld,Notch2
Hippocampus Up	anatomical structure development	1.06799e-05	GO:0048856	GO:BP	Ceacam2,Serpine1,F3,Wfikkn2,Fndc3a,Apold1,Bmp7,Fzd4,Cd59a,Antxr1,Emb,Tgm2,Capn2,Ythdc1,Col1a2,Cdkn1a,Pln,Nedd9,Col18a1,Tgfbr3,Vcl,Tmod3,Mafk,Adam17,Lepr,Vstm4,Kdm3a,Rbp1,Ifi207,Stat5b,Ugdh,Cxadr,Slc7a11,Marveld2,Slc2a1,Il6st,Hspa5,Atp11c,Sdc2,Hook1,Dab2,Mcmdc2,Maff,Atoh8,Thoc1,Col14a1,Palld,Notch2
Hippocampus Up	multicellular organismal process	1.38569e-05	GO:0032501	GO:BP	Ceacam2,Serpine1,F3,Wfikkn2,Aph1b,Fndc3a,Lum,Apold1,Bmp7,Fzd4,Cd59a,Ppef2,Antxr1,Emb,Tgm2,Capn2,Ythdc1,Col1a2,Rcsd1,Cdkn1a,Pln,Col18a1,Rai14,Tgfbr3,Vcl,Mc4r,Tmod3,Mafk,Slc2a4,Adam17,Lepr,Vstm4,C1qtnf1,Kdm3a,Rhpn2,Rbp1,Ifi207,Stat5b,Ugdh,Cxadr,Slc7a11,Ampd3,Marveld2,Slc2a1,Crtap,Il6st,Hspa5,Rmi1,Atp11c,Sdc2,Hook1,Dab2,Mcmdc2,Maff,Atoh8,Thoc1,Col14a1,Palld,Notch2
Hippocampus Up	cell surface receptor signaling pathway	1.44623e-05	GO:0007166	GO:BP	Timp3,Ceacam2,Serpine1,F3,Wfikkn2,Aph1b,Bmp7,Fzd4,Cd59a,Ston1,Il13ra1,Ptpdc1,Col1a2,Ms4a6b,Pln,Nedd9,Tgfbr3,Ms4a6c,Slc2a4,Adam17,Ranbp9,Lepr,Stat5b,Ifitm2,Il6st,Hspa5,Dab2,Ccnd3,Atoh8,Notch2
Hippocampus Up	epithelial cell differentiation	1.58563e-05	GO:0030855	GO:BP	Serpine1,Fndc3a,Apold1,Bmp7,Col18a1,Vcl,Stat5b,Slc7a11,Marveld2,Il6st,Dab2,Maff,Atoh8,Palld,Notch2
Hippocampus Up	response to chemical	4.39394e-05	GO:0042221	GO:BP	Herpud1,Timp3,Fmo1,Ceacam2,Serpine1,Wfikkn2,Gstm2,Ubxn4,Bmp7,Fzd4,Cd59a,Stau1,Emb,Tgm2,Capn2,Il13ra1,Col1a2,Mrc1,Rcsd1,Pln,Tgfbr3,Mc4r,Slc2a4,Adam17,Lepr,Slc25a13,Kdm3a,Rin3,Rbp1,Ifi207,Stat5b,Cxadr,Ifitm2,Slc7a11,Slc2a1,Il6st,Hspa5,Rmi1,Col6a2,Dab2,Ccnd3,Ifit1,Mx2,Palld,Notch2
Hippocampus Up	regulation of multicellular organismal process	5.86218e-05	GO:0051239	GO:BP	Ceacam2,Serpine1,F3,Lum,Apold1,Bmp7,Cd59a,Tgm2,Capn2,Pln,Vcl,Mc4r,Adam17,Lepr,C1qtnf1,Kdm3a,Rbp1,Ifi207,Stat5b,Cxadr,Il6st,Hspa5,Atp11c,Dab2,Maff,Atoh8,Thoc1,Col14a1,Notch2
Hippocampus Up	cellular process	9.29551e-05	GO:0009987	GO:BP	Herpud1,Timp3,Fmo1,Ceacam2,Serpine1,F3,Wfikkn2,Gstm2,Aph1b,Fndc3a,Ubxn4,Ggta1,Lum,Apold1,Bmp7,Fzd4,Cd59a,Ppef2,Ston1,Stau1,Antxr1,Emb,2810021J22Rik,Wdsub1,Tgm2,Capn2,Il13ra1,Ythdc1,Arhgef3,Ptpdc1,Col1a2,Ms4a6b,Mrc1,Rcsd1,Cdkn1a,Pln,Nedd9,Slc19a2,Col18a1,Rai14,Tgfbr3,Ms4a6c,Vcl,Mc4r,Tmod3,Mafk,Slc2a4,Adam17,Mmab,Ranbp9,Lepr,Slc25a13,Vstm4,C1qtnf1,Kdm3a,Rin3,Rhpn2,Rbp1,Ifi207,Arl4a,Zfp931,Emp1,Stat…
Hippocampus Up	cell development	9.29551e-05	GO:0048468	GO:BP	Wfikkn2,Fndc3a,Bmp7,Fzd4,Antxr1,Emb,Tgm2,Ythdc1,Nedd9,Col18a1,Vcl,Tmod3,Adam17,Kdm3a,Ugdh,Cxadr,Marveld2,Il6st,Hspa5,Sdc2,Hook1,Dab2,Mcmdc2,Col14a1,Palld,Notch2
Hippocampus Up	localization	9.31905e-05	GO:0051179	GO:BP	Herpud1,Ceacam2,Serpine1,Apold1,Bmp7,Fzd4,Ston1,Stau1,Antxr1,Emb,Tgm2,Ythdc1,Mrc1,Cdkn1a,Pln,Nedd9,Slc19a2,Col18a1,Tgfbr3,Vcl,Mc4r,Tmod3,Slc2a4,Adam17,Lepr,Slc25a13,Vstm4,C1qtnf1,Rin3,Rbp1,Arl4a,Stat5b,Cxadr,Slc16a9,Slc7a11,Pttg1ip,Slc2a1,Il6st,Hspa5,Atp11c,Sdc2,Hook1,Dab2,Atoh8,Thoc1,Palld
Hippocampus Up	cellular response to stimulus	0.000190911	GO:0051716	GO:BP	Herpud1,Timp3,Fmo1,Ceacam2,Serpine1,F3,Wfikkn2,Gstm2,Aph1b,Ubxn4,Bmp7,Fzd4,Cd59a,Ppef2,Ston1,Stau1,Tgm2,Capn2,Il13ra1,Arhgef3,Ptpdc1,Col1a2,Ms4a6b,Mrc1,Rcsd1,Cdkn1a,Pln,Nedd9,Tgfbr3,Ms4a6c,Mc4r,Slc2a4,Adam17,Ranbp9,Lepr,C1qtnf1,Kdm3a,Rin3,Rhpn2,Ifi207,Stat5b,Cxadr,Ifitm2,Slc7a11,Pttg1ip,Slc2a1,Il6st,Hspa5,Rmi1,Dab2,Mcmdc2,Ccnd3,Atoh8,Ifit1,Thoc1,Notch2
Hippocampus Up	negative regulation of response to stimulus	0.000217532	GO:0048585	GO:BP	Herpud1,Timp3,Serpine1,Wfikkn2,Aph1b,Bmp7,Fzd4,Cd59a,Ppef2,Tgfbr3,Adam17,Ranbp9,C1qtnf1,Rin3,Ifi207,Pttg1ip,Il6st,Hspa5,Dab2,Thoc1
Hippocampus Up	circulatory system development	0.000217532	GO:0072359	GO:BP	Serpine1,F3,Apold1,Bmp7,Fzd4,Cd59a,Antxr1,Col1a2,Cdkn1a,Pln,Col18a1,Tgfbr3,Lepr,Vstm4,Cxadr,Col14a1,Notch2
Hippocampus Up	response to stimulus	0.000257228	GO:0050896	GO:BP	Herpud1,Timp3,Fmo1,Ceacam2,Serpine1,F3,Wfikkn2,Gstm2,Aph1b,Ubxn4,Bmp7,Fzd4,Cd59a,Ppef2,Ston1,Stau1,Emb,Tgm2,Capn2,Il13ra1,Arhgef3,Ptpdc1,Col1a2,Ms4a6b,Mrc1,Rcsd1,Cdkn1a,Pln,Nedd9,Tgfbr3,Ms4a6c,Mc4r,Slc2a4,Adam17,Ranbp9,Lepr,Slc25a13,C1qtnf1,Kdm3a,Rin3,Rhpn2,Rbp1,Ifi207,Stat5b,Cxadr,Ifitm2,Slc7a11,Pttg1ip,Slc2a1,Il6st,Hspa5,Rmi1,Col6a2,Dab2,Mcmdc2,Ccnd3,Atoh8,Ifit1,Thoc1,Mx2,Palld,Notch2
Hippocampus Up	anatomical structure morphogenesis	0.000262287	GO:0009653	GO:BP	Ceacam2,Serpine1,F3,Apold1,Bmp7,Fzd4,Cd59a,Antxr1,Emb,Tgm2,Capn2,Col1a2,Nedd9,Col18a1,Tgfbr3,Vcl,Tmod3,Adam17,Lepr,Vstm4,Ugdh,Hspa5,Sdc2,Dab2,Atoh8,Palld,Notch2
Hippocampus Up	regulation of cellular component movement	0.000262287	GO:0051270	GO:BP	Serpine1,Bmp7,Fzd4,Pln,Nedd9,Col18a1,Tgfbr3,Vcl,Tmod3,Adam17,Rin3,Stat5b,Il6st,Hspa5,Dab2,Atoh8
Hippocampus Up	cellular response to organic substance	0.000270684	GO:0071310	GO:BP	Herpud1,Timp3,Ceacam2,Serpine1,Wfikkn2,Bmp7,Fzd4,Cd59a,Tgm2,Capn2,Il13ra1,Col1a2,Mrc1,Tgfbr3,Slc2a4,Adam17,Lepr,Kdm3a,Ifi207,Stat5b,Ifitm2,Il6st,Hspa5,Dab2,Ccnd3,Ifit1,Notch2
Hippocampus Up	movement of cell or subcellular component	0.000277378	GO:0006928	GO:BP	Serpine1,Bmp7,Fzd4,Ston1,Stau1,Emb,Pln,Nedd9,Col18a1,Tgfbr3,Vcl,Tmod3,Adam17,Vstm4,Rin3,Stat5b,Cxadr,Il6st,Hspa5,Sdc2,Dab2,Atoh8,Palld
Hippocampus Up	regulation of developmental process	0.000312998	GO:0050793	GO:BP	Serpine1,F3,Apold1,Bmp7,Fzd4,Cd59a,Tgm2,Capn2,Cdkn1a,Nedd9,Vcl,Adam17,Kdm3a,Rbp1,Stat5b,Cxadr,Il6st,Hspa5,Atp11c,Sdc2,Dab2,Maff,Atoh8,Thoc1,Col14a1,Notch2
Hippocampus Up	epithelium development	0.000381432	GO:0060429	GO:BP	Serpine1,Fndc3a,Apold1,Bmp7,Tgm2,Col18a1,Vcl,Adam17,Stat5b,Slc7a11,Marveld2,Il6st,Dab2,Maff,Atoh8,Palld,Notch2
Hippocampus Up	homeostatic process	0.00046952	GO:0042592	GO:BP	Herpud1,Ceacam2,Stau1,Tgm2,Pln,Mc4r,Tmod3,Slc2a4,Adam17,Lepr,Vstm4,Kdm3a,Rbp1,Stat5b,Cxadr,Slc7a11,Ampd3,Slc2a1,Rmi1,Col14a1
Hippocampus Up	tissue development	0.00046952	GO:0009888	GO:BP	Serpine1,Fndc3a,Apold1,Bmp7,Tgm2,Col1a2,Pln,Col18a1,Tgfbr3,Vcl,Adam17,Stat5b,Cxadr,Slc7a11,Marveld2,Il6st,Dab2,Maff,Atoh8,Col14a1,Palld,Notch2
Hippocampus Up	response to cytokine	0.000495006	GO:0034097	GO:BP	Timp3,Fzd4,Capn2,Il13ra1,Mrc1,Slc2a4,Adam17,Lepr,Kdm3a,Ifi207,Stat5b,Ifitm2,Il6st,Hspa5,Ifit1,Mx2
Hippocampus Up	regulation of apoptotic process	0.00051707	GO:0042981	GO:BP	Herpud1,Timp3,Serpine1,Bmp7,Cd59a,Tgm2,Capn2,Cdkn1a,Col18a1,Adam17,Stat5b,Slc7a11,Pttg1ip,Il6st,Hspa5,Cast,Dab2,Thoc1,Notch2
Hippocampus Up	regulation of programmed cell death	0.000665713	GO:0043067	GO:BP	Herpud1,Timp3,Serpine1,Bmp7,Cd59a,Tgm2,Capn2,Cdkn1a,Col18a1,Adam17,Stat5b,Slc7a11,Pttg1ip,Il6st,Hspa5,Cast,Dab2,Thoc1,Notch2
Hippocampus Up	organic substance transport	0.000750234	GO:0071702	GO:BP	Herpud1,Ceacam2,Apold1,Fzd4,Emb,Ythdc1,Cdkn1a,Slc19a2,Mc4r,Slc2a4,Lepr,Slc25a13,C1qtnf1,Rbp1,Arl4a,Slc16a9,Slc7a11,Pttg1ip,Slc2a1,Hspa5,Atp11c,Hook1,Dab2,Thoc1
Hippocampus Up	cell migration	0.000805926	GO:0016477	GO:BP	Serpine1,Bmp7,Fzd4,Ston1,Nedd9,Col18a1,Vcl,Adam17,Vstm4,Rin3,Stat5b,Cxadr,Il6st,Hspa5,Sdc2,Dab2,Atoh8,Palld
Hippocampus Up	negative regulation of signal transduction	0.000945362	GO:0009968	GO:BP	Herpud1,Timp3,Serpine1,Wfikkn2,Bmp7,Fzd4,Cd59a,Ppef2,Tgfbr3,Adam17,Ranbp9,Pttg1ip,Il6st,Hspa5,Dab2,Thoc1
Hippocampus Up	transmembrane receptor protein serine/threonine kinase signaling pathway	0.00105864	GO:0007178	GO:BP	Wfikkn2,Bmp7,Col1a2,Tgfbr3,Adam17,Hspa5,Dab2,Atoh8,Notch2
Hippocampus Up	regulation of cellular response to growth factor stimulus	0.00105864	GO:0090287	GO:BP	Wfikkn2,Fzd4,Cd59a,Tgfbr3,Adam17,Hspa5,Dab2,Notch2
Hippocampus Up	positive regulation of cellular component movement	0.0011679	GO:0051272	GO:BP	Serpine1,Bmp7,Fzd4,Nedd9,Col18a1,Adam17,Stat5b,Il6st,Hspa5,Dab2,Atoh8
Hippocampus Up	blood vessel development	0.00136585	GO:0001568	GO:BP	Serpine1,F3,Apold1,Bmp7,Fzd4,Cd59a,Antxr1,Col1a2,Col18a1,Lepr,Vstm4,Notch2
Hippocampus Up	negative regulation of biological process	0.00139615	GO:0048519	GO:BP	Herpud1,Timp3,Ceacam2,Serpine1,Wfikkn2,Aph1b,Bmp7,Fzd4,Cd59a,Ppef2,Antxr1,Cdkn1a,Pln,Tgfbr3,Mc4r,Tmod3,Mafk,Adam17,Ranbp9,Lepr,C1qtnf1,Kdm3a,Rin3,Rhpn2,Ifi207,Stat5b,Cxadr,Ifitm2,Slc7a11,Pttg1ip,Crtap,Il6st,Hspa5,Cast,Dab2,Pnrc2,Ccnd3,Atoh8,Thoc1,Mx2,Notch2
Hippocampus Up	regulation of epithelial cell differentiation	0.00139615	GO:0030856	GO:BP	Serpine1,Apold1,Vcl,Stat5b,Maff,Atoh8
Hippocampus Up	cell-cell adhesion	0.00156249	GO:0098609	GO:BP	Ceacam2,Fndc3a,Bmp7,Cd59a,Emb,Vcl,C1qtnf1,Stat5b,Cxadr,Slc7a11,Il6st,Mpzl2,Palld
Hippocampus Up	response to endogenous stimulus	0.00156249	GO:0009719	GO:BP	Timp3,Ceacam2,Wfikkn2,Bmp7,Tgm2,Capn2,Col1a2,Tgfbr3,Mc4r,Slc2a4,Adam17,Lepr,Kdm3a,Stat5b,Slc2a1,Hspa5,Dab2,Ccnd3,Notch2
Hippocampus Up	regulation of cellular protein metabolic process	0.00156249	GO:0032268	GO:BP	Herpud1,Timp3,Serpine1,F3,Wfikkn2,Aph1b,Bmp7,Fzd4,Ppef2,Antxr1,Cdkn1a,Nedd9,Adam17,Lepr,Kdm3a,Ifi207,Pttg1ip,Crtap,Il6st,Hspa5,Cast,Dab2,Ccnd3
Hippocampus Up	negative regulation of feeding behavior	0.00156249	GO:2000252	GO:BP	Ceacam2,Mc4r,Lepr
Hippocampus Up	organonitrogen compound metabolic process	0.00156249	GO:1901564	GO:BP	Herpud1,Timp3,Ceacam2,Serpine1,F3,Wfikkn2,Gstm2,Aph1b,Ubxn4,Ggta1,Apold1,Bmp7,Fzd4,Ppef2,Antxr1,Wdsub1,Tgm2,Capn2,Cpxm2,Ptpdc1,Cdkn1a,Nedd9,Tgfbr3,Adam17,Mmab,Ranbp9,Lepr,Slc25a13,Kdm3a,Ifi207,Stat5b,Ugdh,Slc7a11,Pttg1ip,Ampd3,Tbp,Crtap,Il6st,Hspa5,Hs6st2,Cast,Dab2,Ccnd3
Hippocampus Up	regulation of protein metabolic process	0.00156249	GO:0051246	GO:BP	Herpud1,Timp3,Serpine1,F3,Wfikkn2,Aph1b,Bmp7,Fzd4,Ppef2,Antxr1,Cdkn1a,Nedd9,Adam17,Ranbp9,Lepr,Kdm3a,Ifi207,Pttg1ip,Crtap,Il6st,Hspa5,Cast,Dab2,Ccnd3
Hippocampus Up	epithelial cell development	0.00156249	GO:0002064	GO:BP	Fndc3a,Col18a1,Vcl,Marveld2,Il6st,Palld,Notch2
Hippocampus Up	regulation of cell adhesion	0.00156249	GO:0030155	GO:BP	Ceacam2,Serpine1,Bmp7,Fzd4,Cd59a,Tgm2,Nedd9,Vcl,C1qtnf1,Stat5b,Il6st,Dab2
Hippocampus Up	vasculature development	0.00162149	GO:0001944	GO:BP	Serpine1,F3,Apold1,Bmp7,Fzd4,Cd59a,Antxr1,Col1a2,Col18a1,Lepr,Vstm4,Notch2
Hippocampus Up	multicellular organismal homeostasis	0.00162149	GO:0048871	GO:BP	Ceacam2,Mc4r,Adam17,Lepr,Vstm4,Kdm3a,Cxadr,Ampd3,Slc2a1,Col14a1
Hippocampus Up	regulation of cell death	0.00162149	GO:0010941	GO:BP	Herpud1,Timp3,Serpine1,Bmp7,Cd59a,Tgm2,Capn2,Cdkn1a,Col18a1,Adam17,Stat5b,Slc7a11,Pttg1ip,Il6st,Hspa5,Cast,Dab2,Thoc1,Notch2
Hippocampus Up	apoptotic process	0.00168223	GO:0006915	GO:BP	Herpud1,Timp3,Serpine1,Bmp7,Cd59a,Tgm2,Capn2,Cdkn1a,Col18a1,Adam17,Ifi207,Stat5b,Slc7a11,Pttg1ip,Il6st,Hspa5,Cast,Dab2,Thoc1,Notch2
Hippocampus Up	cellular response to cytokine stimulus	0.00168223	GO:0071345	GO:BP	Fzd4,Capn2,Il13ra1,Mrc1,Slc2a4,Adam17,Lepr,Kdm3a,Ifi207,Stat5b,Ifitm2,Il6st,Hspa5,Ifit1
Hippocampus Up	transport	0.00168223	GO:0006810	GO:BP	Herpud1,Ceacam2,Serpine1,Apold1,Fzd4,Ston1,Stau1,Antxr1,Emb,Tgm2,Ythdc1,Mrc1,Cdkn1a,Pln,Slc19a2,Mc4r,Slc2a4,Lepr,Slc25a13,C1qtnf1,Rin3,Rbp1,Arl4a,Stat5b,Cxadr,Slc16a9,Slc7a11,Pttg1ip,Slc2a1,Hspa5,Atp11c,Hook1,Dab2,Thoc1
Hippocampus Up	regulation of multicellular organismal development	0.00170424	GO:2000026	GO:BP	Serpine1,F3,Apold1,Bmp7,Cd59a,Tgm2,Vcl,Rbp1,Stat5b,Cxadr,Il6st,Hspa5,Atp11c,Maff,Atoh8,Col14a1,Notch2
Hippocampus Up	regulation of cell communication	0.00183887	GO:0010646	GO:BP	Herpud1,Timp3,Ceacam2,Serpine1,F3,Wfikkn2,Bmp7,Fzd4,Cd59a,Ppef2,Stau1,Tgm2,Arhgef3,Tgfbr3,Slc2a4,Adam17,Ranbp9,Lepr,C1qtnf1,Cxadr,Slc7a11,Pttg1ip,Il6st,Hspa5,Dab2,Ccnd3,Thoc1,Notch2
Hippocampus Up	regulation of signal transduction	0.00183887	GO:0009966	GO:BP	Herpud1,Timp3,Ceacam2,Serpine1,F3,Wfikkn2,Bmp7,Fzd4,Cd59a,Ppef2,Tgm2,Arhgef3,Tgfbr3,Slc2a4,Adam17,Ranbp9,Lepr,C1qtnf1,Pttg1ip,Il6st,Hspa5,Dab2,Ccnd3,Thoc1,Notch2
Hippocampus Up	reproduction	0.00183887	GO:0000003	GO:BP	Fndc3a,Bmp7,Fzd4,Antxr1,Capn2,Ythdc1,Rai14,Lepr,Kdm3a,Stat5b,Cxadr,Slc2a1,Crtap,Hspa5,Rmi1,Cast,Hook1,Mcmdc2,Notch2
Hippocampus Up	negative regulation of cell communication	0.00183887	GO:0010648	GO:BP	Herpud1,Timp3,Serpine1,Wfikkn2,Bmp7,Fzd4,Cd59a,Ppef2,Tgfbr3,Adam17,Ranbp9,Pttg1ip,Il6st,Hspa5,Dab2,Thoc1
Hippocampus Up	positive regulation of cell migration	0.00183887	GO:0030335	GO:BP	Serpine1,Bmp7,Fzd4,Nedd9,Col18a1,Adam17,Il6st,Hspa5,Dab2,Atoh8
Hippocampus Up	cell communication	0.00183887	GO:0007154	GO:BP	Herpud1,Timp3,Ceacam2,Serpine1,F3,Wfikkn2,Aph1b,Bmp7,Fzd4,Cd59a,Ppef2,Ston1,Stau1,Tgm2,Il13ra1,Arhgef3,Ptpdc1,Col1a2,Ms4a6b,Cdkn1a,Pln,Nedd9,Tgfbr3,Ms4a6c,Mc4r,Slc2a4,Adam17,Ranbp9,Lepr,C1qtnf1,Kdm3a,Rin3,Rhpn2,Ifi207,Stat5b,Cxadr,Ifitm2,Slc7a11,Pttg1ip,Slc2a1,Il6st,Hspa5,Dab2,Ccnd3,Atoh8,Thoc1,Notch2
Hippocampus Up	negative regulation of signaling	0.00183887	GO:0023057	GO:BP	Herpud1,Timp3,Serpine1,Wfikkn2,Bmp7,Fzd4,Cd59a,Ppef2,Tgfbr3,Adam17,Ranbp9,Pttg1ip,Il6st,Hspa5,Dab2,Thoc1
Hippocampus Up	positive regulation of protein metabolic process	0.00183887	GO:0051247	GO:BP	Herpud1,F3,Aph1b,Bmp7,Fzd4,Antxr1,Cdkn1a,Nedd9,Adam17,Ranbp9,Lepr,Ifi207,Pttg1ip,Il6st,Hspa5,Dab2,Ccnd3
Hippocampus Up	biological regulation	0.00183887	GO:0065007	GO:BP	Herpud1,Timp3,Ceacam2,Serpine1,F3,Wfikkn2,Aph1b,Lum,Apold1,Bmp7,Fzd4,Cd59a,Ppef2,Ston1,Stau1,Antxr1,2810021J22Rik,Tgm2,Capn2,Il13ra1,Ythdc1,Arhgef3,Ptpdc1,Col1a2,Ms4a6b,Cdkn1a,Pln,Nedd9,Col18a1,Tgfbr3,Ms4a6c,Vcl,Mc4r,Tmod3,Mafk,Slc2a4,Adam17,Ranbp9,Lepr,Vstm4,C1qtnf1,Kdm3a,Rin3,Rhpn2,Rbp1,Ifi207,Zfp931,Stat5b,Cxadr,Ifitm2,Slc7a11,Pttg1ip,Ampd3,Tbp,Slc2a1,Crtap,Il6st,Hspa5,Rmi1,Zfp970,Atp11c,Sdc2,…
Hippocampus Up	positive regulation of aldosterone secretion	0.00183887	GO:2000860	GO:BP	C1qtnf1,Dab2
Hippocampus Up	regulation of primary metabolic process	0.00183887	GO:0080090	GO:BP	Herpud1,Timp3,Ceacam2,Serpine1,F3,Wfikkn2,Aph1b,Lum,Bmp7,Fzd4,Ppef2,Antxr1,2810021J22Rik,Capn2,Ythdc1,Cdkn1a,Nedd9,Mafk,Adam17,Ranbp9,Lepr,C1qtnf1,Kdm3a,Ifi207,Zfp931,Stat5b,Slc7a11,Pttg1ip,Tbp,Crtap,Il6st,Hspa5,Zfp970,Cast,Dab2,Maff,Ccnd3,Atoh8,Thoc1,Notch2
Hippocampus Up	regulation of transmembrane receptor protein serine/threonine kinase signaling pathway	0.00183887	GO:0090092	GO:BP	Wfikkn2,Bmp7,Tgfbr3,Adam17,Hspa5,Dab2,Notch2
Hippocampus Up	positive regulation of mineralocorticoid secretion	0.00183887	GO:2000857	GO:BP	C1qtnf1,Dab2
Hippocampus Up	response to oxygen-containing compound	0.00183887	GO:1901700	GO:BP	Fmo1,Ceacam2,Serpine1,Bmp7,Tgm2,Capn2,Col1a2,Mrc1,Pln,Tgfbr3,Mc4r,Slc2a4,Adam17,Lepr,Stat5b,Slc2a1,Hspa5,Rmi1,Col6a2,Ccnd3
Hippocampus Up	cell motility	0.00190489	GO:0048870	GO:BP	Serpine1,Bmp7,Fzd4,Ston1,Nedd9,Col18a1,Vcl,Adam17,Vstm4,Rin3,Stat5b,Cxadr,Il6st,Hspa5,Sdc2,Dab2,Atoh8,Palld
Hippocampus Up	localization of cell	0.00190489	GO:0051674	GO:BP	Serpine1,Bmp7,Fzd4,Ston1,Nedd9,Col18a1,Vcl,Adam17,Vstm4,Rin3,Stat5b,Cxadr,Il6st,Hspa5,Sdc2,Dab2,Atoh8,Palld
Hippocampus Up	programmed cell death	0.00191565	GO:0012501	GO:BP	Herpud1,Timp3,Serpine1,Bmp7,Cd59a,Tgm2,Capn2,Cdkn1a,Col18a1,Adam17,Ifi207,Stat5b,Slc7a11,Pttg1ip,Il6st,Hspa5,Cast,Dab2,Thoc1,Notch2
Hippocampus Up	cell death	0.00196164	GO:0008219	GO:BP	Herpud1,Timp3,Serpine1,Bmp7,Cd59a,Tgm2,Capn2,Cdkn1a,Col18a1,Adam17,Ifi207,Emp1,Stat5b,Slc7a11,Pttg1ip,Il6st,Hspa5,Cast,Dab2,Thoc1,Notch2
Hippocampus Up	collagen fibril organization	0.00198794	GO:0030199	GO:BP	Lum,Col1a2,Crtap,Col14a1
Hippocampus Up	protein processing	0.00198794	GO:0016485	GO:BP	Serpine1,F3,Aph1b,Capn2,Adam17,Ifi207,Cast
Hippocampus Up	cellular response to growth factor stimulus	0.00198794	GO:0071363	GO:BP	Wfikkn2,Bmp7,Fzd4,Cd59a,Col1a2,Tgfbr3,Adam17,Stat5b,Hspa5,Dab2,Notch2
Hippocampus Up	Notch signaling pathway	0.00199627	GO:0007219	GO:BP	Aph1b,Bmp7,Pln,Adam17,Il6st,Notch2
Hippocampus Up	negative regulation of cellular process	0.00202607	GO:0048523	GO:BP	Herpud1,Timp3,Ceacam2,Serpine1,Wfikkn2,Bmp7,Fzd4,Cd59a,Ppef2,Antxr1,Cdkn1a,Pln,Tgfbr3,Tmod3,Mafk,Adam17,Ranbp9,Lepr,C1qtnf1,Kdm3a,Rin3,Rhpn2,Ifi207,Stat5b,Cxadr,Slc7a11,Pttg1ip,Crtap,Il6st,Hspa5,Cast,Dab2,Ccnd3,Atoh8,Thoc1,Notch2
Hippocampus Up	cellular response to interferon-beta	0.00212079	GO:0035458	GO:BP	Capn2,Ifi207,Ifitm2,Ifit1
Hippocampus Up	locomotion	0.00212079	GO:0040011	GO:BP	Serpine1,Bmp7,Fzd4,Ston1,Emb,Nedd9,Col18a1,Vcl,Adam17,Vstm4,Rin3,Stat5b,Cxadr,Il6st,Hspa5,Sdc2,Dab2,Atoh8,Palld
Hippocampus Up	regulation of response to stimulus	0.00212079	GO:0048583	GO:BP	Herpud1,Timp3,Ceacam2,Serpine1,F3,Wfikkn2,Aph1b,Bmp7,Fzd4,Cd59a,Ppef2,Tgm2,Arhgef3,Tgfbr3,Slc2a4,Adam17,Ranbp9,Lepr,C1qtnf1,Rin3,Ifi207,Stat5b,Slc7a11,Pttg1ip,Il6st,Hspa5,Dab2,Ccnd3,Thoc1,Notch2
Hippocampus Up	regulation of cellular process	0.00215778	GO:0050794	GO:BP	Herpud1,Timp3,Ceacam2,Serpine1,F3,Wfikkn2,Aph1b,Lum,Apold1,Bmp7,Fzd4,Cd59a,Ppef2,Ston1,Stau1,Antxr1,2810021J22Rik,Tgm2,Capn2,Il13ra1,Ythdc1,Arhgef3,Ptpdc1,Col1a2,Ms4a6b,Cdkn1a,Pln,Nedd9,Col18a1,Tgfbr3,Ms4a6c,Vcl,Mc4r,Tmod3,Mafk,Slc2a4,Adam17,Ranbp9,Lepr,C1qtnf1,Kdm3a,Rin3,Rhpn2,Rbp1,Ifi207,Zfp931,Stat5b,Cxadr,Ifitm2,Slc7a11,Pttg1ip,Tbp,Crtap,Il6st,Hspa5,Zfp970,Atp11c,Sdc2,Cast,Dab2,Maff,Ccnd3,Ato…
Hippocampus Up	establishment of localization	0.00217505	GO:0051234	GO:BP	Herpud1,Ceacam2,Serpine1,Apold1,Fzd4,Ston1,Stau1,Antxr1,Emb,Tgm2,Ythdc1,Mrc1,Cdkn1a,Pln,Slc19a2,Mc4r,Slc2a4,Lepr,Slc25a13,C1qtnf1,Rin3,Rbp1,Arl4a,Stat5b,Cxadr,Slc16a9,Slc7a11,Pttg1ip,Slc2a1,Hspa5,Atp11c,Hook1,Dab2,Thoc1
Hippocampus Up	positive regulation of cell motility	0.00221128	GO:2000147	GO:BP	Serpine1,Bmp7,Fzd4,Nedd9,Col18a1,Adam17,Il6st,Hspa5,Dab2,Atoh8
Hippocampus Up	regulation of MAPK cascade	0.00221128	GO:0043408	GO:BP	Timp3,Ceacam2,Bmp7,Fzd4,Ppef2,Adam17,Ranbp9,Lepr,C1qtnf1,Dab2,Notch2
Hippocampus Up	transforming growth factor beta receptor signaling pathway	0.00221128	GO:0007179	GO:BP	Wfikkn2,Col1a2,Tgfbr3,Adam17,Hspa5,Dab2
Hippocampus Up	positive regulation of cellular process	0.00221128	GO:0048522	GO:BP	Herpud1,Timp3,Ceacam2,Serpine1,F3,Aph1b,Lum,Bmp7,Fzd4,Cd59a,Stau1,Antxr1,Tgm2,Capn2,Il13ra1,Arhgef3,Cdkn1a,Nedd9,Col18a1,Tgfbr3,Tmod3,Slc2a4,Adam17,Lepr,C1qtnf1,Kdm3a,Ifi207,Stat5b,Cxadr,Pttg1ip,Tbp,Il6st,Hspa5,Atp11c,Dab2,Maff,Ccnd3,Atoh8,Thoc1,Notch2
Hippocampus Up	signaling	0.00237839	GO:0023052	GO:BP	Herpud1,Timp3,Ceacam2,Serpine1,F3,Wfikkn2,Aph1b,Bmp7,Fzd4,Cd59a,Ppef2,Ston1,Stau1,Tgm2,Il13ra1,Arhgef3,Ptpdc1,Col1a2,Ms4a6b,Cdkn1a,Pln,Nedd9,Tgfbr3,Ms4a6c,Mc4r,Slc2a4,Adam17,Ranbp9,Lepr,C1qtnf1,Kdm3a,Rin3,Rhpn2,Ifi207,Stat5b,Cxadr,Ifitm2,Slc7a11,Pttg1ip,Il6st,Hspa5,Dab2,Ccnd3,Atoh8,Thoc1,Notch2
Hippocampus Up	positive regulation of cellular protein metabolic process	0.00238676	GO:0032270	GO:BP	Herpud1,F3,Aph1b,Bmp7,Fzd4,Antxr1,Cdkn1a,Nedd9,Adam17,Lepr,Ifi207,Pttg1ip,Il6st,Hspa5,Dab2,Ccnd3
Hippocampus Up	response to growth factor	0.00238676	GO:0070848	GO:BP	Wfikkn2,Bmp7,Fzd4,Cd59a,Col1a2,Tgfbr3,Adam17,Stat5b,Hspa5,Dab2,Notch2
Hippocampus Up	endothelial cell differentiation	0.00238676	GO:0045446	GO:BP	Apold1,Col18a1,Vcl,Marveld2,Atoh8
Hippocampus Up	transmembrane receptor protein tyrosine kinase signaling pathway	0.00238676	GO:0007169	GO:BP	Ceacam2,F3,Fzd4,Cd59a,Ston1,Nedd9,Slc2a4,Adam17,Stat5b,Ccnd3
Hippocampus Up	positive regulation of transmembrane receptor protein serine/threonine kinase signaling pathway	0.00243848	GO:0090100	GO:BP	Bmp7,Tgfbr3,Adam17,Dab2,Notch2
Hippocampus Up	regulation of transforming growth factor beta receptor signaling pathway	0.00251157	GO:0017015	GO:BP	Wfikkn2,Tgfbr3,Adam17,Hspa5,Dab2
Hippocampus Up	positive regulation of locomotion	0.00258062	GO:0040017	GO:BP	Serpine1,Bmp7,Fzd4,Nedd9,Col18a1,Adam17,Il6st,Hspa5,Dab2,Atoh8
Hippocampus Up	lipid localization	0.0026145	GO:0010876	GO:BP	Ceacam2,Apold1,Fzd4,C1qtnf1,Rbp1,Stat5b,Slc2a1,Atp11c,Dab2
Hippocampus Up	regulation of intracellular signal transduction	0.0026145	GO:1902531	GO:BP	Herpud1,Timp3,Ceacam2,F3,Bmp7,Fzd4,Ppef2,Tgm2,Arhgef3,Adam17,Ranbp9,Lepr,C1qtnf1,Pttg1ip,Dab2,Thoc1,Notch2
Hippocampus Up	regulation of cellular response to transforming growth factor beta stimulus	0.00269452	GO:1903844	GO:BP	Wfikkn2,Tgfbr3,Adam17,Hspa5,Dab2
Hippocampus Up	tube development	0.00269452	GO:0035295	GO:BP	Serpine1,F3,Apold1,Bmp7,Fzd4,Cd59a,Tgm2,Col18a1,Lepr,Vstm4,Slc7a11,Il6st,Atoh8,Notch2
Hippocampus Up	regulation of biological quality	0.00274482	GO:0065008	GO:BP	Herpud1,Ceacam2,Serpine1,F3,Fzd4,Stau1,Tgm2,Col1a2,Pln,Mc4r,Tmod3,Slc2a4,Adam17,Lepr,Vstm4,C1qtnf1,Kdm3a,Rin3,Rbp1,Stat5b,Cxadr,Slc7a11,Ampd3,Slc2a1,Crtap,Il6st,Rmi1,Atp11c,Dab2,Col14a1
Hippocampus Up	positive regulation of biological process	0.00278657	GO:0048518	GO:BP	Herpud1,Timp3,Ceacam2,Serpine1,F3,Aph1b,Lum,Bmp7,Fzd4,Cd59a,Stau1,Antxr1,Tgm2,Capn2,Il13ra1,Arhgef3,Cdkn1a,Nedd9,Col18a1,Tgfbr3,Mc4r,Tmod3,Slc2a4,Adam17,Ranbp9,Lepr,C1qtnf1,Kdm3a,Ifi207,Stat5b,Cxadr,Pttg1ip,Tbp,Il6st,Hspa5,Atp11c,Dab2,Maff,Ccnd3,Atoh8,Thoc1,Notch2
Hippocampus Up	cell activation	0.00278715	GO:0001775	GO:BP	Cd59a,Cdkn1a,Adam17,Lepr,C1qtnf1,Stat5b,Cxadr,Slc7a11,Il6st,Atp11c,Cast,Ccnd3,Thoc1,Notch2
Hippocampus Up	regulation of peptidase activity	0.00278715	GO:0052547	GO:BP	Herpud1,Timp3,Serpine1,F3,Wfikkn2,Aph1b,Antxr1,Ifi207,Cast
Hippocampus Up	cellular response to endogenous stimulus	0.00279118	GO:0071495	GO:BP	Ceacam2,Wfikkn2,Bmp7,Tgm2,Capn2,Col1a2,Tgfbr3,Slc2a4,Adam17,Lepr,Kdm3a,Stat5b,Hspa5,Dab2,Ccnd3,Notch2
Hippocampus Up	wound healing	0.00287904	GO:0042060	GO:BP	Serpine1,F3,Cdkn1a,Adam17,C1qtnf1,Cxadr,Slc7a11,Notch2
Hippocampus Up	response to interferon-beta	0.00289885	GO:0035456	GO:BP	Capn2,Ifi207,Ifitm2,Ifit1
Hippocampus Up	cellular component organization	0.00292637	GO:0016043	GO:BP	Ceacam2,Serpine1,Lum,Bmp7,Fzd4,Ston1,Stau1,Antxr1,Emb,Tgm2,Capn2,Ythdc1,Ptpdc1,Col1a2,Cdkn1a,Nedd9,Col18a1,Tgfbr3,Vcl,Tmod3,Slc2a4,Adam17,Ranbp9,Kdm3a,Rin3,Rhpn2,Ifi207,Emp1,Ugdh,Cxadr,Slc7a11,Marveld2,Tbp,Slc2a1,Crtap,Hspa5,Rmi1,Atp11c,Sdc2,Hook1,Dab2,Mcmdc2,Col14a1,Palld,Notch2
Hippocampus Up	regulation of signaling	0.00293294	GO:0023051	GO:BP	Herpud1,Timp3,Ceacam2,Serpine1,F3,Wfikkn2,Bmp7,Fzd4,Cd59a,Ppef2,Stau1,Tgm2,Arhgef3,Tgfbr3,Slc2a4,Adam17,Ranbp9,Lepr,C1qtnf1,Slc7a11,Pttg1ip,Il6st,Hspa5,Dab2,Ccnd3,Thoc1,Notch2
Hippocampus Up	signal transduction	0.00293294	GO:0007165	GO:BP	Herpud1,Timp3,Ceacam2,Serpine1,F3,Wfikkn2,Aph1b,Bmp7,Fzd4,Cd59a,Ppef2,Ston1,Tgm2,Il13ra1,Arhgef3,Ptpdc1,Col1a2,Ms4a6b,Cdkn1a,Pln,Nedd9,Tgfbr3,Ms4a6c,Mc4r,Slc2a4,Adam17,Ranbp9,Lepr,C1qtnf1,Kdm3a,Rin3,Rhpn2,Ifi207,Stat5b,Ifitm2,Pttg1ip,Il6st,Hspa5,Dab2,Ccnd3,Atoh8,Thoc1,Notch2
Hippocampus Up	intracellular signal transduction	0.00293294	GO:0035556	GO:BP	Herpud1,Timp3,Ceacam2,F3,Bmp7,Fzd4,Ppef2,Tgm2,Arhgef3,Col1a2,Cdkn1a,Pln,Tgfbr3,Adam17,Ranbp9,Lepr,C1qtnf1,Ifi207,Pttg1ip,Dab2,Thoc1,Notch2
Hippocampus Up	anatomical structure formation involved in morphogenesis	0.00301543	GO:0048646	GO:BP	Serpine1,F3,Apold1,Bmp7,Cd59a,Tgm2,Capn2,Col18a1,Tmod3,Adam17,Lepr,Vstm4,Atoh8,Notch2
Hippocampus Up	response to organonitrogen compound	0.00315185	GO:0010243	GO:BP	Herpud1,Ceacam2,Ubxn4,Bmp7,Tgm2,Capn2,Col1a2,Tgfbr3,Mc4r,Slc2a4,Stat5b,Slc2a1,Hspa5,Ccnd3
Hippocampus Up	reproductive process	0.00315185	GO:0022414	GO:BP	Fndc3a,Bmp7,Fzd4,Antxr1,Capn2,Ythdc1,Rai14,Kdm3a,Stat5b,Cxadr,Slc2a1,Crtap,Hspa5,Rmi1,Cast,Hook1,Mcmdc2,Notch2
Hippocampus Up	regulation of nitrogen compound metabolic process	0.00318346	GO:0051171	GO:BP	Herpud1,Timp3,Serpine1,F3,Wfikkn2,Aph1b,Lum,Bmp7,Fzd4,Ppef2,Antxr1,2810021J22Rik,Capn2,Ythdc1,Cdkn1a,Nedd9,Mafk,Adam17,Ranbp9,Lepr,Kdm3a,Ifi207,Zfp931,Stat5b,Slc7a11,Pttg1ip,Tbp,Crtap,Il6st,Hspa5,Zfp970,Cast,Dab2,Maff,Ccnd3,Atoh8,Thoc1,Notch2
Hippocampus Up	cellular macromolecule metabolic process	0.00341291	GO:0044260	GO:BP	Herpud1,Timp3,Serpine1,F3,Wfikkn2,Aph1b,Ubxn4,Ggta1,Bmp7,Fzd4,Ppef2,Antxr1,Wdsub1,Tgm2,Capn2,Ptpdc1,Cdkn1a,Nedd9,Tgfbr3,Adam17,Lepr,Kdm3a,Ifi207,Ugdh,Pttg1ip,Tbp,Crtap,Il6st,Hspa5,Hs6st2,Rmi1,Cast,Dab2,Pnrc2,Mcmdc2,Ccnd3,Rbms1,Thoc1
Hippocampus Up	tube morphogenesis	0.00341291	GO:0035239	GO:BP	Serpine1,F3,Apold1,Bmp7,Fzd4,Cd59a,Tgm2,Col18a1,Lepr,Vstm4,Atoh8,Notch2
Hippocampus Up	regulation of biological process	0.00356612	GO:0050789	GO:BP	Herpud1,Timp3,Ceacam2,Serpine1,F3,Wfikkn2,Aph1b,Lum,Apold1,Bmp7,Fzd4,Cd59a,Ppef2,Ston1,Stau1,Antxr1,2810021J22Rik,Tgm2,Capn2,Il13ra1,Ythdc1,Arhgef3,Ptpdc1,Col1a2,Ms4a6b,Cdkn1a,Pln,Nedd9,Col18a1,Tgfbr3,Ms4a6c,Vcl,Mc4r,Tmod3,Mafk,Slc2a4,Adam17,Ranbp9,Lepr,C1qtnf1,Kdm3a,Rin3,Rhpn2,Rbp1,Ifi207,Zfp931,Stat5b,Cxadr,Ifitm2,Slc7a11,Pttg1ip,Tbp,Crtap,Il6st,Hspa5,Zfp970,Atp11c,Sdc2,Cast,Dab2,Pnrc2,Maff,Ccn…
Hippocampus Up	negative regulation of behavior	0.00361818	GO:0048521	GO:BP	Ceacam2,Mc4r,Lepr
Hippocampus Up	negative regulation of transforming growth factor beta receptor signaling pathway	0.00361818	GO:0030512	GO:BP	Wfikkn2,Tgfbr3,Adam17,Hspa5
Hippocampus Up	protein metabolic process	0.00361818	GO:0019538	GO:BP	Herpud1,Timp3,Ceacam2,Serpine1,F3,Wfikkn2,Aph1b,Ubxn4,Ggta1,Apold1,Bmp7,Fzd4,Ppef2,Antxr1,Wdsub1,Tgm2,Capn2,Cpxm2,Ptpdc1,Cdkn1a,Nedd9,Tgfbr3,Adam17,Ranbp9,Lepr,Kdm3a,Ifi207,Ugdh,Pttg1ip,Tbp,Crtap,Il6st,Hspa5,Hs6st2,Cast,Dab2,Ccnd3
Hippocampus Up	endothelium development	0.00367614	GO:0003158	GO:BP	Apold1,Col18a1,Vcl,Marveld2,Atoh8
Hippocampus Up	regulation of cellular metabolic process	0.00401167	GO:0031323	GO:BP	Herpud1,Timp3,Ceacam2,Serpine1,F3,Wfikkn2,Aph1b,Lum,Bmp7,Fzd4,Ppef2,Antxr1,2810021J22Rik,Capn2,Ythdc1,Cdkn1a,Nedd9,Mafk,Adam17,Lepr,C1qtnf1,Kdm3a,Ifi207,Zfp931,Stat5b,Slc7a11,Pttg1ip,Tbp,Crtap,Il6st,Hspa5,Zfp970,Cast,Dab2,Maff,Ccnd3,Atoh8,Thoc1,Notch2
Hippocampus Up	MAPK cascade	0.00401167	GO:0000165	GO:BP	Timp3,Ceacam2,Bmp7,Fzd4,Ppef2,Adam17,Ranbp9,Lepr,C1qtnf1,Dab2,Notch2
Hippocampus Up	regulation of cell migration	0.00402239	GO:0030334	GO:BP	Serpine1,Bmp7,Fzd4,Nedd9,Col18a1,Vcl,Adam17,Rin3,Il6st,Hspa5,Dab2,Atoh8
Hippocampus Up	positive regulation of nitrogen compound metabolic process	0.00428424	GO:0051173	GO:BP	Herpud1,F3,Aph1b,Lum,Bmp7,Fzd4,Antxr1,Capn2,Cdkn1a,Nedd9,Adam17,Ranbp9,Lepr,Kdm3a,Ifi207,Stat5b,Pttg1ip,Tbp,Il6st,Hspa5,Dab2,Maff,Ccnd3,Atoh8,Thoc1
Hippocampus Up	steroid hormone secretion	0.00428424	GO:0035929	GO:BP	Fzd4,C1qtnf1,Dab2
Hippocampus Up	lipid transport	0.00453611	GO:0006869	GO:BP	Ceacam2,Apold1,Fzd4,C1qtnf1,Rbp1,Slc2a1,Atp11c,Dab2
Hippocampus Up	oncostatin-M-mediated signaling pathway	0.00453611	GO:0038165	GO:BP	Il13ra1,Il6st
Hippocampus Up	cellular component organization or biogenesis	0.00461117	GO:0071840	GO:BP	Ceacam2,Serpine1,Lum,Bmp7,Fzd4,Ston1,Stau1,Antxr1,Emb,Tgm2,Capn2,Ythdc1,Ptpdc1,Col1a2,Cdkn1a,Nedd9,Col18a1,Tgfbr3,Vcl,Tmod3,Slc2a4,Adam17,Ranbp9,Kdm3a,Rin3,Rhpn2,Ifi207,Emp1,Ugdh,Cxadr,Slc7a11,Marveld2,Tbp,Slc2a1,Crtap,Hspa5,Rmi1,Atp11c,Sdc2,Hook1,Dab2,Mcmdc2,Col14a1,Palld,Notch2
Hippocampus Up	response to hormone	0.00462253	GO:0009725	GO:BP	Timp3,Ceacam2,Bmp7,Tgfbr3,Mc4r,Slc2a4,Lepr,Kdm3a,Stat5b,Slc2a1,Dab2,Ccnd3
Hippocampus Up	protein maturation	0.00473606	GO:0051604	GO:BP	Serpine1,F3,Aph1b,Capn2,Adam17,Ifi207,Cast
Hippocampus Up	positive regulation of transforming growth factor beta receptor signaling pathway	0.00489759	GO:0030511	GO:BP	Tgfbr3,Adam17,Dab2
Hippocampus Up	positive regulation of cellular response to transforming growth factor beta stimulus	0.00489759	GO:1903846	GO:BP	Tgfbr3,Adam17,Dab2
Hippocampus Up	regulation of catalytic activity	0.00497946	GO:0050790	GO:BP	Herpud1,Timp3,Serpine1,F3,Wfikkn2,Aph1b,Bmp7,Fzd4,Antxr1,Tgm2,Arhgef3,Cdkn1a,Nedd9,Adam17,Lepr,Rin3,Ifi207,Cast,Dab2,Ccnd3
Hippocampus Up	immune system process	0.00526471	GO:0002376	GO:BP	Serpine1,Cd59a,Mrc1,Cdkn1a,Tgfbr3,Tmod3,Adam17,Lepr,Rin3,Rbp1,Ifi207,Stat5b,Cxadr,Ifitm2,Slc7a11,Ampd3,Il6st,Atp11c,Ccnd3,Ifit1,Thoc1,Mx2,Notch2
Hippocampus Up	positive regulation of multicellular organismal process	0.00526471	GO:0051240	GO:BP	Serpine1,F3,Lum,Bmp7,Tgm2,Adam17,Lepr,C1qtnf1,Kdm3a,Ifi207,Stat5b,Il6st,Hspa5,Atp11c,Dab2,Notch2
Hippocampus Up	response to peptide hormone	0.00526471	GO:0043434	GO:BP	Ceacam2,Bmp7,Tgfbr3,Mc4r,Slc2a4,Stat5b,Slc2a1,Ccnd3
Hippocampus Up	mineralocorticoid secretion	0.00571927	GO:0035931	GO:BP	C1qtnf1,Dab2
Hippocampus Up	aldosterone secretion	0.00571927	GO:0035932	GO:BP	C1qtnf1,Dab2
Hippocampus Up	leukemia inhibitory factor signaling pathway	0.00571927	GO:0048861	GO:BP	Il13ra1,Il6st
Hippocampus Up	regulation of aldosterone secretion	0.00571927	GO:2000858	GO:BP	C1qtnf1,Dab2
Hippocampus Up	regulation of mineralocorticoid secretion	0.00571927	GO:2000855	GO:BP	C1qtnf1,Dab2
Hippocampus Up	response to interleukin-4	0.00596864	GO:0070670	GO:BP	Mrc1,Stat5b,Hspa5
Hippocampus Up	cellular response to transforming growth factor beta stimulus	0.00602883	GO:0071560	GO:BP	Wfikkn2,Col1a2,Tgfbr3,Adam17,Hspa5,Dab2
Hippocampus Up	regulation of cell motility	0.00603991	GO:2000145	GO:BP	Serpine1,Bmp7,Fzd4,Nedd9,Col18a1,Vcl,Adam17,Rin3,Il6st,Hspa5,Dab2,Atoh8
Hippocampus Up	response to nitrogen compound	0.00604674	GO:1901698	GO:BP	Herpud1,Ceacam2,Ubxn4,Bmp7,Tgm2,Capn2,Col1a2,Tgfbr3,Mc4r,Slc2a4,Stat5b,Slc2a1,Hspa5,Ccnd3
Hippocampus Up	epithelial cell proliferation	0.00604674	GO:0050673	GO:BP	Ceacam2,F3,Adam17,Vstm4,Cxadr,Dab2,Atoh8,Notch2
Hippocampus Up	positive regulation of cell adhesion	0.00627386	GO:0045785	GO:BP	Ceacam2,Bmp7,Cd59a,Tgm2,Nedd9,Stat5b,Il6st,Dab2
Hippocampus Up	response to transforming growth factor beta	0.00649484	GO:0071559	GO:BP	Wfikkn2,Col1a2,Tgfbr3,Adam17,Hspa5,Dab2
Hippocampus Up	response to external stimulus	0.00652407	GO:0009605	GO:BP	Fmo1,Serpine1,Aph1b,Bmp7,Emb,Capn2,Mrc1,Cdkn1a,Mc4r,Adam17,C1qtnf1,Rin3,Rbp1,Ifi207,Stat5b,Cxadr,Ifitm2,Slc2a1,Hspa5,Rmi1,Ifit1,Mx2,Palld,Notch2
Hippocampus Up	regulation of endopeptidase activity	0.00679988	GO:0052548	GO:BP	Herpud1,Timp3,Serpine1,F3,Wfikkn2,Aph1b,Ifi207,Cast
Hippocampus Up	negative regulation of binding	0.00698902	GO:0051100	GO:BP	Wfikkn2,Cdkn1a,Pln,Ifi207,Dab2
Hippocampus Up	positive regulation of cyclin-dependent protein kinase activity	0.00713902	GO:1904031	GO:BP	Cdkn1a,Adam17,Ccnd3
Hippocampus Up	lymphocyte activation	0.00730202	GO:0046649	GO:BP	Cd59a,Cdkn1a,Adam17,Lepr,Stat5b,Cxadr,Il6st,Atp11c,Ccnd3,Thoc1,Notch2
Hippocampus Up	response to stress	0.00733145	GO:0006950	GO:BP	Herpud1,Fmo1,Serpine1,F3,Ubxn4,Stau1,Capn2,Mrc1,Rcsd1,Cdkn1a,Tgfbr3,Slc2a4,Adam17,C1qtnf1,Ifi207,Stat5b,Cxadr,Ifitm2,Slc7a11,Pttg1ip,Slc2a1,Hspa5,Rmi1,Mcmdc2,Ifit1,Thoc1,Mx2,Notch2
Hippocampus Up	negative regulation of cell death	0.00766657	GO:0060548	GO:BP	Herpud1,Serpine1,Bmp7,Cd59a,Cdkn1a,Adam17,Stat5b,Slc7a11,Pttg1ip,Il6st,Hspa5,Cast,Dab2
Hippocampus Up	regulation of hydrolase activity	0.00766657	GO:0051336	GO:BP	Herpud1,Timp3,Serpine1,F3,Wfikkn2,Aph1b,Antxr1,Tgm2,Nedd9,Lepr,Ifi207,Cast
Hippocampus Up	cell-substrate adhesion	0.00777801	GO:0031589	GO:BP	Serpine1,Fzd4,Ston1,Antxr1,Nedd9,Vcl,Dab2
Hippocampus Up	negative regulation of apoptotic process	0.00779929	GO:0043066	GO:BP	Herpud1,Serpine1,Bmp7,Cd59a,Cdkn1a,Adam17,Stat5b,Pttg1ip,Il6st,Hspa5,Cast,Dab2
Hippocampus Up	regulation of feeding behavior	0.0079569	GO:0060259	GO:BP	Ceacam2,Mc4r,Lepr
Hippocampus Up	regulation of cellular component organization	0.00805007	GO:0051128	GO:BP	Ceacam2,Serpine1,Bmp7,Fzd4,Ston1,Antxr1,Capn2,Cdkn1a,Vcl,Tmod3,Slc2a4,Adam17,Rin3,Rhpn2,Slc7a11,Hspa5,Sdc2,Dab2,Col14a1,Notch2
Hippocampus Up	macromolecule localization	0.00805007	GO:0033036	GO:BP	Herpud1,Ceacam2,Apold1,Bmp7,Fzd4,Stau1,Ythdc1,Cdkn1a,Vcl,Mc4r,Lepr,C1qtnf1,Rbp1,Arl4a,Stat5b,Slc7a11,Pttg1ip,Slc2a1,Hspa5,Atp11c,Hook1,Dab2,Thoc1
Hippocampus Up	regulation of viral genome replication	0.00805007	GO:0045069	GO:BP	Stau1,Ifi207,Ifitm2,Mx2
Hippocampus Up	regulation of metabolic process	0.0081033	GO:0019222	GO:BP	Herpud1,Timp3,Ceacam2,Serpine1,F3,Wfikkn2,Aph1b,Lum,Bmp7,Fzd4,Cd59a,Ppef2,Antxr1,2810021J22Rik,Capn2,Ythdc1,Cdkn1a,Nedd9,Mc4r,Mafk,Adam17,Ranbp9,Lepr,C1qtnf1,Kdm3a,Ifi207,Zfp931,Stat5b,Slc7a11,Pttg1ip,Tbp,Crtap,Il6st,Hspa5,Zfp970,Cast,Dab2,Pnrc2,Maff,Ccnd3,Atoh8,Thoc1,Notch2
Hippocampus Up	regulation of locomotion	0.00812471	GO:0040012	GO:BP	Serpine1,Bmp7,Fzd4,Nedd9,Col18a1,Vcl,Adam17,Rin3,Il6st,Hspa5,Dab2,Atoh8
Hippocampus Up	positive regulation of corticosteroid hormone secretion	0.00836325	GO:2000848	GO:BP	C1qtnf1,Dab2
Hippocampus Up	positive regulation of macromolecule metabolic process	0.00878062	GO:0010604	GO:BP	Herpud1,Serpine1,F3,Aph1b,Lum,Bmp7,Fzd4,Antxr1,Cdkn1a,Nedd9,Adam17,Ranbp9,Lepr,C1qtnf1,Kdm3a,Ifi207,Stat5b,Pttg1ip,Tbp,Il6st,Hspa5,Dab2,Maff,Ccnd3,Atoh8,Thoc1
Hippocampus Up	negative regulation of programmed cell death	0.00898721	GO:0043069	GO:BP	Herpud1,Serpine1,Bmp7,Cd59a,Cdkn1a,Adam17,Stat5b,Pttg1ip,Il6st,Hspa5,Cast,Dab2
Hippocampus Up	regulation of endothelial cell differentiation	0.00932714	GO:0045601	GO:BP	Apold1,Vcl,Atoh8
Hippocampus Up	negative regulation of MAPK cascade	0.00932714	GO:0043409	GO:BP	Timp3,Bmp7,Ppef2,Ranbp9,Dab2
Hippocampus Up	growth	0.00960013	GO:0040007	GO:BP	Ceacam2,Cdkn1a,Nedd9,Vcl,Adam17,Lepr,Stat5b,Cxadr,Rmi1,Dab2,Col14a1,Notch2
Hippocampus Up	membrane protein ectodomain proteolysis	0.00976834	GO:0006509	GO:BP	Timp3,Aph1b,Adam17
Hippocampus Up	energy homeostasis	0.00976834	GO:0097009	GO:BP	Ceacam2,Lepr,Ampd3
Hippocampus Up	positive regulation of response to stimulus	0.00989231	GO:0048584	GO:BP	Herpud1,Timp3,Serpine1,F3,Bmp7,Fzd4,Cd59a,Tgm2,Arhgef3,Tgfbr3,Slc2a4,Adam17,Lepr,C1qtnf1,Ifi207,Stat5b,Il6st,Dab2,Notch2
Hippocampus Up	Notch receptor processing	0.00989853	GO:0007220	GO:BP	Aph1b,Adam17
Hippocampus Up	regulation of epithelial cell proliferation	0.0100435	GO:0050678	GO:BP	Ceacam2,F3,Adam17,Cxadr,Dab2,Atoh8,Notch2
Hippocampus Up	blood vessel morphogenesis	0.010535	GO:0048514	GO:BP	Serpine1,F3,Apold1,Fzd4,Cd59a,Col18a1,Lepr,Vstm4,Notch2
Hippocampus Up	animal organ development	0.010535	GO:0048513	GO:BP	Ceacam2,Serpine1,Fndc3a,Bmp7,Fzd4,Tgm2,Col1a2,Cdkn1a,Pln,Tgfbr3,Tmod3,Adam17,Lepr,Vstm4,Rbp1,Ifi207,Stat5b,Cxadr,Slc7a11,Slc2a1,Hspa5,Atp11c,Dab2,Maff,Col14a1,Palld,Notch2
Hippocampus Up	myeloid cell homeostasis	0.0105434	GO:0002262	GO:BP	Tmod3,Adam17,Stat5b,Slc7a11,Ampd3
Hippocampus Up	regulation of protein modification process	0.0107163	GO:0031399	GO:BP	Herpud1,Bmp7,Fzd4,Ppef2,Cdkn1a,Nedd9,Adam17,Lepr,Kdm3a,Pttg1ip,Crtap,Il6st,Hspa5,Dab2,Ccnd3
Hippocampus Up	negative regulation of intracellular signal transduction	0.0107163	GO:1902532	GO:BP	Herpud1,Timp3,Bmp7,Ppef2,Ranbp9,Pttg1ip,Dab2,Thoc1
Hippocampus Up	response to peptide	0.0107163	GO:1901652	GO:BP	Ceacam2,Bmp7,Tgfbr3,Mc4r,Slc2a4,Stat5b,Slc2a1,Ccnd3
Hippocampus Up	cell morphogenesis involved in differentiation	0.0107163	GO:0000904	GO:BP	Bmp7,Fzd4,Antxr1,Emb,Nedd9,Col18a1,Vcl,Sdc2,Dab2,Palld
Hippocampus Up	substrate adhesion-dependent cell spreading	0.0107323	GO:0034446	GO:BP	Fzd4,Antxr1,Nedd9,Dab2
Hippocampus Up	cell population proliferation	0.0108825	GO:0008283	GO:BP	Ceacam2,F3,Bmp7,Cd59a,Il13ra1,Cdkn1a,Col18a1,Adam17,Lepr,Vstm4,Stat5b,Cxadr,Slc7a11,Il6st,Dab2,Ccnd3,Atoh8,Notch2
Hippocampus Up	negative regulation of hydrolase activity	0.011043	GO:0051346	GO:BP	Herpud1,Timp3,Serpine1,Wfikkn2,Lepr,Ifi207,Cast
Hippocampus Up	response to osmotic stress	0.0115933	GO:0006970	GO:BP	Fmo1,Rcsd1,Slc2a4,Slc2a1
Hippocampus Up	regulation of cell population proliferation	0.0115933	GO:0042127	GO:BP	Ceacam2,F3,Bmp7,Cd59a,Il13ra1,Cdkn1a,Col18a1,Adam17,Stat5b,Cxadr,Slc7a11,Il6st,Dab2,Ccnd3,Atoh8,Notch2
Hippocampus Up	actin cytoskeleton reorganization	0.0115933	GO:0031532	GO:BP	Antxr1,Nedd9,Cxadr,Notch2
Hippocampus Up	regulation of proteolysis	0.0115937	GO:0030162	GO:BP	Herpud1,Timp3,Serpine1,F3,Wfikkn2,Aph1b,Antxr1,Ifi207,Cast,Dab2
Hippocampus Up	positive regulation of developmental process	0.0118378	GO:0051094	GO:BP	Serpine1,F3,Bmp7,Fzd4,Tgm2,Capn2,Nedd9,Stat5b,Il6st,Hspa5,Atp11c,Dab2,Atoh8,Notch2
Hippocampus Up	negative regulation of endopeptidase activity	0.0118879	GO:0010951	GO:BP	Herpud1,Timp3,Serpine1,Wfikkn2,Ifi207,Cast
Hippocampus Up	positive regulation of metabolic process	0.0119784	GO:0009893	GO:BP	Herpud1,Serpine1,F3,Aph1b,Lum,Bmp7,Fzd4,Antxr1,Capn2,Cdkn1a,Nedd9,Adam17,Ranbp9,Lepr,C1qtnf1,Kdm3a,Ifi207,Stat5b,Pttg1ip,Tbp,Il6st,Hspa5,Dab2,Maff,Ccnd3,Atoh8,Thoc1
Hippocampus Up	extracellular matrix organization	0.0124042	GO:0030198	GO:BP	Lum,Antxr1,Col1a2,Col18a1,Crtap,Col14a1
Hippocampus Up	external encapsulating structure organization	0.012495	GO:0045229	GO:BP	Lum,Antxr1,Col1a2,Col18a1,Crtap,Col14a1
Hippocampus Up	response to nutrient levels	0.012495	GO:0031667	GO:BP	Bmp7,Cdkn1a,Mc4r,Rbp1,Ifi207,Slc2a1,Hspa5,Rmi1
Hippocampus Up	extracellular structure organization	0.0126502	GO:0043062	GO:BP	Lum,Antxr1,Col1a2,Col18a1,Crtap,Col14a1
Hippocampus Up	regulation of macromolecule metabolic process	0.012903	GO:0060255	GO:BP	Herpud1,Timp3,Serpine1,F3,Wfikkn2,Aph1b,Lum,Bmp7,Fzd4,Cd59a,Ppef2,Antxr1,2810021J22Rik,Capn2,Ythdc1,Cdkn1a,Nedd9,Mafk,Adam17,Ranbp9,Lepr,C1qtnf1,Kdm3a,Ifi207,Zfp931,Stat5b,Pttg1ip,Tbp,Crtap,Il6st,Hspa5,Zfp970,Cast,Dab2,Pnrc2,Maff,Ccnd3,Atoh8,Thoc1,Notch2
Hippocampus Up	negative regulation of peptidase activity	0.0129646	GO:0010466	GO:BP	Herpud1,Timp3,Serpine1,Wfikkn2,Ifi207,Cast
Hippocampus Up	angiogenesis	0.0139228	GO:0001525	GO:BP	Serpine1,F3,Apold1,Cd59a,Col18a1,Lepr,Vstm4,Notch2
Hippocampus Up	positive regulation of cell cycle phase transition	0.0146273	GO:1901989	GO:BP	Tmod3,Adam17,Ccnd3,Thoc1
Hippocampus Up	positive regulation of steroid hormone secretion	0.014779	GO:2000833	GO:BP	C1qtnf1,Dab2
Hippocampus Up	response to wounding	0.0150588	GO:0009611	GO:BP	Serpine1,F3,Cdkn1a,Adam17,C1qtnf1,Cxadr,Slc7a11,Notch2
Hippocampus Up	eating behavior	0.0151305	GO:0042755	GO:BP	Mc4r,Lepr,Rmi1
Hippocampus Up	cellular response to glucose starvation	0.0158835	GO:0042149	GO:BP	Ifi207,Slc2a1,Hspa5
Hippocampus Up	lipid export from cell	0.016582	GO:0140353	GO:BP	Fzd4,C1qtnf1,Dab2
Hippocampus Up	positive regulation of cellular metabolic process	0.016582	GO:0031325	GO:BP	Herpud1,F3,Aph1b,Lum,Bmp7,Fzd4,Antxr1,Capn2,Cdkn1a,Nedd9,Adam17,Lepr,Kdm3a,Ifi207,Stat5b,Pttg1ip,Tbp,Il6st,Hspa5,Dab2,Maff,Ccnd3,Atoh8,Thoc1
Hippocampus Up	replicative senescence	0.01663	GO:0090399	GO:BP	Serpine1,Cdkn1a
Hippocampus Up	regulation of metallopeptidase activity	0.01663	GO:1905048	GO:BP	Timp3,Antxr1
Hippocampus Up	negative regulation of transmembrane receptor protein serine/threonine kinase signaling pathway	0.0168074	GO:0090101	GO:BP	Wfikkn2,Tgfbr3,Adam17,Hspa5
Hippocampus Up	membrane protein proteolysis	0.0171239	GO:0033619	GO:BP	Timp3,Aph1b,Adam17
Hippocampus Up	response to extracellular stimulus	0.0172934	GO:0009991	GO:BP	Bmp7,Cdkn1a,Mc4r,Rbp1,Ifi207,Slc2a1,Hspa5,Rmi1
Hippocampus Up	regulation of molecular function	0.017639	GO:0065009	GO:BP	Herpud1,Timp3,Serpine1,F3,Wfikkn2,Aph1b,Bmp7,Fzd4,Antxr1,Tgm2,Arhgef3,Cdkn1a,Pln,Nedd9,Tgfbr3,Adam17,Lepr,Rin3,Ifi207,Cast,Dab2,Ccnd3
Hippocampus Up	feeding behavior	0.0180056	GO:0007631	GO:BP	Ceacam2,Mc4r,Lepr,Rmi1
Hippocampus Up	luteinization	0.0180883	GO:0001553	GO:BP	Fzd4,Stat5b
Hippocampus Up	regulation of ERK1 and ERK2 cascade	0.0180883	GO:0070372	GO:BP	Timp3,Ceacam2,Adam17,Ranbp9,Dab2,Notch2
Hippocampus Up	cellular response to osmotic stress	0.0180883	GO:0071470	GO:BP	Rcsd1,Slc2a4,Slc2a1
Hippocampus Up	mast cell migration	0.0180883	GO:0097531	GO:BP	Rin3,Stat5b
Hippocampus Up	regulation of eating behavior	0.0180883	GO:1903998	GO:BP	Mc4r,Lepr
Hippocampus Up	negative regulation of viral genome replication	0.0180883	GO:0045071	GO:BP	Ifi207,Ifitm2,Mx2
Hippocampus Up	brown fat cell differentiation	0.0180883	GO:0050873	GO:BP	Bmp7,Slc2a4,Arl4a
Hippocampus Up	positive regulation of mitotic cell cycle	0.0180883	GO:0045931	GO:BP	Tmod3,Adam17,Stat5b,Ccnd3
Hippocampus Up	viral genome replication	0.0185771	GO:0019079	GO:BP	Stau1,Ifi207,Ifitm2,Mx2
Hippocampus Up	ovulation cycle process	0.0185771	GO:0022602	GO:BP	Fzd4,Stat5b,Hspa5
Hippocampus Up	amyloid precursor protein catabolic process	0.0185771	GO:0042987	GO:BP	Aph1b,Adam17,Ranbp9
Hippocampus Up	proteolysis	0.0185771	GO:0006508	GO:BP	Herpud1,Timp3,Serpine1,F3,Wfikkn2,Aph1b,Ubxn4,Antxr1,Tgm2,Capn2,Cpxm2,Adam17,Ifi207,Hspa5,Cast,Dab2
Hippocampus Up	regulation of cell-substrate adhesion	0.0186272	GO:0010810	GO:BP	Serpine1,Fzd4,Nedd9,Vcl,Dab2
Hippocampus Up	cytokine-mediated signaling pathway	0.0186272	GO:0019221	GO:BP	Fzd4,Il13ra1,Adam17,Lepr,Stat5b,Ifitm2,Il6st
Hippocampus Up	cellular protein metabolic process	0.0199903	GO:0044267	GO:BP	Herpud1,Timp3,Serpine1,F3,Wfikkn2,Aph1b,Ubxn4,Ggta1,Bmp7,Fzd4,Ppef2,Antxr1,Wdsub1,Tgm2,Capn2,Ptpdc1,Cdkn1a,Nedd9,Tgfbr3,Adam17,Lepr,Kdm3a,Ifi207,Pttg1ip,Tbp,Crtap,Il6st,Hspa5,Cast,Dab2,Ccnd3
Hippocampus Up	positive regulation of signal transduction	0.0199903	GO:0009967	GO:BP	Timp3,F3,Bmp7,Fzd4,Tgm2,Arhgef3,Tgfbr3,Slc2a4,Adam17,Lepr,C1qtnf1,Il6st,Dab2,Notch2
Hippocampus Up	organic acid transport	0.0202556	GO:0015849	GO:BP	Ceacam2,Emb,Slc25a13,Rbp1,Slc7a11,Slc2a1
Hippocampus Up	regulation of cell differentiation	0.0203278	GO:0045595	GO:BP	Serpine1,Apold1,Bmp7,Tgm2,Nedd9,Vcl,Kdm3a,Rbp1,Stat5b,Il6st,Atp11c,Dab2,Maff,Atoh8,Notch2
Hippocampus Up	positive regulation of programmed cell death	0.0206412	GO:0043068	GO:BP	Timp3,Bmp7,Tgm2,Capn2,Cdkn1a,Col18a1,Adam17,Notch2
Hippocampus Up	morphogenesis of an epithelial sheet	0.0206412	GO:0002011	GO:BP	Bmp7,Adam17,Notch2
Hippocampus Up	positive regulation of protein modification process	0.0206599	GO:0031401	GO:BP	Bmp7,Fzd4,Cdkn1a,Nedd9,Adam17,Lepr,Pttg1ip,Il6st,Hspa5,Dab2,Ccnd3
Hippocampus Up	leukocyte activation	0.0210432	GO:0045321	GO:BP	Cd59a,Cdkn1a,Adam17,Lepr,Stat5b,Cxadr,Il6st,Atp11c,Ccnd3,Thoc1,Notch2
Hippocampus Up	positive regulation of cell population proliferation	0.021196	GO:0008284	GO:BP	F3,Cd59a,Il13ra1,Cdkn1a,Col18a1,Adam17,Stat5b,Cxadr,Il6st,Ccnd3,Notch2
Hippocampus Up	behavior	0.021196	GO:0007610	GO:BP	Ceacam2,Aph1b,Fzd4,Capn2,Mc4r,Slc2a4,Lepr,Slc7a11,Rmi1
Hippocampus Up	positive regulation of lymphocyte proliferation	0.0212712	GO:0050671	GO:BP	Cd59a,Cdkn1a,Stat5b,Il6st
Hippocampus Up	positive regulation of B cell differentiation	0.0215134	GO:0045579	GO:BP	Stat5b,Atp11c
Hippocampus Up	regulation of localization	0.0218335	GO:0032879	GO:BP	Serpine1,Bmp7,Fzd4,Ston1,Tgm2,Pln,Nedd9,Col18a1,Tgfbr3,Vcl,Tmod3,Adam17,Lepr,C1qtnf1,Rin3,Stat5b,Slc7a11,Il6st,Hspa5,Dab2,Atoh8
Hippocampus Up	positive regulation of mononuclear cell proliferation	0.0221434	GO:0032946	GO:BP	Cd59a,Cdkn1a,Stat5b,Il6st
Hippocampus Up	negative regulation of cellular protein metabolic process	0.0221901	GO:0032269	GO:BP	Herpud1,Timp3,Serpine1,Wfikkn2,Bmp7,Ppef2,Cdkn1a,Kdm3a,Ifi207,Crtap,Cast
Hippocampus Up	homeostasis of number of cells	0.0222279	GO:0048872	GO:BP	Tmod3,Adam17,Stat5b,Slc7a11,Ampd3,Col14a1
Hippocampus Up	pathway-restricted SMAD protein phosphorylation	0.0225445	GO:0060389	GO:BP	Bmp7,Tgfbr3,Dab2
Hippocampus Up	ERK1 and ERK2 cascade	0.0226935	GO:0070371	GO:BP	Timp3,Ceacam2,Adam17,Ranbp9,Dab2,Notch2
Hippocampus Up	short-term memory	0.0234655	GO:0007614	GO:BP	Aph1b,Slc2a4
Hippocampus Up	gland morphogenesis	0.0239481	GO:0022612	GO:BP	Ceacam2,Bmp7,Tgm2,Notch2
Hippocampus Up	developmental process involved in reproduction	0.0240268	GO:0003006	GO:BP	Fndc3a,Bmp7,Fzd4,Ythdc1,Rai14,Kdm3a,Stat5b,Crtap,Hspa5,Hook1,Mcmdc2,Notch2
Hippocampus Up	negative regulation of multicellular organismal process	0.0250496	GO:0051241	GO:BP	Ceacam2,Serpine1,Bmp7,Cd59a,Pln,Mc4r,Adam17,Lepr,C1qtnf1,Cxadr,Thoc1
Hippocampus Up	endocrine hormone secretion	0.0250496	GO:0060986	GO:BP	Fzd4,C1qtnf1,Dab2
Hippocampus Up	aldehyde biosynthetic process	0.0256479	GO:0046184	GO:BP	Kdm3a,Dab2
Hippocampus Up	small molecule metabolic process	0.0260393	GO:0044281	GO:BP	Fmo1,Ceacam2,Gstm2,Mmab,Lepr,Slc25a13,C1qtnf1,Kdm3a,Rbp1,Stat5b,Ugdh,Slc16a9,Slc7a11,Ampd3,Dab2
Hippocampus Up	adaptive thermogenesis	0.0264713	GO:1990845	GO:BP	Mc4r,Adam17,Lepr,Kdm3a
Hippocampus Up	regulation of protein serine/threonine kinase activity	0.0266493	GO:0071900	GO:BP	Bmp7,Fzd4,Cdkn1a,Adam17,Dab2,Ccnd3
Hippocampus Up	negative regulation of catalytic activity	0.0267153	GO:0043086	GO:BP	Herpud1,Timp3,Serpine1,Wfikkn2,Bmp7,Cdkn1a,Lepr,Ifi207,Cast
Hippocampus Up	carboxylic acid transmembrane transport	0.0267153	GO:1905039	GO:BP	Emb,Slc25a13,Slc7a11,Slc2a1
Hippocampus Up	regulation of viral life cycle	0.0267153	GO:1903900	GO:BP	Stau1,Ifi207,Ifitm2,Mx2
Hippocampus Up	positive regulation of protein phosphorylation	0.0272046	GO:0001934	GO:BP	Bmp7,Fzd4,Cdkn1a,Nedd9,Adam17,Lepr,Il6st,Dab2,Ccnd3
Hippocampus Up	organic acid transmembrane transport	0.0272046	GO:1903825	GO:BP	Emb,Slc25a13,Slc7a11,Slc2a1
Hippocampus Up	cellular response to hormone stimulus	0.0273554	GO:0032870	GO:BP	Ceacam2,Bmp7,Slc2a4,Lepr,Kdm3a,Stat5b,Dab2,Ccnd3
Hippocampus Up	receptor-mediated endocytosis	0.0276386	GO:0006898	GO:BP	Ceacam2,Serpine1,Mrc1,Rin3,Dab2
Hippocampus Up	positive regulation of phosphate metabolic process	0.0278554	GO:0045937	GO:BP	Bmp7,Fzd4,Capn2,Cdkn1a,Nedd9,Adam17,Lepr,Il6st,Dab2,Ccnd3
Hippocampus Up	positive regulation of phosphorus metabolic process	0.0278554	GO:0010562	GO:BP	Bmp7,Fzd4,Capn2,Cdkn1a,Nedd9,Adam17,Lepr,Il6st,Dab2,Ccnd3
Hippocampus Up	endothelial cell development	0.0278554	GO:0001885	GO:BP	Col18a1,Vcl,Marveld2
Hippocampus Up	response to lipid	0.0279905	GO:0033993	GO:BP	Fmo1,Serpine1,Bmp7,Capn2,Mrc1,Pln,Adam17,Kdm3a,Rbp1,Stat5b,Dab2
Hippocampus Up	positive regulation of proteolysis	0.0279905	GO:0045862	GO:BP	Herpud1,F3,Aph1b,Antxr1,Ifi207,Dab2
Hippocampus Up	gamma-delta T cell activation	0.0292768	GO:0046629	GO:BP	Stat5b,Cxadr
Hippocampus Up	positive regulation of cell differentiation	0.0292768	GO:0045597	GO:BP	Serpine1,Bmp7,Tgm2,Nedd9,Stat5b,Il6st,Atp11c,Dab2,Atoh8,Notch2
Hippocampus Up	regulation of corticosteroid hormone secretion	0.0292768	GO:2000846	GO:BP	C1qtnf1,Dab2
Hippocampus Up	amyloid precursor protein metabolic process	0.0292768	GO:0042982	GO:BP	Aph1b,Adam17,Ranbp9
Hippocampus Up	positive regulation of leukocyte proliferation	0.0292768	GO:0070665	GO:BP	Cd59a,Cdkn1a,Stat5b,Il6st
Hippocampus Up	multicellular organismal reproductive process	0.0294305	GO:0048609	GO:BP	Fndc3a,Fzd4,Ythdc1,Rai14,Kdm3a,Stat5b,Cxadr,Crtap,Hspa5,Hook1,Mcmdc2
Hippocampus Up	cellular response to environmental stimulus	0.0294305	GO:0104004	GO:BP	Rcsd1,Cdkn1a,Slc2a4,Ifi207,Slc2a1,Hspa5
Hippocampus Up	cellular response to abiotic stimulus	0.0294305	GO:0071214	GO:BP	Rcsd1,Cdkn1a,Slc2a4,Ifi207,Slc2a1,Hspa5
Hippocampus Up	organic anion transport	0.0303863	GO:0015711	GO:BP	Ceacam2,Emb,Slc25a13,Slc16a9,Slc7a11,Slc2a1
Hippocampus Up	negative regulation of protein metabolic process	0.0303863	GO:0051248	GO:BP	Herpud1,Timp3,Serpine1,Wfikkn2,Bmp7,Ppef2,Cdkn1a,Kdm3a,Ifi207,Crtap,Cast
Hippocampus Up	branching involved in salivary gland morphogenesis	0.0311775	GO:0060445	GO:BP	Bmp7,Tgm2
Hippocampus Up	B cell differentiation	0.0311775	GO:0030183	GO:BP	Adam17,Stat5b,Atp11c,Notch2
Hippocampus Up	cellular response to ionizing radiation	0.0317929	GO:0071479	GO:BP	Cdkn1a,Ifi207,Hspa5
Hippocampus Up	multicellular organism reproduction	0.0321603	GO:0032504	GO:BP	Fndc3a,Fzd4,Ythdc1,Rai14,Kdm3a,Stat5b,Cxadr,Crtap,Hspa5,Hook1,Mcmdc2
Hippocampus Up	positive regulation of small GTPase mediated signal transduction	0.0327277	GO:0051057	GO:BP	Tgm2,Arhgef3,Notch2
Hippocampus Up	negative regulation of proteolysis	0.0332106	GO:0045861	GO:BP	Herpud1,Timp3,Serpine1,Wfikkn2,Ifi207,Cast
Hippocampus Up	negative regulation of molecular function	0.0332106	GO:0044092	GO:BP	Herpud1,Timp3,Serpine1,Wfikkn2,Bmp7,Cdkn1a,Pln,Lepr,Ifi207,Cast,Dab2
Hippocampus Up	intrinsic apoptotic signaling pathway by p53 class mediator	0.0332106	GO:0072332	GO:BP	Cdkn1a,Ifi207,Pttg1ip
Hippocampus Up	corticosteroid hormone secretion	0.0332106	GO:0035930	GO:BP	C1qtnf1,Dab2
Hippocampus Up	homotypic cell-cell adhesion	0.0332106	GO:0034109	GO:BP	C1qtnf1,Cxadr,Slc7a11
Hippocampus Up	positive regulation of cell death	0.0332106	GO:0010942	GO:BP	Timp3,Bmp7,Tgm2,Capn2,Cdkn1a,Col18a1,Adam17,Notch2
Hippocampus Up	regulation of cyclin-dependent protein serine/threonine kinase activity	0.0333069	GO:0000079	GO:BP	Cdkn1a,Adam17,Ccnd3
Hippocampus Up	regulation of binding	0.0333069	GO:0051098	GO:BP	Wfikkn2,Cdkn1a,Pln,Tgfbr3,Ifi207,Dab2
Hippocampus Up	positive regulation of brain-derived neurotrophic factor receptor signaling pathway	0.0333069	GO:0031550	GO:BP	Slc2a4
Hippocampus Up	cerebellum vasculature morphogenesis	0.0333069	GO:0061301	GO:BP	Fzd4
Hippocampus Up	cellular response to stress	0.0333069	GO:0033554	GO:BP	Herpud1,Ubxn4,Stau1,Rcsd1,Cdkn1a,Slc2a4,Adam17,Ifi207,Slc7a11,Pttg1ip,Slc2a1,Hspa5,Rmi1,Mcmdc2,Thoc1
Hippocampus Up	protein glycosylation at cell surface	0.0333069	GO:0033575	GO:BP	Ggta1
Hippocampus Up	protein heterotrimerization	0.0333069	GO:0070208	GO:BP	Col1a2
Hippocampus Up	negative regulation of brown fat cell proliferation	0.0333069	GO:0070348	GO:BP	Ceacam2
Hippocampus Up	negative regulation of isotype switching to IgA isotypes	0.0333069	GO:0048297	GO:BP	Thoc1
Hippocampus Up	amylopectin metabolic process	0.0333069	GO:2000896	GO:BP	Slc2a4
Hippocampus Up	negative regulation of ERK1 and ERK2 cascade	0.0333069	GO:0070373	GO:BP	Timp3,Ranbp9,Dab2
Hippocampus Up	regulation of leukotriene production involved in inflammatory response	0.0333069	GO:0035490	GO:BP	Serpine1
Hippocampus Up	positive regulation of leukotriene production involved in inflammatory response	0.0333069	GO:0035491	GO:BP	Serpine1
Hippocampus Up	regulation of protein localization to adherens junction	0.0333069	GO:1904702	GO:BP	Vcl
Hippocampus Up	negative regulation of locomotor rhythm	0.0333069	GO:1904060	GO:BP	Lepr
Hippocampus Up	formaldehyde biosynthetic process	0.0333069	GO:0046293	GO:BP	Kdm3a
Hippocampus Up	positive regulation of neuroepithelial cell differentiation	0.0333069	GO:1902913	GO:BP	Serpine1
Hippocampus Up	T cell activation	0.0333069	GO:0042110	GO:BP	Cd59a,Adam17,Lepr,Stat5b,Cxadr,Il6st,Ccnd3
Hippocampus Up	AV node cell-bundle of His cell adhesion involved in cell communication	0.0333069	GO:0086072	GO:BP	Cxadr
Hippocampus Up	regulation of cysteine metabolic process	0.0333069	GO:1901494	GO:BP	Slc7a11
Hippocampus Up	positive regulation of odontoblast differentiation	0.0333069	GO:1901331	GO:BP	Serpine1
Hippocampus Up	negative regulation of extracellular matrix assembly	0.0333069	GO:1901202	GO:BP	Antxr1
Hippocampus Up	protein galactosylation	0.0333069	GO:0042125	GO:BP	Ggta1
Hippocampus Up	late meiotic recombination nodule assembly	0.0333069	GO:0042140	GO:BP	Mcmdc2
Hippocampus Up	retina blood vessel maintenance	0.0333069	GO:0097601	GO:BP	Vstm4
Hippocampus Up	negative regulation of mast cell chemotaxis	0.0333069	GO:0060755	GO:BP	Rin3
Hippocampus Up	ubiquitin-dependent ERAD pathway	0.0333069	GO:0030433	GO:BP	Herpud1,Ubxn4,Hspa5
Hippocampus Up	protein galactosylation at cell surface	0.0333069	GO:0033580	GO:BP	Ggta1
Hippocampus Up	peptidyl-proline hydroxylation to 3-hydroxy-L-proline	0.0333069	GO:0018400	GO:BP	Crtap
Hippocampus Up	tissue homeostasis	0.0333069	GO:0001894	GO:BP	Mc4r,Vstm4,Cxadr,Slc2a1,Col14a1
Hippocampus Up	UDP-glucuronate biosynthetic process	0.0333069	GO:0006065	GO:BP	Ugdh
Hippocampus Up	meiotic recombination nodule assembly	0.0333069	GO:0007146	GO:BP	Mcmdc2
Hippocampus Up	amylopectin biosynthetic process	0.0333069	GO:0010021	GO:BP	Slc2a4
Hippocampus Up	regulation of synaptic vesicle budding from presynaptic endocytic zone membrane	0.0333069	GO:0098694	GO:BP	Slc2a4
Hippocampus Up	protein deamination	0.0333069	GO:0018277	GO:BP	Tgm2
Hippocampus Up	regulation of immune system process	0.0335646	GO:0002682	GO:BP	Serpine1,Cd59a,Cdkn1a,Adam17,Rin3,Rbp1,Ifi207,Stat5b,Slc7a11,Il6st,Atp11c,Thoc1,Notch2
Hippocampus Up	regulation of cyclin-dependent protein kinase activity	0.0337951	GO:1904029	GO:BP	Cdkn1a,Adam17,Ccnd3
Hippocampus Up	response to insulin	0.0338402	GO:0032868	GO:BP	Ceacam2,Mc4r,Slc2a4,Slc2a1,Ccnd3
Hippocampus Up	heparan sulfate proteoglycan biosynthetic process	0.0339307	GO:0015012	GO:BP	Ugdh,Hs6st2
Hippocampus Up	negative regulation of protein processing	0.0339307	GO:0010955	GO:BP	Serpine1,Cast
Hippocampus Up	negative regulation of protein maturation	0.0339307	GO:1903318	GO:BP	Serpine1,Cast
Hippocampus Up	response to salt	0.0339307	GO:1902074	GO:BP	Hspa5,Dab2
Hippocampus Up	blood coagulation	0.0340614	GO:0007596	GO:BP	Serpine1,F3,C1qtnf1,Slc7a11
Hippocampus Up	B cell activation	0.0350971	GO:0042113	GO:BP	Cdkn1a,Adam17,Stat5b,Atp11c,Thoc1,Notch2
Hippocampus Up	negative regulation of cellular metabolic process	0.0351379	GO:0031324	GO:BP	Herpud1,Timp3,Ceacam2,Serpine1,Wfikkn2,Bmp7,Ppef2,Cdkn1a,Mafk,Lepr,Kdm3a,Ifi207,Crtap,Cast,Dab2,Ccnd3,Atoh8,Thoc1,Notch2
Hippocampus Up	positive regulation of cell-cell adhesion	0.0355976	GO:0022409	GO:BP	Ceacam2,Bmp7,Cd59a,Stat5b,Il6st
[truncated: 167 more rows]

## Sheet: SFile1d
Supplementary File 1d: Intersections between differentially expressed genes in TDP-43KQ/KQ mice compared to differentially expressed genes in FTLD-TDP cortex and mouse TDP-43 knockdown
Group Name	Term Name	p-value	Term Source	Genes in pathway
Cortex + Hippocampus Down	TDP43-KD Upregulated	0.0458553	Polymenidou et al., 2011	Tlr2,Plek,Ptpn6,Irf8,C1qb,Olig2
Hippocampus Down	FTLD-TDP Frontal Cortex Downregulated	0.000346613	Hasan et al., 2022	Kcnab2,Hpca,Numbl,Mapt,Actr3b,Camta2,Rph3a,Tecpr1,Them6,Jph3,Arf3,Ttbk1,Nwd2,Sgsm2,Gpc1,Cbx6,Tubb4a,Camk2a,Tmem132b,Chgb,Pigq,Rims1,Svop,Slc25a23,Large1,Mapk8ip2,Bcl2l2,Kcnv1
Hippocampus Down	FTLD-TDP Temporal Cortex Downregulated	0.00141232	Hasan et al., 2022	Kcnab2,Hpca,Numbl,Actr3b,Camta2,Rph3a,Tecpr1,Gp1bb,Them6,Ppp1r16b,Jph3,Arf3,Sgsm2,Gpc1,Cbx6,Tubb4a,Rundc3a,Rtn2,Rims1,Svop,Slc25a23,Large1
Hippocampus Down	TDP43-KD Downregulated	0.018861	Polymenidou et al., 2011	Lynx1,Kcnmb4,Wnt9a,Grin2c,Clstn2,Hapln4,Rims1,Scube1
Hippocampus Down	FTLD-TDP Frontal Cortex Upregulated	0.00481242	Hasan et al., 2022	Herpud1,Cd59a,Ston1,Wdsub1,Capn2,Col1a2,Tgfbr3,Tmod3,Vstm4,Emp1,Stat5b,Slc16a9,Ifitm2,Atp11c,Col6a2,Dab2,Pnrc2,Maff,Rbms1,Atoh8,Palld

## Sheet: SFile1e
Supplementary File 1e: List of clusters within differentially spliced genes (analysis by LeafCutter, LeafViz) in the cortex of TDP-43KQ/KQ mice compared to WT at 18-months of age
Gene	Genomic location	N	q	Annotation		Gene - the HUGO gene sympbol for that gene.
Ssbp2	chr13:91461248-91539335	22	7.69e-38	cryptic		Genomic location - the coordinate span of the largest intron in the cluster.
Dnm1	chr2:32309064-32312127	10	5.61e-36	cryptic		N - the number of introns in the cluster.
Sort1	chr3:108354241-108356231	4	6.42e-26	cryptic		q - the Benjamini-Hochberg adjusted P value of the multinomial test of intron counts between conditions.
Pdp1	chr4:11962233-11966302	7	1.32e-23	cryptic		Annotation - whether every intron in the cluster is supported by annotation (annotated) or contains at least one unannotated junction (cryptic).
Cbarp	chr10:80136494-80136874	4	1.18e-21	cryptic
Mapt	chr11:104282480-104294859	5	3.68e-18	cryptic
C230091D08Rik	chr7:59309726-59341942	23	2.51e-17	cryptic
Rgs17	chr10:5862662-5922228	10	3.66e-17	cryptic
Lrp8	chr4:107847566-107851308	6	4.7e-17	cryptic
Atxn1	chr13:45795637-45852328	14	1.54e-14	cryptic
Sorbs2	chr8:45805853-45819719	6	1.69e-14	cryptic
Cops4	chr5:100518550-100528539	7	4.32e-14	cryptic
Rian	chr12:109604066-109620313	16	4.14e-13	cryptic
Sncb	chr13:54765692-54766305	6	5.73e-13	cryptic
Atp2b2	chr6:113796397-113805461	8	1.9e-12	cryptic
Arhgap10	chr8:77411128-77413498	3	2.29e-12	cryptic
Plxnb1	chr9:109095645-109099271	8	2.29e-12	cryptic
Smarca4	chr9:21677677-21678316	4	4.35e-12	cryptic
Gas7	chr11:67629690-67652859	3	5.22e-12	annotated
Clasp2	chr9:113862287-113868548	5	6.47e-12	cryptic
.	chr8:69141086-69183974	6	2e-11	annotated
Ttbk2	chr2:120822608-120850056	7	1.12e-10	cryptic
Arfgef2	chr2:166836457-166845453	5	6.9e-10	cryptic
Prelid3a	chr18:67477066-67479072	5	2.17e-08	cryptic
Caly	chr7:140074100-140082462	6	2.66e-08	cryptic
Dlgap4	chr2:156746196-156748944	6	3.6e-08	cryptic
Kcnip2	chr19:45795704-45815731	7	4.5e-08	cryptic
Rims2	chr15:39478710-39506966	3	7.05e-08	cryptic
Hace1	chr10:45618629-45670346	7	7.58e-08	cryptic
Senp5	chr16:31990465-32004732	5	9.71e-08	cryptic
Ubl7	chr9:57911007-57914554	10	1.71e-07	cryptic
Kcnmb4	chr10:116418406-116446327	7	2.67e-07	cryptic
Nrxn3	chr12:89513112-89532891	3	2.67e-07	annotated
Snph	chr2:151601074-151632148	6	3.21e-07	cryptic
Usp15	chr10:123146938-123168227	11	6.8e-07	cryptic
Tmem2	chr19:21778786-21792638	3	1.3e-06	annotated
Ablim2	chr5:35837097-35841281	5	1.53e-06	cryptic
Dusp12	chr1:170880226-170880915	4	2.09e-06	cryptic
Hp1bp3	chr4:138216740-138222089	8	2.09e-06	cryptic
Snx10	chr6:51524034-51575903	8	2.09e-06	cryptic
Dock4	chr12:40834730-40836630	3	2.28e-06	cryptic
Kcnma1	chr14:23386353-23435950	9	2.84e-06	annotated
Lrrk2	chr15:91780009-91786966	4	3.45e-06	cryptic
Lsm6	chr8:78810060-78821048	6	3.45e-06	cryptic
Adipor2	chr6:119365380-119370150	3	3.46e-06	cryptic
Tbc1d24	chr17:24183852-24185204	3	4.75e-06	annotated
Fam98b	chr2:117260353-117263823	3	5.84e-06	cryptic
Nfia	chr4:97772531-97783082	4	6.57e-06	cryptic
Hgsnat	chr8:25942699-25946236	4	7e-06	cryptic
Dnajc5	chr2:181548841-181549273	3	7.97e-06	annotated
Dctn6	chr8:34097294-34106342	7	9.01e-06	cryptic
H2afy	chr13:56084285-56096124	7	9.96e-06	cryptic
Fkbp5	chr17:28429363-28437992	4	9.96e-06	cryptic
Camk2a	chr18:60963963-60969994	3	1e-05	annotated
44809	chr16:18625441-18629651	2	1.01e-05	cryptic
Trip12	chr1:84786196-84814823	7	1.04e-05	cryptic
Zmynd11	chr13:9698705-9720773	5	1.73e-05	cryptic
Islr2	chr9:58199983-58201280	4	2.29e-05	annotated
Ubtf	chr11:102310576-102311380	3	2.34e-05	annotated
Gnl2	chr4:125035309-125040937	3	2.34e-05	cryptic
Nf1	chr11:79412758-79418552	3	2.42e-05	cryptic
Meis2	chr2:116063420-116066231	4	2.57e-05	cryptic
Mapk14	chr17:28737090-28741788	2	2.62e-05	annotated
Lgi4	chr7:31060622-31063104	3	3.13e-05	cryptic
Nos1	chr5:117914442-117919396	3	4.18e-05	cryptic
Arhgap44	chr11:65003450-65008063	3	8.25e-05	annotated
.	chr19:5797383-5798036	4	9.65e-05	annotated
Upp2	chr2:58567528-58632665	14	9.78e-05	cryptic
Immt	chr6:71851880-71856912	8	9.78e-05	cryptic
Sez6l2	chr7:126951116-126952954	4	9.85e-05	cryptic
Letm1	chr5:33778664-33782474	4	0.000104	cryptic
Wipf2	chr11:98863679-98884974	4	0.000111	cryptic
Klc1	chr12:111789459-111795548	7	0.000122	annotated
Ifitm10	chr7:142350506-142373576	8	0.000137	cryptic
Pde8b	chr13:95052930-95090278	6	0.000217	cryptic
Clcn4	chr7:7295183-7298692	8	0.000222	cryptic
Tmem14a	chr1:21226679-21249751	5	0.000233	cryptic
Npcd	chr15:79794472-79833702	9	0.000249	cryptic
Picalm	chr7:90191753-90195655	3	0.000252	annotated
Zkscan16	chr4:58943658-58946000	7	0.00029	cryptic
Eif4h	chr5:134622086-134625366	3	0.000294	annotated
Syt14	chr1:192980561-192986718	3	0.000329	cryptic
Mag	chr7:30911963-30912824	5	0.000329	cryptic
Nav2	chr7:49584212-49587707	3	0.000386	cryptic
Thumpd2	chr17:81044187-81049937	3	0.000492	cryptic
Mthfd1	chr12:76315101-76317607	3	0.000502	cryptic
Sf1	chr19:6374898-6376296	2	0.000502	annotated
Cdadc1	chr14:59560921-59568948	6	0.000514	cryptic
Grin2b	chr6:136171882-136173868	11	0.000549	cryptic
Atg16l2	chr7:101293984-101296121	3	0.000566	cryptic
Arhgap23	chr11:97491230-97493051	6	0.00075	cryptic
Fat1	chr8:45042033-45043923	3	0.00075	cryptic
Trp53inp2	chr2:155385464-155386001	2	0.000765	cryptic
Aplp2	chr9:31164673-31168708	3	0.000773	annotated
Caskin1	chr17:24501333-24503801	3	0.000798	cryptic
Faf2	chr13:54612393-54638250	6	0.000835	cryptic
Elavl3	chr9:22016616-22024674	3	0.000835	cryptic
Aarsd1	chr11:101408225-101410114	3	0.000842	cryptic
Rgs10	chr7:128374042-128388964	3	0.00108	cryptic
Dst	chr1:34299838-34302830	3	0.00113	cryptic
Tecpr1	chr5:144214419-144216253	3	0.00119	cryptic
Rnf13	chr3:57736200-57764257	3	0.00135	cryptic
Tax1bp1	chr6:52737172-52741951	3	0.00146	cryptic
Ppp3ca	chr3:136928619-136935029	3	0.00147	annotated
Unc79	chr12:103095137-103104609	3	0.00156	cryptic
Dpy19l3	chr7:35721679-35725291	3	0.00169	cryptic
Myo18a	chr11:77821186-77823276	5	0.00204	cryptic
.	chr13:34903273-34904044	3	0.00204	annotated
Ctnnd1	chr2:84603752-84608329	3	0.00209	annotated
Rbm4	chr19:4784780-4811172	17	0.00215	cryptic
Pts	chr9:50524779-50528557	8	0.0022	cryptic
Fggy	chr4:95837659-95922925	7	0.00253	cryptic
Rimklb	chr6:122472763-122486456	3	0.00255	cryptic
Guf1	chr5:69561857-69565430	6	0.00262	cryptic
Gm11837	chr4:14936539-14942200	3	0.00265	cryptic
Crebrf	chr17:26699788-26757805	14	0.00284	cryptic
Fbxo41	chr6:85484863-85502709	4	0.00285	annotated
Grin1	chr2:25310475-25313428	3	0.00288	annotated
Fam168b	chr1:34820009-34828767	3	0.00305	annotated
Cpeb4	chr11:31889939-31920409	6	0.00344	cryptic
Smim14	chr5:65460572-65536789	7	0.00388	cryptic
Lrrk2	chr15:91767459-91772822	3	0.00419	cryptic
Gpt2	chr8:85505687-85509179	2	0.00423	cryptic
Baiap2	chr11:119996747-119997009	2	0.00426	annotated
Nol4	chr18:22752040-22823287	7	0.00432	cryptic
Zmynd8	chr2:165852133-165875705	8	0.00432	cryptic
Lrrc20	chr10:61527209-61580130	3	0.00437	cryptic
Kansl3	chr1:36365585-36367769	5	0.00444	cryptic
Zdhhc21	chr4:82847739-82853969	6	0.00444	cryptic
Poldip3	chr15:83133326-83138132	5	0.0045	cryptic
Pdzd4	chrX:73796477-73824282	12	0.00458	cryptic
Celf4	chr18:25479649-25486794	6	0.00467	cryptic
Washc4	chr10:83560526-83564411	3	0.00485	cryptic
Ywhaz	chr15:36790988-36794145	8	0.0049	cryptic
Git2	chr5:114752327-114753279	3	0.00498	annotated
Arpp21	chr9:112149372-112157690	7	0.00503	cryptic
Ndrg2	chr14:51910785-51911466	3	0.00515	annotated
Kif3a	chr11:53586930-53593395	8	0.00537	cryptic
Ank3	chr10:69904270-69927695	5	0.0054	annotated
Pibf1	chr14:99196451-99210940	4	0.0054	cryptic
Prdx6	chr1:161244342-161251022	9	0.00569	cryptic
Cdh8	chr8:99401177-99417512	4	0.00571	cryptic
.	chr15:72506966-72512076	3	0.00587	annotated
Mapk14	chr17:28728975-28740680	2	0.00605	annotated
Ash2l	chr8:25828859-25832640	6	0.00627	cryptic
Meis2	chr2:116061569-116063188	4	0.00633	cryptic
Sbf2	chr7:110420941-110422445	4	0.00649	cryptic
Chid1	chr7:141532973-141539773	3	0.00657	cryptic
Gm10754	chr10:97752612-97807488	2	0.00672	cryptic
Marf1	chr16:14114353-14115725	3	0.00697	cryptic
Evc2	chr5:37351174-37357400	2	0.00697	cryptic
Nt5c3	chr6:56892888-56923672	4	0.00697	cryptic
Nkain2	chr10:31691687-31694332	3	0.00705	cryptic
D10Jhu81e	chr10:78163553-78167395	4	0.00725	cryptic
Epb41l3	chr17:69270664-69284539	13	0.00726	cryptic
Rasal1	chr5:120662288-120663726	4	0.0073	cryptic
Rabep1	chr11:70917782-70920852	3	0.00737	cryptic
Rnf130	chr11:50095980-50119045	5	0.00764	cryptic
Atxn2	chr5:121811612-121814338	3	0.00771	cryptic
Elmo2	chr2:165298742-165304900	5	0.00788	cryptic
Mas1	chr17:12842570-12851715	6	0.00797	cryptic
Cadps	chr14:12467179-12473409	3	0.00839	annotated
Stx6	chr1:155158927-155187778	3	0.00858	cryptic
Thap12	chr7:98712895-98714982	3	0.00888	cryptic
Braf	chr6:39644380-39648450	3	0.00924	cryptic
Smyd5	chr6:85444337-85445069	3	0.00959	cryptic
Aldoa	chr7:126797776-126800288	5	0.00959	cryptic
Nrxn3	chr12:89187323-89193046	7	0.00969	cryptic
Klhl2	chr8:64743098-64751729	3	0.0099	cryptic
Camta1	chr4:151062855-151073988	5	0.0101	cryptic
9130024F11Rik	chr1:56971771-57040589	12	0.0106	cryptic
Nmt2	chr2:3304947-3309467	7	0.0106	cryptic
Gse1	chr8:120572906-120574934	3	0.0106	cryptic
Tsc22d3	chrX:140542156-140598128	8	0.0109	cryptic
.	chr14:64587511-64588055	3	0.0112	annotated
Ybx1	chr4:119282448-119285109	3	0.0112	cryptic
.	chr2:37570861-37580673	6	0.0113	annotated
Ncor2	chr5:125055875-125065840	2	0.0116	cryptic
Gnb1	chr4:155491580-155527413	3	0.0119	annotated
1700066M21Rik	chr1:57377946-57409912	6	0.0121	cryptic
Gjc2	chr11:59177673-59184436	6	0.0121	cryptic
Dcaf6	chr1:165357546-165388658	5	0.0124	cryptic
4833439L19Rik	chr13:54556646-54565182	13	0.0124	cryptic
Ikzf1	chr11:11707904-11754007	3	0.0137	annotated
Nprl3	chr11:32253949-32263025	3	0.0143	annotated
Ttc3	chr16:94384066-94384784	3	0.0143	cryptic
Rmnd1	chr10:4427691-4429077	4	0.0144	cryptic
Tcf4	chr18:69345025-69349072	9	0.0144	cryptic
Myef2	chr2:125096120-125097977	3	0.0144	annotated
Slc25a44	chr3:88421138-88424846	3	0.0144	annotated
Chuk	chr19:44081995-44084417	3	0.0145	cryptic
44807	chr15:82289294-82293246	7	0.0146	cryptic
Hnrnpm	chr17:33646200-33648813	3	0.0146	cryptic
Stx3	chr19:11789631-11803494	7	0.0146	cryptic
Kazald1	chr19:45076236-45078296	3	0.0146	cryptic
Meaf6	chr4:125103031-125109577	8	0.0146	cryptic
Edem1	chr6:108851283-108852490	2	0.0146	cryptic
Tub	chr7:109022753-109025608	3	0.0146	cryptic
Celf4	chr18:25679495-25753342	4	0.0149	cryptic
Nrxn2	chr19:6509949-6516923	3	0.0164	cryptic
Otud7b	chr3:96104628-96136474	8	0.0166	cryptic
Ahi1	chr10:21058250-21072546	5	0.0167	cryptic
Inf2	chr12:112612036-112614895	4	0.0172	cryptic
Smarca2	chr19:26752041-26771508	5	0.0172	cryptic
Plekha1	chr7:130908412-130910832	7	0.0174	cryptic
Pno1	chr11:17204571-17208789	2	0.0177	cryptic
Smg5	chr3:88336497-88341858	5	0.0178	cryptic
Kcnma1	chr14:23591681-23650125	3	0.018	cryptic
Snhg11	chr2:158376326-158376994	4	0.018	cryptic
Tpm3	chr3:90090079-90099528	6	0.018	cryptic
Ppfibp1	chr6:147016393-147019034	3	0.018	cryptic
Tpd52l2	chr2:181508267-181515080	9	0.0183	cryptic
Dhx16	chr17:35885677-35885884	2	0.0189	cryptic
Folr1	chr7:101864094-101869157	6	0.0189	cryptic
Cbarp	chr10:80136938-80137288	3	0.019	cryptic
Mkx	chr18:6937201-6992038	3	0.0194	cryptic
9430041J12Rik	chr7:4102056-4119911	6	0.0201	cryptic
Ulk4	chr9:121141926-121144987	3	0.0209	cryptic
Podxl2	chr6:88865289-88874919	3	0.0212	cryptic
Zscan22	chr7:12897877-12906234	5	0.0215	annotated
Brd4	chr17:32224222-32225576	5	0.0216	cryptic
3830406C13Rik	chr14:12287393-12297582	4	0.022	cryptic
Dmd	chrX:83908551-83924852	3	0.0221	cryptic
Inf2	chr12:112605518-112605794	2	0.0223	cryptic
Eml6	chr11:29809407-29818342	4	0.0225	cryptic
Pcca	chr14:122585110-122616754	2	0.0225	cryptic
Igsf9b	chr9:27309601-27311567	3	0.023	cryptic
Ncor1	chr11:62401267-62403799	4	0.0232	cryptic
Iqce	chr5:140699732-140702182	2	0.0252	cryptic
2310009B15Rik	chr1:138853672-138856581	4	0.0254	cryptic
Cdc42bpa	chr1:180114114-180134304	4	0.0264	cryptic
Acp1	chr12:30897806-30904870	2	0.0264	annotated
Ryr2	chr13:11885538-11918311	5	0.0264	cryptic
Ddi2	chr4:141685631-141692255	3	0.0272	cryptic
Kif21a	chr15:90943901-90956295	13	0.028	cryptic
Clstn1	chr4:149614172-149627212	3	0.0296	annotated
Taf8	chr17:47483834-47493562	2	0.0299	cryptic
Shisa4	chr1:135372364-135374378	3	0.03	cryptic
Mocs2	chr13:114818323-114820802	5	0.0318	cryptic
Kalrn	chr16:34220244-34227027	3	0.0319	cryptic
Aamdc	chr7:97550741-97579366	11	0.0319	cryptic
.	chr7:60257912-60295170	5	0.0325	annotated
Chd2	chr7:73505128-73514090	3	0.0328	cryptic
Pfkfb3	chr2:11474543-11480198	6	0.0336	cryptic
Sorbs1	chr19:40337035-40349899	10	0.0341	cryptic
St8sia5	chr18:77186225-77242104	5	0.0343	cryptic
Cadm3	chr1:173346558-173367413	4	0.0346	cryptic
Galnt10	chr11:57721393-57725523	3	0.0346	cryptic
Ica1	chr6:8653535-8658220	6	0.0346	cryptic
Gria3	chrX:41654253-41672219	6	0.0346	cryptic
Mettl7a1	chr15:100305344-100328218	2	0.0351	cryptic
Dclk1	chr3:55516986-55533570	3	0.0351	annotated
Cttnbp2	chr6:18427642-18433983	4	0.0351	cryptic
Astn1	chr1:158657308-158663995	3	0.0352	cryptic
.	chr11:97446551-97448170	3	0.0352	annotated
Asap2	chr12:21254467-21258010	3	0.0352	annotated
Cadps	chr14:12454319-12465859	4	0.0352	cryptic
Add1	chr5:34620134-34625279	3	0.0354	annotated
Tfdp1	chr8:13339739-13365089	5	0.0354	cryptic
Dlx6os1	chr6:6824567-6871489	6	0.0356	cryptic
Chrd	chr16:20738816-20739111	3	0.0359	cryptic
Rpe	chr1:66715247-66717754	3	0.0361	cryptic
Tmem44	chr16:30514822-30529412	8	0.0368	cryptic
Mthfsd	chr8:121093572-121098708	2	0.0368	cryptic
Arpp21	chr9:112125000-112127279	3	0.0373	annotated
Pabpc4	chr4:123295273-123295930	5	0.0381	cryptic
Tial1	chr7:128455032-128461125	3	0.0381	annotated
Fbxo21	chr5:117977993-117986099	3	0.0385	cryptic
Hnrnpa2b1	chr6:51461433-51463411	6	0.0392	cryptic
.	chr12:3365496-3365772	2	0.0396	annotated
.	chr12:111451069-111504985	10	0.0398	annotated
Lrfn2	chr17:49071292-49096251	4	0.0399	cryptic
Clip1	chr5:123631169-123640494	6	0.0416	cryptic
Ptk2b	chr14:66158677-66165264	3	0.0428	annotated
Traf7	chr17:24514217-24518742	7	0.0443	cryptic
.	chr5:73380852-73390615	3	0.0443	annotated
Kif1b	chr4:149215025-149222227	3	0.0449	cryptic
Thoc7	chr14:13954656-13961185	9	0.0451	cryptic
Iqce	chr5:140665493-140670467	6	0.0451	cryptic
Sorbs2	chr8:45769895-45772534	4	0.0462	cryptic
Zfp62	chr11:49203538-49215064	10	0.0468	cryptic
Atp13a2	chr4:141005362-141006763	5	0.0471	cryptic
Gm16386	chr17:22752862-22782051	6	0.0491	cryptic
.	chr18:38601697-38676718	5	0.0491	annotated
Acot8	chr2:164799945-164804690	4	0.0491	cryptic
Ccdc106	chr7:5056240-5057499	6	0.0491	cryptic
Myrip	chr9:120441581-120461408	4	0.0491	cryptic
Nlgn1	chr3:26134052-26184735	8	0.0493	cryptic
Upf3a	chr8:13787471-13791882	3	0.0496	cryptic

## Sheet: SFile1f
Supplementary File 1f: List of clusters within differentially spliced genes (analysis by LeafCutter, LeafViz) in the hippocampus of TDP-43KQ/KQ mice compared to WT at 18-months of age
Gene	Genomic location	N	q	Annotation		Gene - the HUGO gene sympbol for that gene.
Dnm1	chr2:32309064-32312127	10	5.03e-18	cryptic		Genomic location - the coordinate span of the largest intron in the cluster.
Sort1	chr3:108354241-108356231	4	1.72e-17	cryptic		N - the number of introns in the cluster.
Cbarp	chr10:80136494-80136874	4	5.13e-17	cryptic		q - the Benjamini-Hochberg adjusted P value of the multinomial test of intron counts between conditions.
Atxn1	chr13:45795637-45852328	14	5.8e-13	cryptic		Annotation - whether every intron in the cluster is supported by annotation (annotated) or contains at least one unannotated junction (cryptic).
Ssbp2	chr13:91461248-91539335	22	2.2e-12	cryptic
Kcnip2	chr19:45795704-45815731	7	2.49e-11	cryptic
Rian	chr12:109604066-109620313	16	7.94e-11	cryptic
Mapt	chr11:104282480-104294859	5	8.86e-11	cryptic
Pdp1	chr4:11962233-11966302	7	8.86e-11	cryptic
Clasp2	chr9:113862287-113868548	5	3.18e-10	cryptic
Pdzd4	chrX:73796477-73824282	12	3.32e-09	cryptic
Tcf4	chr18:69345025-69349072	9	4.78e-09	cryptic
Lrp8	chr4:107847566-107851308	6	3.47e-08	cryptic
C230091D08Rik	chr7:59309726-59341942	23	3.76e-08	cryptic
Smarca4	chr9:21677677-21678316	4	1.4e-07	cryptic
St6galnac5	chr3:152821742-152846261	8	3.42e-07	cryptic
Gas7	chr11:67629690-67652859	3	7.53e-07	annotated
Ifitm10	chr7:142350506-142373576	8	1.17e-06	cryptic
Dock4	chr12:40834730-40836630	3	2.35e-06	cryptic
Zkscan16	chr4:58943658-58946000	7	1.04e-05	cryptic
Islr2	chr9:58199983-58201280	4	1.14e-05	annotated
Arfgef2	chr2:166836457-166845453	5	1.35e-05	cryptic
Nos1	chr5:117914442-117919396	3	1.35e-05	cryptic
Sorbs2	chr8:45805853-45819719	6	1.35e-05	cryptic
Arhgap10	chr8:77411128-77413498	3	1.5e-05	cryptic
Dnajc5	chr2:181548841-181549273	3	1.67e-05	annotated
.	chr19:5797383-5798036	4	3.07e-05	annotated
Poldip3	chr15:83133326-83138132	5	3.38e-05	cryptic
Tbc1d24	chr17:24183852-24185204	3	3.38e-05	annotated
Plxnb1	chr9:109095645-109099271	8	3.38e-05	cryptic
Rgs17	chr10:5862662-5922228	10	3.5e-05	cryptic
Prelid3a	chr18:67477066-67479072	5	4.77e-05	cryptic
Trip12	chr1:84786196-84814823	7	6.24e-05	cryptic
Ppfibp1	chr6:147016393-147019034	3	6.54e-05	cryptic
Adipor2	chr6:119365380-119370150	3	7.03e-05	cryptic
Cops4	chr5:100518550-100528539	7	7.7e-05	cryptic
Kcnmb4	chr10:116418406-116446327	7	0.000103	cryptic
Nav2	chr7:49584212-49587707	3	0.000151	cryptic
Sncb	chr13:54765692-54766305	6	0.000159	cryptic
Sez6l2	chr7:126951116-126952954	4	0.000159	cryptic
Nrxn3	chr12:89513112-89532891	3	0.000194	annotated
.	chr12:111451069-111504985	10	0.00022	annotated
Nfia	chr4:97772531-97783082	4	0.000241	cryptic
Hp1bp3	chr4:138216740-138222089	8	0.000293	cryptic
Hace1	chr10:45618629-45670346	8	0.000319	cryptic
Camk2a	chr18:60963963-60969994	3	0.000334	annotated
Caly	chr7:140074100-140082462	6	0.000513	cryptic
Hgsnat	chr8:25942699-25946236	4	0.000549	cryptic
Plekha1	chr7:130908412-130910832	7	0.000678	cryptic
Lsm6	chr8:78810060-78821048	6	0.000746	cryptic
Rims2	chr15:39478710-39506966	3	0.000893	cryptic
Hivep2	chr10:14066680-14126452	18	0.00113	cryptic
Washc4	chr10:83560526-83564411	3	0.0014	cryptic
Celf4	chr18:25479649-25486794	6	0.00174	cryptic
Stx6	chr1:155158927-155187778	3	0.00187	cryptic
Mapk14	chr17:28728975-28740680	2	0.00208	annotated
Tmem2	chr19:21778786-21792638	3	0.00239	annotated
Slc1a2	chr2:102659301-102735944	4	0.00258	cryptic
Klc1	chr12:111789459-111795548	7	0.00288	annotated
Pdss2	chr10:43372209-43439799	11	0.00289	cryptic
Pycr2	chr1:180904530-180904744	2	0.00504	cryptic
Ubl7	chr9:57911007-57914554	10	0.00508	cryptic
Snx10	chr6:51524034-51575903	8	0.00513	cryptic
Add1	chr5:34620134-34625279	3	0.00548	annotated
Shisa4	chr1:135372364-135374378	3	0.00551	cryptic
Eno2	chr6:124763924-124767033	3	0.00556	annotated
H2afy	chr13:56084285-56096124	7	0.00599	cryptic
Ablim2	chr5:35837097-35841281	5	0.00668	cryptic
44809	chr16:18625441-18629651	2	0.00676	cryptic
Tecpr1	chr5:144214419-144216253	3	0.00676	cryptic
Tjap1	chr17:46264978-46282960	9	0.00828	cryptic
Sgip1	chr4:102860794-102867640	9	0.00828	cryptic
Tyk2	chr9:21121758-21124864	5	0.00869	cryptic
Sgk1	chr10:21969524-21994966	3	0.00993	annotated
.	chr11:97446551-97448170	3	0.0107	annotated
Aak1	chr6:86956572-86963996	6	0.0109	cryptic
Ankrd24	chr10:81640990-81642301	3	0.0128	cryptic
Arhgap23	chr11:97491230-97493051	6	0.0128	cryptic
Wnk1	chr6:119960724-119968476	5	0.0135	annotated
Atp2b2	chr6:113796397-113805461	8	0.0137	cryptic
Dpy19l3	chr7:35721679-35725291	3	0.014	cryptic
Ubtf	chr11:102310576-102311380	3	0.0145	annotated
Mbp	chr18:82554750-82572825	3	0.0155	annotated
Zbtb24	chr10:41452068-41455678	4	0.0167	cryptic
Mthfsd	chr8:121093572-121098708	2	0.0187	cryptic
Fn1	chr1:71602497-71604970	3	0.019	annotated
Trp53inp2	chr2:155385464-155386001	2	0.0197	cryptic
Aplp2	chr9:31164673-31168708	3	0.0197	annotated
.	chr8:69141086-69183974	6	0.0216	annotated
Ndrg2	chr14:51910785-51911466	3	0.0228	annotated
Klf15	chr6:90467523-90476682	2	0.0228	cryptic
Pno1	chr11:17204571-17208789	2	0.0231	cryptic
Mapk14	chr17:28737090-28741788	2	0.0231	annotated
Ate1	chr7:130481715-130507482	6	0.0231	cryptic
Stau2	chr1:16463194-16509342	6	0.0234	cryptic
Eif4h	chr5:134622086-134625366	3	0.0234	annotated
Ybx1	chr4:119282448-119285109	3	0.0264	cryptic
Atp5h	chr11:115417935-115419892	5	0.0277	cryptic
Ogdh	chr11:6316855-6334533	5	0.0294	annotated
Atp2b3	chrX:73530422-73535356	3	0.0294
Kcnma1	chr14:23386353-23435950	9	0.0336	annotated
Rsbn1l	chr5:20902455-20908107	3	0.0336	cryptic
Rcn2	chr9:56042204-56052907	5	0.0336	cryptic
Actn4	chr7:28907064-28912240	5	0.0342	cryptic
Nptn	chr9:58582526-58623687	3	0.0342	cryptic
Dctn6	chr8:34097294-34106342	7	0.036	cryptic
Gm11837	chr4:14936539-14942200	3	0.0366	cryptic
Kif1a	chr1:93025735-93036846	6	0.0399	cryptic
Pja2	chr17:64293024-64308622	3	0.0399	annotated
Ncdn	chr4:126750853-126753325	8	0.0399	cryptic
Fkbp5	chr17:28429363-28437992	4	0.0401	cryptic
Evc2	chr5:37351174-37357400	2	0.0412	cryptic
Heatr5b	chr17:78831585-78835306	3	0.0429	cryptic
Kansl3	chr1:36365585-36367769	5	0.0432	cryptic
Ash2l	chr8:25828859-25832640	6	0.0432	cryptic
Lrrk2	chr15:91780009-91786966	4	0.0433	cryptic
Abhd14a	chr9:106444306-106451075	5	0.044	cryptic
Fam184a	chr10:53633715-53640945	9	0.0441	cryptic
Atp13a2	chr4:141005362-141006763	5	0.0443	cryptic
Fam98b	chr2:117260353-117263823	3	0.0451	cryptic
Nfasc	chr1:132621623-132631685	3	0.0454	annotated
Lrrfip1	chr1:91068649-91100577	14	0.0462	cryptic
Zmiz1	chr14:25658273-25665016	4	0.0472	cryptic
Tsc22d3	chrX:140542156-140598128	8	0.0487	cryptic
Ralgds	chr2:28513560-28540711	2	0.0495	annotated
Atp5d	chr10:80143985-80145427	5	0.05	cryptic
